# Supplementary material for: Single-cell RNA-seq analysis unveils a prevalent epithelial/mesenchymal hybrid state during mouse organogenesis
Source: Genome Biol. 2018 Mar 14;19:31. doi: 10.1186/s13059-018-1416-2 (PMC5853091; doi:10.1186/s13059-018-1416-2)
Supplement: Supplementary file 2 — Barcode-RT primer information, cell cycle gene list, and E-, M- and S-score gene list. (XLSX 18 kb) [file 13059_2018_1416_MOESM2_ESM.xlsx]

## Sheet: Barcode-RT
Primer name	Sequence
Barcode-RT primer1	TCAGACGTGTGCTCTTCCGATCTAACGTGATNNNNNNNNttttttttttttttttttttttttt
Barcode-RT primer2	TCAGACGTGTGCTCTTCCGATCTAAACATCGNNNNNNNNttttttttttttttttttttttttt
Barcode-RT primer3	TCAGACGTGTGCTCTTCCGATCTATGCCTAANNNNNNNNttttttttttttttttttttttttt
Barcode-RT primer4	TCAGACGTGTGCTCTTCCGATCTAGTGGTCANNNNNNNNttttttttttttttttttttttttt
Barcode-RT primer5	TCAGACGTGTGCTCTTCCGATCTACCACTGTNNNNNNNNttttttttttttttttttttttttt
Barcode-RT primer6	TCAGACGTGTGCTCTTCCGATCTACATTGGCNNNNNNNNttttttttttttttttttttttttt
Barcode-RT primer7	TCAGACGTGTGCTCTTCCGATCTCAGATCTGNNNNNNNNttttttttttttttttttttttttt
Barcode-RT primer8	TCAGACGTGTGCTCTTCCGATCTCATCAAGTNNNNNNNNttttttttttttttttttttttttt
Barcode-RT primer9	TCAGACGTGTGCTCTTCCGATCTCGCTGATCNNNNNNNNttttttttttttttttttttttttt
Barcode-RT primer10	TCAGACGTGTGCTCTTCCGATCTACAAGCTANNNNNNNNttttttttttttttttttttttttt
Barcode-RT primer11	TCAGACGTGTGCTCTTCCGATCTCTGTAGCCNNNNNNNNttttttttttttttttttttttttt
Barcode-RT primer12	TCAGACGTGTGCTCTTCCGATCTAGTACAAGNNNNNNNNttttttttttttttttttttttttt
Barcode-RT primer13	TCAGACGTGTGCTCTTCCGATCTAACAACCANNNNNNNNttttttttttttttttttttttttt
Barcode-RT primer14	TCAGACGTGTGCTCTTCCGATCTAACCGAGANNNNNNNNttttttttttttttttttttttttt
Barcode-RT primer15	TCAGACGTGTGCTCTTCCGATCTAACGCTTANNNNNNNNttttttttttttttttttttttttt
Barcode-RT primer16	TCAGACGTGTGCTCTTCCGATCTAAGACGGANNNNNNNNttttttttttttttttttttttttt
Barcode-RT primer17	TCAGACGTGTGCTCTTCCGATCTAAGGTACANNNNNNNNttttttttttttttttttttttttt
Barcode-RT primer18	TCAGACGTGTGCTCTTCCGATCTACACAGAANNNNNNNNttttttttttttttttttttttttt
Barcode-RT primer19	TCAGACGTGTGCTCTTCCGATCTACAGCAGANNNNNNNNttttttttttttttttttttttttt
Barcode-RT primer20	TCAGACGTGTGCTCTTCCGATCTACCTCCAANNNNNNNNttttttttttttttttttttttttt
Barcode-RT primer21	TCAGACGTGTGCTCTTCCGATCTACGCTCGANNNNNNNNttttttttttttttttttttttttt
Barcode-RT primer22	TCAGACGTGTGCTCTTCCGATCTACGTATCANNNNNNNNttttttttttttttttttttttttt
Barcode-RT primer23	TCAGACGTGTGCTCTTCCGATCTACTATGCANNNNNNNNttttttttttttttttttttttttt
Barcode-RT primer24	TCAGACGTGTGCTCTTCCGATCTAGAGTCAANNNNNNNNttttttttttttttttttttttttt
Barcode-RT primer25	TCAGACGTGTGCTCTTCCGATCTAGATCGCANNNNNNNNttttttttttttttttttttttttt
Barcode-RT primer26	TCAGACGTGTGCTCTTCCGATCTAGCAGGAANNNNNNNNttttttttttttttttttttttttt
Barcode-RT primer27	TCAGACGTGTGCTCTTCCGATCTAGTCACTANNNNNNNNttttttttttttttttttttttttt
Barcode-RT primer28	TCAGACGTGTGCTCTTCCGATCTATCCTGTANNNNNNNNttttttttttttttttttttttttt
Barcode-RT primer29	TCAGACGTGTGCTCTTCCGATCTATTGAGGANNNNNNNNttttttttttttttttttttttttt
Barcode-RT primer30	TCAGACGTGTGCTCTTCCGATCTCAACCACANNNNNNNNttttttttttttttttttttttttt
Barcode-RT primer31	TCAGACGTGTGCTCTTCCGATCTCAAGACTANNNNNNNNttttttttttttttttttttttttt
Barcode-RT primer32	TCAGACGTGTGCTCTTCCGATCTCAATGGAANNNNNNNNttttttttttttttttttttttttt
Barcode-RT primer33	TCAGACGTGTGCTCTTCCGATCTCACTTCGANNNNNNNNttttttttttttttttttttttttt
Barcode-RT primer34	TCAGACGTGTGCTCTTCCGATCTCAGCGTTANNNNNNNNttttttttttttttttttttttttt
Barcode-RT primer35	TCAGACGTGTGCTCTTCCGATCTCATACCAANNNNNNNNttttttttttttttttttttttttt
Barcode-RT primer36	TCAGACGTGTGCTCTTCCGATCTCCAGTTCANNNNNNNNttttttttttttttttttttttttt
Barcode-RT primer37	TCAGACGTGTGCTCTTCCGATCTCCGAAGTANNNNNNNNttttttttttttttttttttttttt
Barcode-RT primer38	TCAGACGTGTGCTCTTCCGATCTCCGTGAGANNNNNNNNttttttttttttttttttttttttt
Barcode-RT primer39	TCAGACGTGTGCTCTTCCGATCTCCTCCTGANNNNNNNNttttttttttttttttttttttttt
Barcode-RT primer40	TCAGACGTGTGCTCTTCCGATCTCGAACTTANNNNNNNNttttttttttttttttttttttttt
Barcode-RT primer41	TCAGACGTGTGCTCTTCCGATCTCGACTGGANNNNNNNNttttttttttttttttttttttttt
Barcode-RT primer42	TCAGACGTGTGCTCTTCCGATCTCGCATACANNNNNNNNttttttttttttttttttttttttt
Barcode-RT primer43	TCAGACGTGTGCTCTTCCGATCTCTCAATGANNNNNNNNttttttttttttttttttttttttt
Barcode-RT primer44	TCAGACGTGTGCTCTTCCGATCTCTGAGCCANNNNNNNNttttttttttttttttttttttttt
Barcode-RT primer45	TCAGACGTGTGCTCTTCCGATCTCTGGCATANNNNNNNNttttttttttttttttttttttttt
Barcode-RT primer46	TCAGACGTGTGCTCTTCCGATCTGAATCTGANNNNNNNNttttttttttttttttttttttttt
Barcode-RT primer47	TCAGACGTGTGCTCTTCCGATCTGACTAGTANNNNNNNNttttttttttttttttttttttttt
Barcode-RT primer48	TCAGACGTGTGCTCTTCCGATCTGAGCTGAANNNNNNNNttttttttttttttttttttttttt
Barcode-RT primer49	TCAGACGTGTGCTCTTCCGATCTGATAGACANNNNNNNNttttttttttttttttttttttttt
Barcode-RT primer50	TCAGACGTGTGCTCTTCCGATCTGCCACATANNNNNNNNttttttttttttttttttttttttt
Barcode-RT primer51	TCAGACGTGTGCTCTTCCGATCTGCGAGTAANNNNNNNNttttttttttttttttttttttttt
Barcode-RT primer52	TCAGACGTGTGCTCTTCCGATCTGCTAACGANNNNNNNNttttttttttttttttttttttttt
Barcode-RT primer53	TCAGACGTGTGCTCTTCCGATCTGCTCGGTANNNNNNNNttttttttttttttttttttttttt
Barcode-RT primer54	TCAGACGTGTGCTCTTCCGATCTGGAGAACANNNNNNNNttttttttttttttttttttttttt
Barcode-RT primer55	TCAGACGTGTGCTCTTCCGATCTGGTGCGAANNNNNNNNttttttttttttttttttttttttt
Barcode-RT primer56	TCAGACGTGTGCTCTTCCGATCTGTACGCAANNNNNNNNttttttttttttttttttttttttt
Barcode-RT primer57	TCAGACGTGTGCTCTTCCGATCTGTCGTAGANNNNNNNNttttttttttttttttttttttttt
Barcode-RT primer58	TCAGACGTGTGCTCTTCCGATCTGTCTGTCANNNNNNNNttttttttttttttttttttttttt
Barcode-RT primer59	TCAGACGTGTGCTCTTCCGATCTGTGTTCTANNNNNNNNttttttttttttttttttttttttt
Barcode-RT primer60	TCAGACGTGTGCTCTTCCGATCTTAGGATGANNNNNNNNttttttttttttttttttttttttt
Barcode-RT primer61	TCAGACGTGTGCTCTTCCGATCTTATCAGCANNNNNNNNttttttttttttttttttttttttt
Barcode-RT primer62	TCAGACGTGTGCTCTTCCGATCTTCCGTCTANNNNNNNNttttttttttttttttttttttttt
Barcode-RT primer63	TCAGACGTGTGCTCTTCCGATCTTCTTCACANNNNNNNNttttttttttttttttttttttttt
Barcode-RT primer64	TCAGACGTGTGCTCTTCCGATCTTGAAGAGANNNNNNNNttttttttttttttttttttttttt
Barcode-RT primer65	TCAGACGTGTGCTCTTCCGATCTTGGAACAANNNNNNNNttttttttttttttttttttttttt
Barcode-RT primer66	TCAGACGTGTGCTCTTCCGATCTTGGCTTCANNNNNNNNttttttttttttttttttttttttt
Barcode-RT primer67	TCAGACGTGTGCTCTTCCGATCTTGGTGGTANNNNNNNNttttttttttttttttttttttttt
Barcode-RT primer68	TCAGACGTGTGCTCTTCCGATCTTTCACGCANNNNNNNNttttttttttttttttttttttttt
Barcode-RT primer69	TCAGACGTGTGCTCTTCCGATCTAACTCACCNNNNNNNNttttttttttttttttttttttttt
Barcode-RT primer70	TCAGACGTGTGCTCTTCCGATCTAAGAGATCNNNNNNNNttttttttttttttttttttttttt
Barcode-RT primer71	TCAGACGTGTGCTCTTCCGATCTAAGGACACNNNNNNNNttttttttttttttttttttttttt
Barcode-RT primer72	TCAGACGTGTGCTCTTCCGATCTAATCCGTCNNNNNNNNttttttttttttttttttttttttt
Barcode-RT primer73	TCAGACGTGTGCTCTTCCGATCTAATGTTGCNNNNNNNNttttttttttttttttttttttttt
Barcode-RT primer74	TCAGACGTGTGCTCTTCCGATCTACACGACCNNNNNNNNttttttttttttttttttttttttt
Barcode-RT primer75	TCAGACGTGTGCTCTTCCGATCTACAGATTCNNNNNNNNttttttttttttttttttttttttt
Barcode-RT primer76	TCAGACGTGTGCTCTTCCGATCTAGATGTACNNNNNNNNttttttttttttttttttttttttt
Barcode-RT primer77	TCAGACGTGTGCTCTTCCGATCTAGCACCTCNNNNNNNNttttttttttttttttttttttttt
Barcode-RT primer78	TCAGACGTGTGCTCTTCCGATCTAGCCATGCNNNNNNNNttttttttttttttttttttttttt
Barcode-RT primer79	TCAGACGTGTGCTCTTCCGATCTAGGCTAACNNNNNNNNttttttttttttttttttttttttt
Barcode-RT primer80	TCAGACGTGTGCTCTTCCGATCTATAGCGACNNNNNNNNttttttttttttttttttttttttt
Barcode-RT primer81	TCAGACGTGTGCTCTTCCGATCTATCATTCCNNNNNNNNttttttttttttttttttttttttt
Barcode-RT primer82	TCAGACGTGTGCTCTTCCGATCTATTGGCTCNNNNNNNNttttttttttttttttttttttttt
Barcode-RT primer83	TCAGACGTGTGCTCTTCCGATCTCAAGGAGCNNNNNNNNttttttttttttttttttttttttt
Barcode-RT primer84	TCAGACGTGTGCTCTTCCGATCTCACCTTACNNNNNNNNttttttttttttttttttttttttt
Barcode-RT primer85	TCAGACGTGTGCTCTTCCGATCTCCATCCTCNNNNNNNNttttttttttttttttttttttttt
Barcode-RT primer86	TCAGACGTGTGCTCTTCCGATCTCCGACAACNNNNNNNNttttttttttttttttttttttttt
Barcode-RT primer87	TCAGACGTGTGCTCTTCCGATCTCCTAATCCNNNNNNNNttttttttttttttttttttttttt
Barcode-RT primer88	TCAGACGTGTGCTCTTCCGATCTCCTCTATCNNNNNNNNttttttttttttttttttttttttt
Barcode-RT primer89	TCAGACGTGTGCTCTTCCGATCTCGACACACNNNNNNNNttttttttttttttttttttttttt
Barcode-RT primer90	TCAGACGTGTGCTCTTCCGATCTCGGATTGCNNNNNNNNttttttttttttttttttttttttt
Barcode-RT primer91	TCAGACGTGTGCTCTTCCGATCTCTAAGGTCNNNNNNNNttttttttttttttttttttttttt
Barcode-RT primer92	TCAGACGTGTGCTCTTCCGATCTGAACAGGCNNNNNNNNttttttttttttttttttttttttt
Barcode-RT primer93	TCAGACGTGTGCTCTTCCGATCTGACAGTGCNNNNNNNNttttttttttttttttttttttttt
Barcode-RT primer94	TCAGACGTGTGCTCTTCCGATCTGAGTTAGCNNNNNNNNttttttttttttttttttttttttt
Barcode-RT primer95	TCAGACGTGTGCTCTTCCGATCTGATGAATCNNNNNNNNttttttttttttttttttttttttt
Barcode-RT primer96	TCAGACGTGTGCTCTTCCGATCTGCCAAGACNNNNNNNNttttttttttttttttttttttttt
TSO	AAGCAGTGGTATCAACGCAGAGTACATrGrG+G
ISPCR primer	AAGCAGTGGTATCAACGCAGAGT
3' Anchor primer	GTGACTGGAGTTCAGACGTGTGCTCTTCCGATC
Biotin-index-primer101	/5Biotin/CAAGCAGAAGACGGCATACGAGATGTGTATGTGACTGGAGTTCAGACGTGTGCTCTTCCGATC
Biotin-index-primer102	/5Biotin/CAAGCAGAAGACGGCATACGAGATGAATGCGTGACTGGAGTTCAGACGTGTGCTCTTCCGATC
Biotin-index-primer103	/5Biotin/CAAGCAGAAGACGGCATACGAGATAGAGTAGTGACTGGAGTTCAGACGTGTGCTCTTCCGATC
Biotin-index-primer104	/5Biotin/CAAGCAGAAGACGGCATACGAGATAGTCCAGTGACTGGAGTTCAGACGTGTGCTCTTCCGATC
QP2 primer	CAAGCAGAAGACGGCATACGA
short universal primer	AATGATACGGCGACCACCGAGATCTACACTCTTTCCCTACACGAC

## Sheet: Cell_cycle
Cell cycle gene list modified from Table S5 of Tirosh et al. (2016)
Tirosh, I. et al. Single-cell RNA-seq supports a developmental hierarchy in human oligodendroglioma. Nature, doi:10.1038/nature20123 (2016).
G1/S:		G2/M:
Mcm5		Hmgb2
Pcna		Cdk1
Tyms		Nusap1
Fen1		Ube2c
Mcm2		Birc5
Mcm4		Tpx2
Rrm1		Top2a
Ung		Ndc80
Gins2		Cks2
Mcm6		Nuf2
Cdca7		Cks1b
Dtl		Mki67
Prim1		Tmpo
Uhrf1		Cenpf
Cenpu		Tacc3
Hells		Fam64a
Rfc2		Smc4
Rpa2		Ccnb2
Nasp		Ckap2l
Rad51ap1		Ckap2
Gmnn		Aurkb
Wdr76		Bub1
Slbp		Kif11
Ccne2		Anp32e
Ubr7		Tubb4b
Pold3		Gtse1
Msh2		Kif20b
Atad2		Hjurp
Rad51		Cdca3
Rrm2		Hn1
Cdc45		Cdc20
Cdc6		Ttk
Exo1		Cdc25c
Tipin		Kif2c
Dscc1		Rangap1
Blm		Ncapd2
Casp8ap2		Dlgap5
Usp1		Cdca2
Clspn		Cdca8
Pola1		Ect2
Chaf1b		Kif23
Brip1		Hmmr
E2f8		Aurka
		Psrc1
		Anln
		Lbr
		Ckap5
		Cenpe
		Ctcf
		Nek2
		G2e3
		Gas2l3
		Cbx5
		Cenpa

## Sheet: E-M-S-score
E-,M- and S-score gene lists corresponding to Fig.6b
E-score_gene_list	M-score_gene_list	S-score_gene_list (GO:0019827~stem cell population maintenance)
Epcam	Vim	Fzd7
Cdh1	S100a4	Klf4
Ocln	Acta2	Tbx3
Tjp1	Fn1	Tpt1
Tjp2	Cdh2	Rif1
Tjp3	Col1a1	Med28
Col4a1	Col1a2	Med27
Col4a2	Col3a1	Med30
Col4a3		Nanog
Col4a4		Rtf1
Col4a5		Leo1
Col4a6		Padi4
Cldn1		Stag2
Cldn10		Ctr9
Cldn11		Esrrb
Cldn12		Med14
Cldn13		Nkap
Cldn14		Mettl14
Cldn15		Zcchc11
Cldn16		Setd1a
Cldn17		Panct2
Cldn18		Pramel7
Cldn19		Ctnnb1
Cldn2		Ddx6
Cldn20		Pou5f1
Cldn22		Phf19
Cldn23		Eif4enif1
Cldn24		Pelo
Cldn3		Mtf2
Cldn34a		Sox2
Cldn34b1		Stat3
Cldn34b2		Tcl1
Cldn34b3		Setd6
Cldn34b4		Prdm16
Cldn34c1		Trim8
Cldn34c4		Arid1a
Cldn34d		Sall4
Cldn4		Zfp358
Cldn5		Dicer1
Cldn6		Miat
Cldn7		Prdm14
Cldn8		Bmpr1a
Cldn9		Smc3
Cldnd1		Eif4e
Cldnd2		Npm1
Krt1		Smarca4
Krt10		Tfap2c
Krt12		Med7
Krt13		Lsm1
Krt14		Dis3l2
Krt15		Fgf4
Krt16		Fgfr1
Krt17		Med10
Krt18		Mettl3
Krt19		Dppa2
Krt2		Med15
Krt20		Med21
Krt222		Med24
Krt23		Smc1a
Krt24		Tet1
Krt25		Paf1
Krt26		Med6
Krt27		Med17
Krt28		Apc
Krt31		Eomes
Krt32		Lif
Krt33a		Nodal
Krt33b		Med12
Krt34		Nipbl
Krt35		Lin28a
Krt36		Cdc73
Krt39
Krt4
Krt40
Krt42
Krt5
Krt6a
Krt6b
Krt7
Krt71
Krt72
Krt73
Krt74
Krt75
Krt76
Krt77
Krt78
Krt79
Krt8
Krt80
Krt81
Krt82
Krt83
Krt84
Krt85
Krt86
Krt9
