# Supplementary material for: Single-cell RNA-seq analysis unveils a prevalent epithelial/mesenchymal hybrid state during mouse organogenesis
Source: Genome Biol. 2018 Mar 14;19:31. doi: 10.1186/s13059-018-1416-2 (PMC5853091; doi:10.1186/s13059-018-1416-2)
Supplement: Supplementary file 3 — Cell information and classification. (XLSX 270 kb) [file 13059_2018_1416_MOESM3_ESM.xlsx]

## Sheet: all_single_cells_information
Cell	Clean_Reads (after QC)	Aligned_Reads	Mapping_Ratio	Gene_Numer	Transcripts
forebrain_E9.5_embryo1_sc1	52583	16897	0.32134	857	1600
forebrain_E9.5_embryo1_sc10	1106790	848609	0.76673	7790	551335
forebrain_E9.5_embryo1_sc11	68843	30829	0.447816	1657	7803
forebrain_E9.5_embryo1_sc12	1081746	823225	0.761015	7837	425877
forebrain_E9.5_embryo1_sc13	448616	331271	0.738429	5458	203071
forebrain_E9.5_embryo1_sc14	856236	660484	0.771381	7215	434368
forebrain_E9.5_embryo1_sc15	1531147	1132487	0.739633	8343	694639
forebrain_E9.5_embryo1_sc16	542974	388773	0.716007	6004	240432
forebrain_E9.5_embryo1_sc17	1076666	823974	0.765301	7826	456609
forebrain_E9.5_embryo1_sc18	840492	614707	0.731366	6782	338261
forebrain_E9.5_embryo1_sc19	842629	627187	0.744322	7009	394231
forebrain_E9.5_embryo1_sc2	751603	560397	0.745602	6635	313164
forebrain_E9.5_embryo1_sc20	588449	450954	0.766343	7283	315988
forebrain_E9.5_embryo1_sc21	183432	141309	0.770362	5686	102181
forebrain_E9.5_embryo1_sc22	713663	512031	0.717469	6366	269270
forebrain_E9.5_embryo1_sc24	627260	470861	0.750663	6695	291238
forebrain_E9.5_embryo1_sc25	905575	672306	0.742408	7337	437496
forebrain_E9.5_embryo1_sc26	372708	259849	0.697192	5092	152763
forebrain_E9.5_embryo1_sc27	737496	378343	0.51301	6149	186226
forebrain_E9.5_embryo1_sc28	350636	262151	0.747644	5521	177296
forebrain_E9.5_embryo1_sc29	388445	257680	0.663363	4314	84865
forebrain_E9.5_embryo1_sc3	1327707	1005570	0.757373	8360	622030
forebrain_E9.5_embryo1_sc30	916259	680968	0.743205	7816	476702
forebrain_E9.5_embryo1_sc31	211137	157762	0.747202	5772	100946
forebrain_E9.5_embryo1_sc32	559772	419369	0.749178	6245	232533
forebrain_E9.5_embryo1_sc33	564976	422396	0.747635	6364	256583
forebrain_E9.5_embryo1_sc35	766351	577891	0.754081	6721	324227
forebrain_E9.5_embryo1_sc36	569861	405914	0.712304	6484	240399
forebrain_E9.5_embryo1_sc37	1028887	789392	0.767229	7825	469106
forebrain_E9.5_embryo1_sc38	472206	359111	0.760496	6133	238179
forebrain_E9.5_embryo1_sc39	442908	335171	0.756751	7931	237947
forebrain_E9.5_embryo1_sc4	1172070	864244	0.737366	8084	584101
forebrain_E9.5_embryo1_sc40	910011	697320	0.766276	7568	421669
forebrain_E9.5_embryo1_sc41	472211	344817	0.730218	6452	234592
forebrain_E9.5_embryo1_sc42	498692	367837	0.737604	6543	242519
forebrain_E9.5_embryo1_sc43	773753	566498	0.732143	6648	311982
forebrain_E9.5_embryo1_sc44	371452	275673	0.74215	6070	191844
forebrain_E9.5_embryo1_sc45	469106	326206	0.695378	6100	216114
forebrain_E9.5_embryo1_sc46	286696	218975	0.763788	6462	142165
forebrain_E9.5_embryo1_sc47	845026	636100	0.752758	7086	329246
forebrain_E9.5_embryo1_sc48	684121	514357	0.751851	6620	316941
forebrain_E9.5_embryo1_sc49	740436	495689	0.669456	6833	254804
forebrain_E9.5_embryo1_sc5	295482	223064	0.754916	6085	150608
forebrain_E9.5_embryo1_sc50	640239	454096	0.70926	6986	310534
forebrain_E9.5_embryo1_sc6	417733	314784	0.753553	7917	224297
forebrain_E9.5_embryo1_sc7	539995	408265	0.756053	6733	273380
forebrain_E9.5_embryo1_sc8	406427	306936	0.755206	6537	181278
forebrain_E9.5_embryo1_sc9	500577	370440	0.740026	6469	260712
forebrain_E9.5_embryo2_sc39	549080	441342	0.803785	6941	278513
forebrain_E9.5_embryo2_sc40	2509740	2043060	0.814052	7535	1123017
forebrain_E9.5_embryo2_sc41	2550256	2080148	0.815662	7782	1257943
forebrain_E9.5_embryo2_sc42	3079352	2489630	0.808492	8255	1571903
forebrain_E9.5_embryo2_sc43	3590253	2949420	0.821508	7859	1759301
forebrain_E9.5_embryo2_sc44	2187311	1762054	0.80558	7956	1099107
forebrain_E9.5_embryo2_sc45	2375654	1919020	0.807786	7461	1192876
forebrain_E9.5_embryo2_sc46	1555067	1276783	0.821047	7726	823650
forebrain_E9.5_embryo2_sc47	2523035	2049886	0.812468	7590	1096643
forebrain_E9.5_embryo2_sc48	2215397	1794845	0.810169	7436	1088205
forebrain_E9.5_embryo2_sc49	3315876	2634068	0.794381	8445	1506303
forebrain_E9.5_embryo2_sc50	1959674	1601308	0.81713	7127	1022880
forebrain_E9.5_embryo2_sc51	2766269	2255451	0.81534	7954	1333396
forebrain_E9.5_embryo2_sc52	3144915	2578074	0.81976	8001	1570988
forebrain_E9.5_embryo2_sc53	1087297	901729	0.829331	6928	576135
forebrain_E9.5_embryo2_sc54	1852605	1472482	0.794817	6953	916315
forebrain_E9.5_embryo2_sc55	2261948	1853920	0.819612	7764	1237251
forebrain_E9.5_embryo2_sc56	1296401	1052198	0.81163	6881	647288
forebrain_E9.5_embryo2_sc57	2059583	1686991	0.819093	6988	1036969
forebrain_E9.5_embryo2_sc58	2390951	1969991	0.823936	7485	1225469
forebrain_E9.5_embryo2_sc59	2395982	1967391	0.821121	7379	1115880
forebrain_E9.5_embryo2_sc60	2838786	2308689	0.813266	7626	1263419
forebrain_E9.5_embryo2_sc61	2606456	2113807	0.810989	7551	1190375
forebrain_E9.5_embryo2_sc62	3465176	2825107	0.815285	8341	1709682
forebrain_E9.5_embryo2_sc63	3927196	3149126	0.801876	8522	1727737
forebrain_E9.5_embryo2_sc64	2281207	1855975	0.813593	7213	1011517
forebrain_E9.5_embryo2_sc65	2201474	1784875	0.810764	7272	1031094
forebrain_E9.5_embryo2_sc66	1804299	1420486	0.787279	6873	893691
forebrain_E9.5_embryo2_sc67	1505878	1223682	0.812604	6615	804769
forebrain_E9.5_embryo2_sc68	1445464	1156722	0.800243	6252	681231
forebrain_E9.5_embryo2_sc69	2552569	2054867	0.805019	7549	1210136
forebrain_E9.5_embryo2_sc70	2480108	2011314	0.810978	7429	1033593
forebrain_E9.5_embryo2_sc71	1407485	1152033	0.818505	6105	708304
forebrain_E9.5_embryo2_sc72	1752244	1420558	0.810708	6521	850005
forebrain_E9.5_embryo2_sc73	584286	487981	0.835175	6950	305407
forebrain_E9.5_embryo2_sc74	1357726	1112711	0.81954	5942	719609
forebrain_E9.5_embryo2_sc75	3847096	3139413	0.816047	8466	1652579
forebrain_E9.5_embryo2_sc76	466126	383423	0.822574	7032	255768
forebrain_E9.5_embryo2_sc77	2442269	2000484	0.819109	7888	1300109
forebrain_E9.5_embryo2_sc78	2024977	1672171	0.825773	7912	1118204
forebrain_E9.5_embryo2_sc79	3282847	2691973	0.820012	8708	1687292
forebrain_E9.5_embryo2_sc80	2449123	2003103	0.817886	7185	1260982
forebrain_E9.5_embryo2_sc81	2909905	2273333	0.78124	7719	1230756
forebrain_E9.5_embryo2_sc82	2421513	1975384	0.815764	7835	1295347
forebrain_E9.5_embryo2_sc83	2759058	2219524	0.80445	8036	1357217
forebrain_E9.5_embryo2_sc84	2468893	1990286	0.806145	7079	1230756
forebrain_E9.5_embryo2_sc85	210361	104334	0.495976	3356	53807
forebrain_E9.5_embryo2_sc86	2216215	1734188	0.7825	7093	1075504
heart_E9.5_embryo1_sc1	542085	386487	0.712964	5528	173943
heart_E9.5_embryo1_sc10	881237	602558	0.683764	5541	379613
heart_E9.5_embryo1_sc11	627762	423553	0.674703	7047	281752
heart_E9.5_embryo1_sc12	743652	522151	0.702144	6678	271526
heart_E9.5_embryo1_sc13	394243	139852	0.354736	3774	76040
heart_E9.5_embryo1_sc14	1943005	1505035	0.774591	6679	438183
heart_E9.5_embryo1_sc15	954178	657616	0.689196	7152	347802
heart_E9.5_embryo1_sc16	1490570	1128914	0.757371	6168	383928
heart_E9.5_embryo1_sc17	770159	532535	0.691461	6536	272308
heart_E9.5_embryo1_sc18	235215	123669	0.52577	2606	55876
heart_E9.5_embryo1_sc19	928419	639957	0.689298	6848	310442
heart_E9.5_embryo1_sc2	1106727	819943	0.740872	7256	430069
heart_E9.5_embryo1_sc20	667756	458437	0.686534	6347	264570
heart_E9.5_embryo1_sc21	423596	280581	0.662379	6671	198361
heart_E9.5_embryo1_sc22	1222494	891005	0.728842	7275	405215
heart_E9.5_embryo1_sc24	974711	711349	0.729805	7050	363029
heart_E9.5_embryo1_sc25	1086299	773460	0.712014	7392	496549
heart_E9.5_embryo1_sc26	1230916	507635	0.412404	6119	300402
heart_E9.5_embryo1_sc27	1451372	709932	0.489145	7580	272520
heart_E9.5_embryo1_sc28	2291815	1772546	0.773425	7128	480980
heart_E9.5_embryo1_sc29	1010906	707925	0.700288	6951	254983
heart_E9.5_embryo1_sc3	452558	306498	0.677257	4577	178256
heart_E9.5_embryo1_sc30	1495399	1069761	0.715368	7631	649492
heart_E9.5_embryo1_sc31	787500	579986	0.73649	7537	370492
heart_E9.5_embryo1_sc32	716801	475580	0.663476	5794	272964
heart_E9.5_embryo1_sc33	713826	500238	0.700784	6701	294505
heart_E9.5_embryo1_sc35	1935297	1211630	0.626069	7889	527439
heart_E9.5_embryo1_sc36	1313672	857004	0.652373	8093	410942
heart_E9.5_embryo1_sc37	1190173	712150	0.598358	6456	450533
heart_E9.5_embryo1_sc38	548381	263980	0.481381	4251	66333
heart_E9.5_embryo1_sc39	261024	103937	0.398189	5444	54069
heart_E9.5_embryo1_sc4	898998	627616	0.698128	7262	411529
heart_E9.5_embryo1_sc40	2431606	1657750	0.681751	9157	879895
heart_E9.5_embryo1_sc41	841938	607118	0.721096	7211	408066
heart_E9.5_embryo1_sc42	1052605	713466	0.67781	7648	484661
heart_E9.5_embryo1_sc43	1103653	736498	0.667328	6745	253368
heart_E9.5_embryo1_sc44	895634	659067	0.735866	7170	466951
heart_E9.5_embryo1_sc45	229950	96759	0.420783	2566	61419
heart_E9.5_embryo1_sc46	352836	263059	0.745556	5428	192258
heart_E9.5_embryo1_sc47	558033	366784	0.65728	5400	190104
heart_E9.5_embryo1_sc48	1387662	838001	0.603894	6963	392669
heart_E9.5_embryo1_sc49	1847329	1202065	0.650704	8152	589086
heart_E9.5_embryo1_sc5	500259	371711	0.743037	6372	252022
heart_E9.5_embryo1_sc50	396669	255833	0.644953	5185	163379
heart_E9.5_embryo1_sc6	112778	75675	0.671009	4062	56763
heart_E9.5_embryo1_sc7	837749	578394	0.690414	6557	334468
heart_E9.5_embryo1_sc8	563273	395741	0.702574	7001	252417
heart_E9.5_embryo1_sc9	439188	147699	0.3363	4441	94648
heart_E9.5_embryo2_sc39	373479	262830	0.703734	6184	102649
heart_E9.5_embryo2_sc40	1565449	1277399	0.815995	6398	698917
heart_E9.5_embryo2_sc41	1365788	1101837	0.806741	6846	660811
heart_E9.5_embryo2_sc42	2371569	1910845	0.80573	7548	1059670
heart_E9.5_embryo2_sc43	1997796	1628702	0.815249	6809	781778
heart_E9.5_embryo2_sc44	2058767	1681585	0.816792	5714	565762
heart_E9.5_embryo2_sc45	1674261	1369985	0.818263	7271	762994
heart_E9.5_embryo2_sc46	820634	682630	0.831832	7131	422994
heart_E9.5_embryo2_sc47	10268022	8333020	0.811551	10972	3589834
heart_E9.5_embryo2_sc48	2455805	1936753	0.788643	8533	1015529
heart_E9.5_embryo2_sc49	2501009	1764468	0.705502	7954	506565
heart_E9.5_embryo2_sc50	1297274	1030861	0.794636	6526	550670
heart_E9.5_embryo2_sc51	2947126	2357120	0.799803	7781	1085789
heart_E9.5_embryo2_sc52	4114911	3289624	0.79944	8671	1797374
heart_E9.5_embryo2_sc53	656554	544644	0.829549	7103	350834
heart_E9.5_embryo2_sc54	2384883	1872738	0.785254	7634	1080118
heart_E9.5_embryo2_sc55	2435726	1981465	0.813501	8234	1285628
heart_E9.5_embryo2_sc56	1486731	1224907	0.823893	8619	794120
heart_E9.5_embryo2_sc57	2130787	1751984	0.822224	7473	1080765
heart_E9.5_embryo2_sc58	3546157	2844699	0.802192	9223	1413824
heart_E9.5_embryo2_sc59	2937504	2230635	0.759364	8742	888556
heart_E9.5_embryo2_sc60	3070128	2420398	0.78837	8619	974928
heart_E9.5_embryo2_sc61	4167422	3332833	0.799735	9312	1385195
heart_E9.5_embryo2_sc62	1745194	1420778	0.814109	6817	769219
heart_E9.5_embryo2_sc63	1459042	1162693	0.796888	6514	662983
heart_E9.5_embryo2_sc64	2448382	2001931	0.817655	7938	1012863
heart_E9.5_embryo2_sc65	1121450	908279	0.809915	5950	341153
heart_E9.5_embryo2_sc66	2019507	1609735	0.797093	7127	1029824
heart_E9.5_embryo2_sc67	1217978	999912	0.820961	6177	592486
heart_E9.5_embryo2_sc68	1046948	790834	0.755371	5769	529096
heart_E9.5_embryo2_sc69	2728269	2219125	0.813382	7005	783454
heart_E9.5_embryo2_sc70	1916566	1573923	0.82122	7043	785040
heart_E9.5_embryo2_sc71	829435	682089	0.822354	5485	383541
heart_E9.5_embryo2_sc72	804780	649073	0.806522	5213	414441
heart_E9.5_embryo2_sc73	426907	358613	0.840026	7591	222675
heart_E9.5_embryo2_sc74	724289	566290	0.781856	4538	322276
heart_E9.5_embryo2_sc75	1682496	1375770	0.817696	7258	803477
heart_E9.5_embryo2_sc76	220299	182538	0.828592	6352	119131
heart_E9.5_embryo2_sc77	1339546	1098597	0.820126	6858	717670
heart_E9.5_embryo2_sc78	1495940	1245892	0.832849	8283	799939
heart_E9.5_embryo2_sc79	2993144	2495368	0.833695	8218	1464343
heart_E9.5_embryo2_sc80	2857065	2352322	0.823335	7836	1291312
heart_E9.5_embryo2_sc81	4448194	3561140	0.800581	9036	2032817
heart_E9.5_embryo2_sc82	1173932	969181	0.825585	7179	598448
heart_E9.5_embryo2_sc83	1942476	1577542	0.812129	7287	974460
heart_E9.5_embryo2_sc84	1944674	1548245	0.796146	6707	888154
heart_E9.5_embryo2_sc85	136478	112390	0.823503	5276	61566
heart_E9.5_embryo2_sc86	2407253	1901323	0.789831	7689	1224899
intestine_E9.5_embryo1_sc1	981713	717257	0.730618	6282	311779
intestine_E9.5_embryo1_sc10	578752	305342	0.527587	3838	168273
intestine_E9.5_embryo1_sc11	882637	559457	0.633847	6396	337863
intestine_E9.5_embryo1_sc12	937157	494099	0.527232	4303	138366
intestine_E9.5_embryo1_sc13	158683	50453	0.317948	438	1427
intestine_E9.5_embryo1_sc2	1375189	916619	0.66654	6415	339634
intestine_E9.5_embryo1_sc3	1918930	1383141	0.720788	7908	738031
intestine_E9.5_embryo1_sc4	1619564	1102667	0.680842	7120	655004
intestine_E9.5_embryo1_sc5	431797	306975	0.710924	5847	196289
intestine_E9.5_embryo1_sc6	336163	232207	0.690757	5902	141040
intestine_E9.5_embryo1_sc7	949158	625945	0.659474	6056	351402
intestine_E9.5_embryo1_sc8	809564	581363	0.718119	6805	347760
intestine_E9.5_embryo1_sc9	684528	409382	0.59805	5035	241341
intestine_E9.5_embryo2_sc51	4147443	2939973	0.708864	9325	1507539
intestine_E9.5_embryo2_sc52	4161296	3086919	0.741817	8843	1640380
intestine_E9.5_embryo2_sc53	824131	614050	0.745088	6408	306642
intestine_E9.5_embryo2_sc54	2589451	1917697	0.740581	7536	971225
intestine_E9.5_embryo2_sc55	2689428	1961659	0.729396	7275	1069419
intestine_E9.5_embryo2_sc56	1486848	1173345	0.789149	6892	668157
intestine_E9.5_embryo2_sc57	2285718	1748570	0.764998	7045	1005766
intestine_E9.5_embryo2_sc58	3570324	2803194	0.785137	7753	1593937
intestine_E9.5_embryo2_sc59	2136872	1683757	0.787954	6994	943722
intestine_E9.5_embryo2_sc60	2465179	1857311	0.753418	6880	867740
intestine_E9.5_embryo2_sc61	3820907	3011570	0.788182	7813	1687869
intestine_E9.5_embryo2_sc62	3020030	2363374	0.782566	7137	1272046
intestine_E9.5_embryo2_sc63	4002756	3167079	0.791225	7814	1606573
intestine_E9.5_embryo2_sc64	1956309	1467978	0.750381	5782	791949
intestine_E9.5_embryo2_sc65	4348884	3405685	0.783117	8267	1760580
intestine_E9.5_embryo2_sc66	3427797	2583280	0.753627	7502	1396527
intestine_E9.5_embryo2_sc67	3593707	2757968	0.767444	8040	1596265
intestine_E9.5_embryo2_sc68	2840791	2201106	0.774822	7356	1245226
intestine_E9.5_embryo2_sc69	3223452	2512186	0.779346	7518	1424526
intestine_E9.5_embryo2_sc70	2829914	2207406	0.780026	7307	1169814
intestine_E9.5_embryo2_sc71	2082230	1625725	0.780761	6601	896418
intestine_E9.5_embryo2_sc72	3947789	3075740	0.779104	8555	1678115
intestine_E9.5_embryo2_sc73	676486	543754	0.803792	7886	320216
intestine_E9.5_embryo2_sc74	3616057	2870932	0.79394	7901	1681669
intestine_E9.5_embryo2_sc75	3663592	2863582	0.781632	7983	1415686
intestine_E9.5_embryo2_sc76	581417	475700	0.818174	6843	292572
intestine_E9.5_embryo2_sc77	2544827	1995316	0.784067	6912	1125928
intestine_E9.5_embryo2_sc78	1770241	1401959	0.791959	6091	795278
intestine_E9.5_embryo2_sc79	2134895	1634679	0.765695	6353	849893
intestine_E9.5_embryo2_sc80	3199244	2171273	0.678683	7139	1262480
intestine_E9.5_embryo2_sc81	5504467	4093318	0.743636	8327	2071116
intestine_E9.5_embryo2_sc82	2094323	1673729	0.799174	8356	957408
intestine_E9.5_embryo2_sc83	2769913	2097878	0.75738	6976	1191699
intestine_E9.5_embryo2_sc84	4048271	3036335	0.750033	7848	1532765
intestine_E9.5_embryo2_sc85	123143	98316	0.798389	5262	55371
intestine_E9.5_embryo2_sc86	2467874	1865290	0.755829	6851	1050464
intestine_E9.5_embryo2_sc87	2639556	2056239	0.779009	7267	1107273
intestine_E9.5_embryo2_sc88	925853	752431	0.812689	6238	408928
intestine_E9.5_embryo2_sc89	1944634	1540931	0.792402	6194	902589
intestine_E9.5_embryo2_sc90	1494499	1191132	0.797011	6373	693545
intestine_E9.5_embryo2_sc91	2628889	2057302	0.782575	6796	1047708
intestine_E9.5_embryo2_sc92	2708869	2053467	0.758053	7210	1119797
intestine_E9.5_embryo2_sc93	307181	217374	0.707641	4561	99304
intestine_E9.5_embryo2_sc94	2310696	1770984	0.766429	6695	888095
liver_E9.5_embryo1_sc51	1149243	826746	0.719383	7779	530905
liver_E9.5_embryo1_sc52	722064	546339	0.756635	6606	359836
liver_E9.5_embryo1_sc53	727891	559434	0.768568	7920	385933
liver_E9.5_embryo1_sc54	921500	682778	0.740942	7379	421250
liver_E9.5_embryo1_sc55	367468	233960	0.636681	5216	133802
liver_E9.5_embryo1_sc56	465844	332004	0.712694	5878	205545
liver_E9.5_embryo1_sc57	1005861	750702	0.746328	7204	459498
liver_E9.5_embryo1_sc58	797666	573144	0.718526	6858	374091
liver_E9.5_embryo1_sc59	776428	532300	0.685575	6492	273709
liver_E9.5_embryo1_sc60	1244439	901071	0.724078	7391	407688
liver_E9.5_embryo1_sc61	1987672	1480076	0.744628	8888	806289
liver_E9.5_embryo1_sc62	1446752	1032338	0.713556	7952	563313
liver_E9.5_embryo1_sc63	1341126	855591	0.637965	7221	436805
liver_E9.5_embryo1_sc64	909002	657187	0.722976	6707	305798
liver_E9.5_embryo1_sc65	947730	677377	0.714736	6604	353394
liver_E9.5_embryo1_sc66	971525	660094	0.679441	7174	437583
liver_E9.5_embryo1_sc67	716775	523143	0.729857	6535	341891
liver_E9.5_embryo1_sc68	1026840	715621	0.696916	7006	471710
liver_E9.5_embryo1_sc69	391532	251600	0.642604	4862	133449
liver_E9.5_embryo1_sc70	931179	643704	0.691278	6543	323246
liver_E9.5_embryo1_sc71	477985	340217	0.711773	5255	209474
liver_E9.5_embryo1_sc72	989847	721701	0.729104	6825	433159
liver_E9.5_embryo1_sc73	481426	374334	0.777553	8490	260451
liver_E9.5_embryo1_sc74	689639	483813	0.701545	6065	300208
liver_E9.5_embryo1_sc75	2035215	1505315	0.739634	8325	686499
liver_E9.5_embryo1_sc76	176644	123218	0.69755	5734	76938
liver_E9.5_embryo1_sc77	358798	230942	0.643655	4635	141737
liver_E9.5_embryo1_sc78	467605	339748	0.726571	6479	238773
liver_E9.5_embryo1_sc79	1250777	896744	0.71695	7531	525770
liver_E9.5_embryo1_sc80	127933	41278	0.322653	1367	3445
liver_E9.5_embryo1_sc81	2130412	1478006	0.693765	8649	751129
liver_E9.5_embryo1_sc82	549108	368054	0.670276	6685	236831
liver_E9.5_embryo1_sc83	628088	300109	0.477814	4644	101970
liver_E9.5_embryo1_sc84	1200947	843104	0.702033	7436	514381
liver_E9.5_embryo1_sc85	84168	57142	0.678904	5397	37220
liver_E9.5_embryo1_sc86	951154	651476	0.684932	6911	399998
liver_E9.5_embryo1_sc87	1174977	857708	0.729979	7569	535811
liver_E9.5_embryo1_sc88	850320	616466	0.724981	7158	372257
liver_E9.5_embryo1_sc89	599124	346274	0.577967	5504	204093
liver_E9.5_embryo1_sc90	1008590	738980	0.732686	7614	470991
liver_E9.5_embryo1_sc91	655643	481919	0.735033	6030	281845
liver_E9.5_embryo1_sc92	813842	566986	0.696678	6450	381665
liver_E9.5_embryo1_sc93	183199	127307	0.694911	5104	89038
liver_E9.5_embryo1_sc94	1538692	1108996	0.720739	7857	680855
liver_E9.5_embryo2_sc1	2745303	2206320	0.803671	8623	1130551
liver_E9.5_embryo2_sc10	1477884	1164468	0.787929	7461	683164
liver_E9.5_embryo2_sc11	422566	333000	0.788043	6032	205189
liver_E9.5_embryo2_sc12	1143274	917134	0.8022	6862	445910
liver_E9.5_embryo2_sc13	1655668	1322600	0.798832	7538	741622
liver_E9.5_embryo2_sc14	1627929	1252414	0.76933	8385	695400
liver_E9.5_embryo2_sc15	1610347	1185091	0.735923	8256	649005
liver_E9.5_embryo2_sc16	3519833	2844185	0.808045	9087	1452925
liver_E9.5_embryo2_sc17	1145345	907261	0.792129	6863	425225
liver_E9.5_embryo2_sc18	1527192	831731	0.544615	7165	355897
liver_E9.5_embryo2_sc19	1952883	1524218	0.780496	8340	881582
liver_E9.5_embryo2_sc2	1542132	1198237	0.777	7103	507548
liver_E9.5_embryo2_sc20	1589546	1250845	0.78692	7967	710808
liver_E9.5_embryo2_sc21	416156	330473	0.794108	6318	213567
liver_E9.5_embryo2_sc22	1573351	1226360	0.779457	7702	619676
liver_E9.5_embryo2_sc24	968690	675094	0.696914	6732	264255
liver_E9.5_embryo2_sc25	917664	655446	0.714255	6029	204398
liver_E9.5_embryo2_sc26	1404580	1050623	0.747998	7252	535198
liver_E9.5_embryo2_sc27	882789	680814	0.771208	6247	311647
liver_E9.5_embryo2_sc28	1172207	929051	0.792566	7572	495589
liver_E9.5_embryo2_sc29	1111577	863111	0.776474	7154	346486
liver_E9.5_embryo2_sc3	2502008	1911657	0.764049	8543	1016821
liver_E9.5_embryo2_sc30	1125787	873759	0.776132	7162	537379
liver_E9.5_embryo2_sc31	467071	366914	0.785564	6679	216639
liver_E9.5_embryo2_sc32	965235	753103	0.780228	6711	379134
liver_E9.5_embryo2_sc33	1552753	1219972	0.785683	7667	709923
liver_E9.5_embryo2_sc35	1095527	839634	0.76642	6854	402591
liver_E9.5_embryo2_sc36	1329838	1014180	0.762634	7451	583092
liver_E9.5_embryo2_sc37	1119673	880431	0.786329	7269	511641
liver_E9.5_embryo2_sc38	4346237	3465456	0.797346	9788	2094228
liver_E9.5_embryo2_sc39	485235	384384	0.79216	6195	243297
liver_E9.5_embryo2_sc4	1916505	1529224	0.797923	8035	953140
liver_E9.5_embryo2_sc40	1944265	1549872	0.797151	8210	886780
liver_E9.5_embryo2_sc41	998810	778804	0.779732	7279	493385
liver_E9.5_embryo2_sc42	951922	738226	0.775511	6542	414226
liver_E9.5_embryo2_sc43	1605061	1255226	0.782043	7865	643058
liver_E9.5_embryo2_sc44	702411	552676	0.786827	6838	354215
liver_E9.5_embryo2_sc45	2083374	1576047	0.756488	8353	880536
liver_E9.5_embryo2_sc46	434985	348348	0.800828	6954	215479
liver_E9.5_embryo2_sc47	1656757	1272871	0.768291	8168	654805
liver_E9.5_embryo2_sc48	3001173	2358325	0.785801	8924	1387109
liver_E9.5_embryo2_sc49	3238788	2459719	0.759457	9148	1355376
liver_E9.5_embryo2_sc5	824173	660007	0.800811	7748	407209
liver_E9.5_embryo2_sc50	2082413	1613056	0.774609	8665	1046743
liver_E9.5_embryo2_sc6	476534	367947	0.772132	6986	251333
liver_E9.5_embryo2_sc7	2029276	1567049	0.772221	7910	763644
liver_E9.5_embryo2_sc8	530839	409280	0.771006	5945	238502
liver_E9.5_embryo2_sc9	2177554	1741998	0.799979	8141	1136015
lung_E9.5_embryo2_sc1	2129133	1693196	0.795251	7283	924171
lung_E9.5_embryo2_sc10	3581834	2897408	0.808917	8621	1556349
lung_E9.5_embryo2_sc11	895581	687016	0.767118	6557	417405
lung_E9.5_embryo2_sc12	1672697	1370409	0.819281	7003	622530
lung_E9.5_embryo2_sc13	1933253	1537572	0.795329	7049	889374
lung_E9.5_embryo2_sc14	1961059	1579924	0.805648	7423	899835
lung_E9.5_embryo2_sc15	2232178	1720839	0.770924	7124	977993
lung_E9.5_embryo2_sc16	1827125	1434639	0.785189	7251	725644
lung_E9.5_embryo2_sc17	2706936	2152755	0.795274	7565	978040
lung_E9.5_embryo2_sc18	1453628	1152760	0.793023	6431	634343
lung_E9.5_embryo2_sc19	1429911	1077767	0.75373	6582	600494
lung_E9.5_embryo2_sc2	1878651	1490408	0.793339	7017	796739
lung_E9.5_embryo2_sc20	1853555	1484015	0.800632	7175	887168
lung_E9.5_embryo2_sc21	1217917	986985	0.810388	7543	649286
lung_E9.5_embryo2_sc22	2132183	1723711	0.808425	7394	862014
lung_E9.5_embryo2_sc24	1980014	1581350	0.798656	7045	983551
lung_E9.5_embryo2_sc25	4884051	3960538	0.810912	7366	1235080
lung_E9.5_embryo2_sc26	1423131	1116858	0.784789	6284	649483
lung_E9.5_embryo2_sc27	999572	781803	0.782138	5715	350864
lung_E9.5_embryo2_sc28	2173898	1777941	0.817859	5957	507441
lung_E9.5_embryo2_sc29	2146113	1630109	0.759563	7887	686415
lung_E9.5_embryo2_sc3	4872473	3990738	0.819037	7206	854005
lung_E9.5_embryo2_sc30	2808671	2249155	0.80079	7852	1356168
lung_E9.5_embryo2_sc31	555307	421904	0.759767	5815	228595
lung_E9.5_embryo2_sc32	2102616	1683192	0.800523	7008	872595
lung_E9.5_embryo2_sc33	1969689	1477863	0.750303	6851	808645
lung_E9.5_embryo2_sc35	1342371	1052009	0.783695	6111	534875
lung_E9.5_embryo2_sc36	1443449	1077625	0.746563	6580	610464
lung_E9.5_embryo2_sc37	3026380	2232729	0.737756	8092	1187614
lung_E9.5_embryo2_sc38	2076226	1645515	0.792551	7299	996900
lung_E9.5_embryo2_sc39	423679	336495	0.794222	6125	195838
lung_E9.5_embryo2_sc4	2297592	1857288	0.808363	7750	1111627
lung_E9.5_embryo2_sc40	2744471	2211216	0.805698	8277	1243934
lung_E9.5_embryo2_sc41	1463344	1175799	0.803501	6982	748671
lung_E9.5_embryo2_sc42	1112983	871227	0.782786	6037	442150
lung_E9.5_embryo2_sc43	2142087	1653582	0.771949	6583	818633
lung_E9.5_embryo2_sc44	778640	626038	0.804015	5836	398535
lung_E9.5_embryo2_sc45	3403710	2737090	0.804149	6933	800336
lung_E9.5_embryo2_sc46	314302	252157	0.802276	5254	134510
lung_E9.5_embryo2_sc47	2829589	2233058	0.789181	6466	199695
lung_E9.5_embryo2_sc48	1153652	907372	0.786521	6340	518456
lung_E9.5_embryo2_sc49	2571113	1961331	0.762833	8182	1008533
lung_E9.5_embryo2_sc5	1652690	1362786	0.824587	6451	507046
lung_E9.5_embryo2_sc50	2214868	1773721	0.800825	7398	1107224
lung_E9.5_embryo2_sc6	508038	399417	0.786195	6411	246178
lung_E9.5_embryo2_sc7	2103866	1719466	0.817289	7442	1060884
lung_E9.5_embryo2_sc8	1278696	1049525	0.820778	7211	623640
lung_E9.5_embryo2_sc9	3450442	1629439	0.472241	7947	1043723
hindbrain_E9.5_embryo1_sc31	546283	397492	0.72763	7928	243162
hindbrain_E9.5_embryo1_sc32	1083589	769355	0.710006	7900	343073
hindbrain_E9.5_embryo1_sc33	979265	698935	0.713734	7358	428819
hindbrain_E9.5_embryo1_sc35	1054062	757810	0.718943	7475	378552
hindbrain_E9.5_embryo1_sc36	1032041	720761	0.698384	7625	411871
hindbrain_E9.5_embryo1_sc37	946482	695234	0.734545	7542	403174
hindbrain_E9.5_embryo1_sc38	458844	319249	0.695768	5808	202165
hindbrain_E9.5_embryo1_sc39	350884	257869	0.734912	7124	171732
hindbrain_E9.5_embryo1_sc40	679028	471589	0.694506	6631	262788
hindbrain_E9.5_embryo1_sc41	503755	355094	0.704894	6048	229567
hindbrain_E9.5_embryo1_sc42	658939	465605	0.706598	6862	294187
hindbrain_E9.5_embryo1_sc43	582179	389892	0.669712	6261	220431
hindbrain_E9.5_embryo1_sc44	474373	330981	0.697723	6288	235106
hindbrain_E9.5_embryo1_sc45	424940	256695	0.604074	5328	177848
hindbrain_E9.5_embryo1_sc46	365465	190177	0.52037	6399	108099
hindbrain_E9.5_embryo1_sc47	665920	454890	0.6831	6161	234454
hindbrain_E9.5_embryo1_sc48	777825	548568	0.705259	7216	360088
hindbrain_E9.5_embryo1_sc49	1057419	679212	0.64233	7313	348052
hindbrain_E9.5_embryo1_sc50	814724	562301	0.690174	7148	375487
hindbrain_E9.5_embryo1_sc51	666684	429825	0.644721	6581	252234
hindbrain_E9.5_embryo1_sc52	650935	460493	0.707433	6289	295400
hindbrain_E9.5_embryo1_sc53	324496	223753	0.68954	6188	155238
hindbrain_E9.5_embryo1_sc54	828549	571924	0.690272	7284	362891
hindbrain_E9.5_embryo1_sc55	417939	272433	0.651849	6278	180892
hindbrain_E9.5_embryo1_sc56	390920	258869	0.662205	6191	156958
hindbrain_E9.5_embryo1_sc57	763690	535087	0.70066	7374	321447
hindbrain_E9.5_embryo1_sc58	360987	156992	0.434897	4003	58891
hindbrain_E9.5_embryo1_sc59	771362	488065	0.632731	6877	259682
hindbrain_E9.5_embryo1_sc60	1092590	732660	0.670572	7658	336581
hindbrain_E9.5_embryo1_sc61	822782	537571	0.653358	7210	272440
hindbrain_E9.5_embryo1_sc62	702577	462034	0.657628	6862	248672
hindbrain_E9.5_embryo1_sc63	714952	484143	0.677169	6250	246642
hindbrain_E9.5_embryo1_sc64	458421	286664	0.625329	5153	133372
hindbrain_E9.5_embryo1_sc65	1638951	1164487	0.710508	8959	626232
hindbrain_E9.5_embryo1_sc66	707625	440229	0.622122	6115	261362
hindbrain_E9.5_embryo1_sc67	538432	329341	0.611667	5748	197510
hindbrain_E9.5_embryo1_sc68	356132	155103	0.435521	3520	55502
hindbrain_E9.5_embryo1_sc69	768689	546690	0.711198	7009	359625
hindbrain_E9.5_embryo1_sc70	1006725	695428	0.690782	7563	383603
hindbrain_E9.5_embryo1_sc71	440061	315940	0.717946	5874	182458
hindbrain_E9.5_embryo1_sc72	1115762	809783	0.725767	7377	524740
hindbrain_E9.5_embryo1_sc73	237571	173220	0.729129	7121	115484
hindbrain_E9.5_embryo1_sc74	504048	351248	0.696854	6040	232732
hindbrain_E9.5_embryo2_sc51	2883396	2223669	0.771198	8970	1293947
hindbrain_E9.5_embryo2_sc52	3339591	2655074	0.79503	8578	1652982
hindbrain_E9.5_embryo2_sc53	1293113	1035302	0.800628	6288	401146
hindbrain_E9.5_embryo2_sc54	2026709	1568672	0.774	7574	992490
hindbrain_E9.5_embryo2_sc55	5301782	4249581	0.801538	8517	1431088
hindbrain_E9.5_embryo2_sc56	1064781	810041	0.760758	8349	506622
hindbrain_E9.5_embryo2_sc57	2743994	2187672	0.797258	8291	1295451
hindbrain_E9.5_embryo2_sc58	3742298	3033878	0.810699	8885	1879033
hindbrain_E9.5_embryo2_sc59	2635805	2125121	0.806251	8511	1266771
hindbrain_E9.5_embryo2_sc60	2321342	1847703	0.795963	7840	1066614
hindbrain_E9.5_embryo2_sc61	3922654	3019909	0.769864	8655	1766517
hindbrain_E9.5_embryo2_sc62	2455522	1889359	0.769433	8166	1084498
hindbrain_E9.5_embryo2_sc63	4241733	3126231	0.737017	9129	1591241
hindbrain_E9.5_embryo2_sc64	1606979	1268192	0.789178	5923	686435
hindbrain_E9.5_embryo2_sc65	5054994	4058645	0.802898	7651	1155102
hindbrain_E9.5_embryo2_sc66	4925980	3895569	0.790821	7747	1205761
hindbrain_E9.5_embryo2_sc67	3539288	2817628	0.7961	8473	1690648
hindbrain_E9.5_embryo2_sc68	3099325	2472185	0.797653	8208	1537247
hindbrain_E9.5_embryo2_sc69	2580554	2058221	0.797589	6964	818694
hindbrain_E9.5_embryo2_sc70	2862941	2315579	0.808811	8164	1274373
hindbrain_E9.5_embryo2_sc71	1515219	1176210	0.776264	6184	726303
hindbrain_E9.5_embryo2_sc72	1849765	1459709	0.789132	6986	874189
hindbrain_E9.5_embryo2_sc73	427573	346904	0.811333	5632	169449
hindbrain_E9.5_embryo2_sc74	898759	700986	0.779949	5144	369589
hindbrain_E9.5_embryo2_sc75	2208201	1769141	0.801168	7662	1032684
hindbrain_E9.5_embryo2_sc76	299586	242819	0.810515	6560	147341
hindbrain_E9.5_embryo2_sc77	4341595	3317437	0.764106	9071	1955792
hindbrain_E9.5_embryo2_sc78	993047	734256	0.739397	6753	428450
hindbrain_E9.5_embryo2_sc79	2748737	2141818	0.779201	8209	1272572
hindbrain_E9.5_embryo2_sc80	1889493	1504825	0.796417	7424	919194
hindbrain_E9.5_embryo2_sc81	2666060	1803129	0.676327	7760	987245
hindbrain_E9.5_embryo2_sc82	1715183	1401528	0.81713	8332	872759
hindbrain_E9.5_embryo2_sc83	2504927	1903515	0.759908	7777	1129708
hindbrain_E9.5_embryo2_sc84	4319300	3498498	0.809969	8649	2111179
hindbrain_E9.5_embryo2_sc85	224791	179063	0.796575	6682	115715
hindbrain_E9.5_embryo2_sc86	3258448	2283987	0.700943	8143	1284103
hindbrain_E9.5_embryo2_sc87	2948331	2216668	0.751838	6308	706971
hindbrain_E9.5_embryo2_sc88	960751	782954	0.81494	7147	493661
hindbrain_E9.5_embryo2_sc89	1735986	1393384	0.802647	6730	917363
hindbrain_E9.5_embryo2_sc90	2833355	2326912	0.821257	8258	1538668
hindbrain_E9.5_embryo2_sc91	4127866	2584088	0.626011	8113	1442863
hindbrain_E9.5_embryo2_sc92	1905447	1462812	0.7677	7368	982813
hindbrain_E9.5_embryo2_sc93	393189	308968	0.7858	6397	197364
hindbrain_E9.5_embryo2_sc94	2348164	1870774	0.796696	7822	1083641
skin_E9.5_embryo2_sc1	5641740	4558140	0.807932	8495	2129284
skin_E9.5_embryo2_sc10	2435923	1893488	0.777318	7185	881538
skin_E9.5_embryo2_sc11	1925517	1543065	0.801377	7763	916426
skin_E9.5_embryo2_sc12	4482410	3654605	0.815321	8685	1719891
skin_E9.5_embryo2_sc13	9218230	7408040	0.803629	9714	2386923
skin_E9.5_embryo2_sc14	2573050	2109557	0.819866	7322	1193125
skin_E9.5_embryo2_sc15	2733740	2132456	0.780051	7564	1155750
skin_E9.5_embryo2_sc16	2797762	2292180	0.819291	7883	1304874
skin_E9.5_embryo2_sc17	6265016	5002526	0.798486	9160	2211614
skin_E9.5_embryo2_sc18	2557104	2059115	0.805253	7876	949896
skin_E9.5_embryo2_sc19	1917845	1545999	0.806113	6979	933135
skin_E9.5_embryo2_sc2	799625	621192	0.776854	4505	227653
skin_E9.5_embryo2_sc20	1623155	1296397	0.79869	7212	708213
skin_E9.5_embryo2_sc21	1171245	960369	0.819956	6884	604776
skin_E9.5_embryo2_sc22	3301581	2680279	0.811817	7986	1274186
skin_E9.5_embryo2_sc24	2414225	1945479	0.80584	7947	943833
skin_E9.5_embryo2_sc25	3015292	2386158	0.791352	7877	1309465
skin_E9.5_embryo2_sc26	2121304	1693224	0.7982	7189	939604
skin_E9.5_embryo2_sc27	2945934	2212111	0.750903	7931	922406
skin_E9.5_embryo2_sc28	1787837	1444391	0.807899	7094	707472
skin_E9.5_embryo2_sc29	3783637	3063248	0.809604	8522	1375499
skin_E9.5_embryo2_sc3	5992006	4885293	0.815302	8974	2524348
skin_E9.5_embryo2_sc30	3865996	3108671	0.804106	8694	1906218
skin_E9.5_embryo2_sc31	768723	619719	0.806167	6824	358171
skin_E9.5_embryo2_sc32	2498863	1936892	0.775109	7566	870947
skin_E9.5_embryo2_sc33	1942098	1474320	0.759138	6894	741990
skin_E9.5_embryo2_sc35	3300748	2651442	0.803285	8660	1378587
skin_E9.5_embryo2_sc36	2741682	2132601	0.777844	7760	1117129
skin_E9.5_embryo2_sc37	9708788	7261674	0.747949	10488	3553654
skin_E9.5_embryo2_sc38	1211216	949547	0.783962	6129	419530
skin_E9.5_embryo2_sc4	2392530	1925306	0.804716	7540	1019783
skin_E9.5_embryo2_sc5	1006254	824736	0.81961	6707	516853
skin_E9.5_embryo2_sc6	1804837	1427141	0.790731	8289	886159
skin_E9.5_embryo2_sc7	2700284	2160641	0.800153	7686	1238170
skin_E9.5_embryo2_sc8	1229124	980226	0.7975	6539	571131
skin_E9.5_embryo2_sc9	1549220	1232561	0.795601	6166	816486
somite_E9.5_embryo1_sc51	1367128	914369	0.668825	7593	483893
somite_E9.5_embryo1_sc52	1214298	910861	0.750113	6990	520303
somite_E9.5_embryo1_sc53	579183	414420	0.715525	7333	279687
somite_E9.5_embryo1_sc54	1132797	821657	0.725335	7498	450486
somite_E9.5_embryo1_sc55	803896	570634	0.709836	6632	370375
somite_E9.5_embryo1_sc56	644447	472907	0.733818	6563	319995
somite_E9.5_embryo1_sc57	1243038	936196	0.753152	7657	597147
somite_E9.5_embryo1_sc58	688048	485045	0.704958	5878	296088
somite_E9.5_embryo1_sc59	1171421	837647	0.715069	6999	405624
somite_E9.5_embryo1_sc60	979393	707766	0.722658	6905	278446
somite_E9.5_embryo1_sc61	824953	541425	0.65631	6011	262388
somite_E9.5_embryo1_sc62	975145	723671	0.742116	6477	430051
somite_E9.5_embryo1_sc63	793079	596436	0.752051	6095	260517
somite_E9.5_embryo1_sc64	901362	636328	0.705963	6472	264598
somite_E9.5_embryo1_sc65	1238621	941309	0.759965	7417	485175
somite_E9.5_embryo1_sc66	988177	716559	0.725132	6744	468295
somite_E9.5_embryo1_sc67	852623	603148	0.707403	6785	364858
somite_E9.5_embryo1_sc68	886277	625808	0.706109	6563	386886
somite_E9.5_embryo1_sc69	706561	507330	0.718027	6175	312743
somite_E9.5_embryo1_sc70	927923	650525	0.701055	6569	292071
somite_E9.5_embryo1_sc71	608298	447226	0.735209	5995	255589
somite_E9.5_embryo1_sc72	347750	147808	0.425041	3291	43186
somite_E9.5_embryo1_sc73	140692	98280	0.698547	5495	58307
somite_E9.5_embryo1_sc74	865538	646975	0.747483	6754	414452
somite_E9.5_embryo2_sc1	4667047	3810901	0.816555	8176	1748047
somite_E9.5_embryo2_sc10	4207069	3377874	0.802904	8139	1788456
somite_E9.5_embryo2_sc11	1471192	1176329	0.799575	6969	717141
somite_E9.5_embryo2_sc12	3364097	2749552	0.817322	7996	1247892
somite_E9.5_embryo2_sc13	2469463	1979629	0.801644	6980	1091528
somite_E9.5_embryo2_sc14	2643445	2124091	0.803531	7203	1159474
somite_E9.5_embryo2_sc15	3797624	2946861	0.775975	7906	1516290
somite_E9.5_embryo2_sc16	2774144	2249297	0.810808	7512	1256749
somite_E9.5_embryo2_sc17	4476294	3605434	0.805451	8379	1497418
somite_E9.5_embryo2_sc18	3934821	3169142	0.805409	8114	1470321
somite_E9.5_embryo2_sc19	2551373	2014549	0.789594	7088	1100889
somite_E9.5_embryo2_sc2	3510478	2847848	0.811242	7366	939691
somite_E9.5_embryo2_sc20	3343595	2687877	0.803888	7509	1633125
somite_E9.5_embryo2_sc21	1201991	984439	0.819007	7018	623672
somite_E9.5_embryo2_sc22	2387917	1923691	0.805594	6772	917614
somite_E9.5_embryo2_sc24	4043401	3221969	0.796846	8186	1635259
somite_E9.5_embryo2_sc25	1664837	1326356	0.796688	7082	838269
somite_E9.5_embryo2_sc26	2097732	1670704	0.796433	6740	996321
somite_E9.5_embryo2_sc27	1093217	834397	0.763249	5370	373618
somite_E9.5_embryo2_sc28	2015092	1587606	0.787858	6763	809197
somite_E9.5_embryo2_sc29	2550592	2038916	0.799389	7020	899530
somite_E9.5_embryo2_sc3	3006179	2397500	0.797524	7268	1315423
somite_E9.5_embryo2_sc30	2783530	2229359	0.800911	7420	1377905
somite_E9.5_embryo2_sc31	355269	287415	0.809007	4362	173800
somite_E9.5_embryo2_sc32	2590760	2069174	0.798675	7325	1073937
somite_E9.5_embryo2_sc33	2696407	2170721	0.805042	7261	1269342
somite_E9.5_embryo2_sc35	3391521	2675198	0.78879	7714	1248561
somite_E9.5_embryo2_sc36	2178746	1675792	0.769154	7099	947515
somite_E9.5_embryo2_sc37	4434266	3564960	0.803957	8521	1982504
somite_E9.5_embryo2_sc38	4181332	3292715	0.78748	7944	1935974
somite_E9.5_embryo2_sc4	3883816	3159643	0.813541	8478	1842285
somite_E9.5_embryo2_sc5	910310	745133	0.818549	6412	429671
somite_E9.5_embryo2_sc6	879172	661304	0.75219	6808	410853
somite_E9.5_embryo2_sc7	2198327	1717162	0.781122	6806	870495
somite_E9.5_embryo2_sc8	2545614	2063478	0.810601	7829	1198556
somite_E9.5_embryo2_sc9	3620359	2913903	0.804866	7941	1793973
lung_E9.5_embryo3_sc1	874960	626416	0.716	5401	309872
lung_E9.5_embryo3_sc2	725808	527649	0.727	5081	247554
lung_E9.5_embryo3_sc3	836045	624419	0.747	6113	321087
lung_E9.5_embryo3_sc4	853909	633094	0.741	6228	414325
lung_E9.5_embryo3_sc5	226111	142409	0.63	5773	87357
lung_E9.5_embryo3_sc6	98950	50466	0.51	3325	28014
lung_E9.5_embryo3_sc7	389150	270007	0.694	5795	160644
lung_E9.5_embryo3_sc8	165577	98791	0.597	3985	55934
lung_E9.5_embryo3_sc9	627480	456921	0.728	5559	304566
lung_E9.5_embryo3_sc10	553501	403481	0.729	4572	191843
lung_E9.5_embryo3_sc11	262096	189960	0.725	4852	122293
lung_E9.5_embryo3_sc12	805021	601719	0.747	5725	191132
lung_E9.5_embryo3_sc13	549180	356307	0.649	5553	171232
lung_E9.5_embryo3_sc14	1206098	915651	0.759	6228	357809
lung_E9.5_embryo3_sc15	469570	337270	0.718	4421	101550
lung_E9.5_embryo3_sc16	500575	362848	0.725	4337	160352
lung_E9.5_embryo3_sc17	498772	345589	0.693	4767	141284
lung_E9.5_embryo3_sc18	890894	660245	0.741	6074	273403
lung_E9.5_embryo3_sc19	535182	395983	0.74	4673	169470
lung_E9.5_embryo3_sc20	434869	302992	0.697	6260	148903
lung_E9.5_embryo3_sc21	414308	315037	0.76	5679	191537
lung_E9.5_embryo3_sc22	877234	654617	0.746	5818	243355
lung_E9.5_embryo3_sc23	37951	11410	0.301	2362	7696
lung_E9.5_embryo3_sc24	1313503	996024	0.758	6716	349808
lung_E9.5_embryo3_sc25	603974	412738	0.683	5153	212470
lung_E9.5_embryo3_sc26	985526	746881	0.758	6027	350808
lung_E9.5_embryo3_sc27	1090862	835052	0.765	6472	316547
lung_E9.5_embryo3_sc28	564065	428408	0.76	6250	199718
lung_E9.5_embryo3_sc29	898944	674491	0.75	5899	212986
lung_E9.5_embryo3_sc30	407455	274103	0.673	4263	133736
lung_E9.5_embryo3_sc31	318118	237087	0.745	5690	131728
lung_E9.5_embryo3_sc32	1015670	752627	0.741	6362	279589
lung_E9.5_embryo3_sc33	644992	486903	0.755	5710	273962
lung_E9.5_embryo3_sc34	25596	12829	0.501	2492	9243
lung_E9.5_embryo3_sc35	1310457	1011391	0.772	7258	441391
lung_E9.5_embryo3_sc36	591511	415257	0.702	5678	198109
lung_E9.5_embryo3_sc37	694475	515206	0.742	5818	249950
lung_E9.5_embryo3_sc38	720572	538525	0.747	5478	301847
lung_E9.5_embryo3_sc39	98598	69249	0.702	4039	41732
lung_E9.5_embryo3_sc40	817772	586661	0.717	5550	210770
lung_E9.5_embryo3_sc41	1070570	769484	0.719	6801	390404
lung_E9.5_embryo3_sc42	612783	455474	0.743	5168	225679
lung_E9.5_embryo3_sc43	728832	551245	0.756	6043	279959
lung_E9.5_embryo3_sc44	550486	418712	0.761	6382	269984
lung_E9.5_embryo3_sc45	996224	657436	0.66	6892	296513
lung_E9.5_embryo3_sc46	198912	144770	0.728	5184	78246
lung_E9.5_embryo3_sc47	661070	461392	0.698	5457	156209
lung_E9.5_embryo3_sc48	1125939	819923	0.728	6444	368095
liver_E9.5_embryo3_sc49	7409632	5629413	0.76	10837	2404946
liver_E9.5_embryo3_sc50	2437072	1878851	0.771	8241	1111299
liver_E9.5_embryo3_sc51	1631992	1255576	0.769	8007	643733
liver_E9.5_embryo3_sc52	1031007	792993	0.769	6461	402786
liver_E9.5_embryo3_sc53	833300	639488	0.767	6964	398728
liver_E9.5_embryo3_sc54	1333942	1009515	0.757	7084	451020
liver_E9.5_embryo3_sc55	2018289	1558181	0.772	7690	880381
liver_E9.5_embryo3_sc56	274331	208265	0.759	5351	139147
liver_E9.5_embryo3_sc57	1352326	1050852	0.777	7133	651595
liver_E9.5_embryo3_sc58	2760911	2097149	0.76	8000	1129125
liver_E9.5_embryo3_sc59	533854	408798	0.766	6068	212579
liver_E9.5_embryo3_sc60	3180408	2400168	0.755	8196	804581
liver_E9.5_embryo3_sc61	1728587	1348717	0.78	7916	568679
liver_E9.5_embryo3_sc62	1160232	887198	0.765	6834	379299
liver_E9.5_embryo3_sc63	899019	674907	0.751	5876	288101
liver_E9.5_embryo3_sc64	1496604	1151644	0.77	7078	511997
liver_E9.5_embryo3_sc65	1123617	834384	0.743	6519	337896
liver_E9.5_embryo3_sc66	2755244	2107204	0.765	8002	1124095
liver_E9.5_embryo3_sc67	2350796	1823562	0.776	7842	939518
liver_E9.5_embryo3_sc68	1249707	973640	0.779	7121	527848
liver_E9.5_embryo3_sc69	758706	580237	0.765	6316	337882
liver_E9.5_embryo3_sc70	944874	721806	0.764	6075	299865
liver_E9.5_embryo3_sc71	545613	406502	0.745	4770	167041
liver_E9.5_embryo3_sc72	2149216	1644526	0.765	7530	799223
liver_E9.5_embryo3_sc73	143004	108476	0.759	4589	64461
liver_E9.5_embryo3_sc74	1639313	1325393	0.809	5259	440705
liver_E9.5_embryo3_sc75	727213	553113	0.761	5774	264440
liver_E9.5_embryo3_sc76	275327	195689	0.711	5456	105619
liver_E9.5_embryo3_sc77	1625598	1250055	0.769	7348	763793
liver_E9.5_embryo3_sc78	2041714	1525184	0.747	7706	948310
liver_E9.5_embryo3_sc79	4006104	2986326	0.745	8553	1445086
liver_E9.5_embryo3_sc80	1082906	823687	0.761	6374	455182
liver_E9.5_embryo3_sc81	803770	589669	0.734	6203	243761
liver_E9.5_embryo3_sc82	530578	411776	0.776	5770	217526
liver_E9.5_embryo3_sc83	1179109	947054	0.803	5095	306760
liver_E9.5_embryo3_sc84	1720110	1343363	0.781	7570	662590
liver_E9.5_embryo3_sc85	321293	243883	0.759	6693	165468
liver_E9.5_embryo3_sc86	859181	652514	0.759	6523	354357
liver_E9.5_embryo3_sc87	2536326	1963626	0.774	8061	821335
liver_E9.5_embryo3_sc88	691952	534889	0.773	6180	228844
liver_E9.5_embryo3_sc89	360840	269726	0.747	4647	160696
liver_E9.5_embryo3_sc90	1702913	1286276	0.755	7246	733476
liver_E9.5_embryo3_sc91	986902	752283	0.762	6686	398503
liver_E9.5_embryo3_sc92	1500702	1160519	0.773	6755	679709
liver_E9.5_embryo3_sc93	651926	488652	0.75	7013	330832
liver_E9.5_embryo3_sc94	2227442	1814878	0.815	6045	434984
liver_E9.5_embryo3_sc95	2078281	1601586	0.771	8118	851677
liver_E9.5_embryo3_sc96	2078281	1601586	0.771	8118	851677
skin_E9.5_embryo3_sc1	2186282	1463536	0.669	7672	755574
skin_E9.5_embryo3_sc2	1714512	1105672	0.645	6751	514467
skin_E9.5_embryo3_sc3	1609325	1119748	0.696	8154	635106
skin_E9.5_embryo3_sc4	1914483	1267527	0.662	8170	769833
skin_E9.5_embryo3_sc5	143040	52916	0.37	3612	29667
skin_E9.5_embryo3_sc6	304931	175534	0.576	6267	122201
skin_E9.5_embryo3_sc7	725450	454736	0.627	7095	301723
skin_E9.5_embryo3_sc8	351764	204739	0.582	5762	132540
skin_E9.5_embryo3_sc9	688228	436115	0.634	5850	316230
skin_E9.5_embryo3_sc10	3719346	2580813	0.694	8295	1247439
skin_E9.5_embryo3_sc11	385307	250275	0.65	5691	174362
skin_E9.5_embryo3_sc12	1979250	1332243	0.673	7485	487002
skin_E9.5_embryo3_sc13	453238	224791	0.496	4811	117249
skin_E9.5_embryo3_sc14	1119358	722585	0.646	5949	338344
skin_E9.5_embryo3_sc15	1068559	674458	0.631	6135	312019
skin_E9.5_embryo3_sc16	1207929	761504	0.63	6272	380817
skin_E9.5_embryo3_sc17	1237226	828279	0.669	7145	354778
skin_E9.5_embryo3_sc18	890334	617278	0.693	5674	273909
skin_E9.5_embryo3_sc19	1758732	1243282	0.707	7539	583147
skin_E9.5_embryo3_sc20	237497	114485	0.482	4685	61009
skin_E9.5_embryo3_sc21	563240	379442	0.674	6170	227116
skin_E9.5_embryo3_sc22	3553839	2486259	0.7	8432	911062
skin_E9.5_embryo3_sc23	75091	15465	0.206	2927	10936
skin_E9.5_embryo3_sc24	130069	14159	0.109	2719	8248
skin_E9.5_embryo3_sc25	2456676	1629264	0.663	8727	889581
skin_E9.5_embryo3_sc26	1817657	1214860	0.668	7395	582811
skin_E9.5_embryo3_sc27	1261559	892343	0.707	6386	329789
skin_E9.5_embryo3_sc28	1267575	909135	0.717	7987	442661
skin_E9.5_embryo3_sc29	2246511	1593394	0.709	7781	558676
skin_E9.5_embryo3_sc30	2078363	1462881	0.704	7794	806255
skin_E9.5_embryo3_sc31	452042	309251	0.684	6720	189732
skin_E9.5_embryo3_sc32	1597628	828206	0.518	7247	398035
intestine_E9.5_embryo3_sc33	708250	482305	0.681	6038	275981
intestine_E9.5_embryo3_sc34	18723	10502	0.561	2167	7493
intestine_E9.5_embryo3_sc35	786614	528630	0.672	5648	236549
intestine_E9.5_embryo3_sc36	658423	425189	0.646	5615	263641
intestine_E9.5_embryo3_sc37	1004873	704001	0.701	6765	356603
intestine_E9.5_embryo3_sc38	939550	652411	0.694	6294	368040
intestine_E9.5_embryo3_sc39	85630	53756	0.628	3225	28318
intestine_E9.5_embryo3_sc40	880472	574018	0.652	5656	235940
intestine_E9.5_embryo3_sc41	276811	125758	0.454	2552	47439
intestine_E9.5_embryo3_sc42	686652	460854	0.671	5292	242107
intestine_E9.5_embryo3_sc43	663217	456640	0.689	5652	209038
intestine_E9.5_embryo3_sc44	289337	197622	0.683	5217	125763
intestine_E9.5_embryo3_sc45	551439	368199	0.668	5037	176023
intestine_E9.5_embryo3_sc46	169052	111379	0.659	4604	64974
intestine_E9.5_embryo3_sc47	1103676	698740	0.633	6192	255807
intestine_E9.5_embryo3_sc48	1028459	700728	0.681	5991	368816
intestine_E9.5_embryo3_sc49	875529	575296	0.657	5331	261508
intestine_E9.5_embryo3_sc50	632589	415173	0.656	5346	230694
intestine_E9.5_embryo3_sc51	994495	711008	0.715	6446	439200
intestine_E9.5_embryo3_sc52	1954860	627198	0.321	6184	311412
intestine_E9.5_embryo3_sc53	427965	307022	0.717	6129	223226
intestine_E9.5_embryo3_sc54	772124	522140	0.676	4892	249284
intestine_E9.5_embryo3_sc55	728067	507600	0.697	5995	329279
intestine_E9.5_embryo3_sc56	283964	195813	0.69	5350	138359
intestine_E9.5_embryo3_sc57	975124	672595	0.69	6959	402928
intestine_E9.5_embryo3_sc58	842962	578248	0.686	6300	328964
intestine_E9.5_embryo3_sc59	807799	569889	0.705	6529	328683
intestine_E9.5_embryo3_sc60	751644	522198	0.695	5342	202583
intestine_E9.5_embryo3_sc61	1169086	813846	0.696	6297	350774
intestine_E9.5_embryo3_sc62	797912	527902	0.662	5695	246184
intestine_E9.5_embryo3_sc63	954872	660368	0.692	5872	329581
intestine_E9.5_embryo3_sc64	744471	490937	0.659	5569	232642
somite_E9.5_embryo3_sc65	2025550	1291550	0.638	6800	605266
somite_E9.5_embryo3_sc66	1396875	784503	0.562	6935	481744
somite_E9.5_embryo3_sc67	1821319	1245825	0.684	7367	721187
somite_E9.5_embryo3_sc68	1430504	986229	0.689	6988	582940
somite_E9.5_embryo3_sc69	660798	442719	0.67	6389	292307
somite_E9.5_embryo3_sc70	2644395	1801778	0.681	7415	851741
somite_E9.5_embryo3_sc71	955050	630701	0.66	5401	329972
somite_E9.5_embryo3_sc72	1114493	749769	0.673	5989	459556
somite_E9.5_embryo3_sc73	128943	88403	0.686	4773	58873
somite_E9.5_embryo3_sc74	796347	552932	0.694	5775	387622
somite_E9.5_embryo3_sc75	1083117	731568	0.675	6124	358105
somite_E9.5_embryo3_sc76	261982	115458	0.441	5066	71082
somite_E9.5_embryo3_sc77	670781	462407	0.689	5272	300527
somite_E9.5_embryo3_sc78	430487	287307	0.667	5817	198109
somite_E9.5_embryo3_sc79	1989944	1371101	0.689	7323	785140
somite_E9.5_embryo3_sc80	166836	74872	0.449	2493	13367
somite_E9.5_embryo3_sc81	864532	523512	0.606	5545	257317
somite_E9.5_embryo3_sc82	507389	349674	0.689	6084	238890
somite_E9.5_embryo3_sc83	739239	494407	0.669	5353	309609
somite_E9.5_embryo3_sc84	1431227	963978	0.674	6379	546733
somite_E9.5_embryo3_sc85	68890	44375	0.644	3842	30142
somite_E9.5_embryo3_sc86	1323884	866606	0.655	6317	570269
somite_E9.5_embryo3_sc87	753001	489134	0.65	5808	264886
somite_E9.5_embryo3_sc88	644821	458966	0.712	6574	324953
somite_E9.5_embryo3_sc89	1541137	1093393	0.709	7261	763904
somite_E9.5_embryo3_sc90	1106847	787426	0.711	6850	524355
somite_E9.5_embryo3_sc91	672423	466830	0.694	5871	284570
somite_E9.5_embryo3_sc92	1135485	775699	0.683	6287	509157
somite_E9.5_embryo3_sc93	217711	144973	0.666	5494	100528
somite_E9.5_embryo3_sc94	1822434	846724	0.465	6569	490655
somite_E9.5_embryo3_sc95	876550	599549	0.684	5957	370128
somite_E9.5_embryo3_sc96	876550	599549	0.684	5957	370128
forebrain_E10.5_embryo2_sc1	772257	561083	0.727	4949	133734
forebrain_E10.5_embryo2_sc2	3349885	2693793	0.804	6641	283578
forebrain_E10.5_embryo2_sc3	544678	394266	0.724	5206	116489
forebrain_E10.5_embryo2_sc4	516241	365420	0.708	4659	147504
forebrain_E10.5_embryo2_sc5	301083	191064	0.635	6105	103494
forebrain_E10.5_embryo2_sc6	99824	52148	0.522	3472	28370
forebrain_E10.5_embryo2_sc7	258372	172565	0.668	4828	82150
forebrain_E10.5_embryo2_sc8	325682	223341	0.686	5706	103365
forebrain_E10.5_embryo2_sc9	2056195	1557639	0.758	5133	369442
forebrain_E10.5_embryo2_sc10	620734	452379	0.729	4484	106349
forebrain_E10.5_embryo2_sc11	158512	108950	0.687	4823	62865
forebrain_E10.5_embryo2_sc12	1227550	916872	0.747	6865	150632
forebrain_E10.5_embryo2_sc13	346122	131505	0.38	3965	37883
forebrain_E10.5_embryo2_sc14	808261	603785	0.747	5440	159383
forebrain_E10.5_embryo2_sc15	1164583	875243	0.752	6461	262798
forebrain_E10.5_embryo2_sc16	476286	346925	0.728	4183	95277
forebrain_E10.5_embryo2_sc17	590237	391570	0.663	4379	69878
forebrain_E10.5_embryo2_sc18	681139	460906	0.677	5208	78027
forebrain_E10.5_embryo2_sc19	983648	735755	0.748	5713	170674
forebrain_E10.5_embryo2_sc20	259534	129256	0.498	4853	43649
forebrain_E10.5_embryo2_sc21	257519	174877	0.679	5026	72955
forebrain_E10.5_embryo2_sc22	1955017	1463775	0.749	7841	297021
forebrain_E10.5_embryo2_sc23	44675	8062	0.18	1645	4663
forebrain_E10.5_embryo2_sc24	471621	304242	0.645	4317	59235
forebrain_E10.5_embryo2_sc25	589799	376421	0.638	5036	123046
forebrain_E10.5_embryo2_sc26	720483	535254	0.743	4752	106435
forebrain_E10.5_embryo2_sc27	845717	635961	0.752	5259	107471
forebrain_E10.5_embryo2_sc28	272869	195710	0.717	5086	45420
forebrain_E10.5_embryo2_sc29	647143	443598	0.685	5184	67926
forebrain_E10.5_embryo2_sc30	649915	466866	0.718	5005	141436
forebrain_E10.5_embryo2_sc31	211269	158597	0.751	5341	58120
forebrain_E10.5_embryo2_sc32	599593	418090	0.697	4937	88915
forebrain_E10.5_embryo1_sc65	3539080	2662652	0.752	8415	561118
forebrain_E10.5_embryo1_sc66	933685	673291	0.721	6158	262910
forebrain_E10.5_embryo1_sc67	1097927	752431	0.685	5918	208833
forebrain_E10.5_embryo1_sc68	1833139	1382130	0.754	7592	519280
forebrain_E10.5_embryo1_sc69	385911	279587	0.724	5878	122599
forebrain_E10.5_embryo1_sc70	2025131	1517774	0.749	7313	349455
forebrain_E10.5_embryo1_sc71	775246	553186	0.714	5614	181494
forebrain_E10.5_embryo1_sc72	593849	402902	0.678	5269	148862
forebrain_E10.5_embryo1_sc73	117308	83044	0.708	4491	33978
forebrain_E10.5_embryo1_sc74	2096110	1686066	0.804	6090	405600
forebrain_E10.5_embryo1_sc75	1589467	1200833	0.755	7524	323576
forebrain_E10.5_embryo1_sc76	456015	294842	0.647	6601	128287
forebrain_E10.5_embryo1_sc77	608129	462772	0.761	5137	217809
forebrain_E10.5_embryo1_sc78	237243	172317	0.726	4760	95732
forebrain_E10.5_embryo1_sc79	491245	352015	0.717	3884	132063
forebrain_E10.5_embryo1_sc80	954561	686194	0.719	5546	237490
forebrain_E10.5_embryo1_sc81	2368219	1743032	0.736	8156	487182
forebrain_E10.5_embryo1_sc82	82742	33833	0.409	1097	4716
forebrain_E10.5_embryo1_sc83	953569	724826	0.76	6920	314109
forebrain_E10.5_embryo1_sc84	1435913	1100253	0.766	7235	378210
forebrain_E10.5_embryo1_sc85	115581	81644	0.706	4063	40071
forebrain_E10.5_embryo1_sc86	3740541	2984291	0.798	7207	616876
forebrain_E10.5_embryo1_sc87	1612837	1300578	0.806	5724	226856
forebrain_E10.5_embryo1_sc88	38139	28231	0.74	1779	10565
forebrain_E10.5_embryo1_sc89	1016882	805453	0.792	7035	394771
forebrain_E10.5_embryo1_sc90	1734767	1414265	0.815	5504	187034
forebrain_E10.5_embryo1_sc91	454156	359458	0.791	4640	82813
forebrain_E10.5_embryo1_sc92	963527	746156	0.774	6013	269053
forebrain_E10.5_embryo1_sc93	292910	224549	0.767	6665	129691
forebrain_E10.5_embryo1_sc94	588251	467688	0.795	5275	110901
forebrain_E10.5_embryo1_sc95	1755127	1432259	0.816	5878	154262
forebrain_E10.5_embryo1_sc96	1755127	1432259	0.816	5878	154262
intestine_E10.5_embryo1_sc1	1765436	1332809	0.755	7098	431918
intestine_E10.5_embryo1_sc2	1293482	982952	0.76	6341	300738
intestine_E10.5_embryo1_sc3	778274	557194	0.716	6125	211283
intestine_E10.5_embryo1_sc4	983449	754659	0.767	6903	350516
intestine_E10.5_embryo1_sc5	368729	241360	0.655	6461	131791
intestine_E10.5_embryo1_sc6	224057	138023	0.616	5386	76148
intestine_E10.5_embryo1_sc7	160980	81092	0.504	2377	33344
intestine_E10.5_embryo1_sc8	277987	189732	0.683	5078	93805
intestine_E10.5_embryo1_sc9	498775	369978	0.742	5225	186250
intestine_E10.5_embryo1_sc10	1834361	1430736	0.78	7067	393427
intestine_E10.5_embryo1_sc11	317906	226546	0.713	4974	118918
intestine_E10.5_embryo1_sc12	2328303	1801622	0.774	8095	295376
intestine_E10.5_embryo1_sc13	648895	395141	0.609	6043	132634
intestine_E10.5_embryo1_sc14	640827	492593	0.769	5361	142202
intestine_E10.5_embryo1_sc15	1521009	1160012	0.763	7197	335473
intestine_E10.5_embryo1_sc16	742585	569243	0.767	4949	157113
intestine_E10.5_embryo1_sc17	821017	583757	0.711	5291	120712
intestine_E10.5_embryo1_sc18	1136204	868848	0.765	6398	147999
intestine_E10.5_embryo1_sc19	958202	726336	0.758	5409	167423
intestine_E10.5_embryo1_sc20	262813	153364	0.584	4531	48317
intestine_E10.5_embryo1_sc21	308421	227886	0.739	5202	100306
intestine_E10.5_embryo1_sc22	1362457	1019739	0.748	6366	120873
intestine_E10.5_embryo1_sc23	48816	13696	0.281	2277	8093
intestine_E10.5_embryo1_sc24	760480	575617	0.757	5485	125608
intestine_E10.5_embryo1_sc25	685158	476693	0.696	5122	137647
intestine_E10.5_embryo1_sc26	740703	559110	0.755	5040	131480
intestine_E10.5_embryo1_sc27	920605	713792	0.775	5574	127722
intestine_E10.5_embryo1_sc28	466226	365788	0.785	5644	84849
intestine_E10.5_embryo1_sc29	941977	733896	0.779	5567	110830
intestine_E10.5_embryo1_sc30	1130342	835291	0.739	6375	282274
intestine_E10.5_embryo1_sc31	176505	136065	0.771	4208	46986
intestine_E10.5_embryo1_sc32	944261	727772	0.771	5366	163584
intestine_E10.5_embryo2_sc33	1452686	1083657	0.746	7740	344790
intestine_E10.5_embryo2_sc34	28691	17477	0.609	2725	10634
intestine_E10.5_embryo2_sc35	917687	653074	0.712	5572	98879
intestine_E10.5_embryo2_sc36	536625	389387	0.726	5561	108661
intestine_E10.5_embryo2_sc37	613654	449552	0.733	5023	101673
intestine_E10.5_embryo2_sc38	1003913	768471	0.765	6104	238494
intestine_E10.5_embryo2_sc39	136421	97718	0.716	4376	37044
intestine_E10.5_embryo2_sc40	1612159	1176979	0.73	7123	300463
intestine_E10.5_embryo2_sc41	990562	674030	0.68	6340	222635
intestine_E10.5_embryo2_sc42	1402546	1007687	0.718	6159	299145
intestine_E10.5_embryo2_sc43	1084901	819733	0.756	6710	185545
intestine_E10.5_embryo2_sc44	309269	220393	0.713	4484	82521
intestine_E10.5_embryo2_sc45	1189360	828202	0.696	7112	221520
intestine_E10.5_embryo2_sc46	243257	177770	0.731	5220	58990
intestine_E10.5_embryo2_sc47	1305489	741565	0.568	5620	153847
intestine_E10.5_embryo2_sc48	652485	480937	0.737	4649	140260
intestine_E10.5_embryo2_sc49	623843	458599	0.735	4112	132330
intestine_E10.5_embryo2_sc50	1181289	807576	0.684	6441	344552
intestine_E10.5_embryo2_sc51	955335	706568	0.74	5634	244627
intestine_E10.5_embryo2_sc52	1228101	944529	0.769	6170	166734
intestine_E10.5_embryo2_sc53	176320	115040	0.652	2300	25540
intestine_E10.5_embryo2_sc54	1155037	820481	0.71	6072	239387
intestine_E10.5_embryo2_sc55	1081849	804494	0.744	6038	393110
intestine_E10.5_embryo2_sc56	194567	140922	0.724	4679	72746
intestine_E10.5_embryo2_sc57	1100377	842021	0.765	6388	328144
intestine_E10.5_embryo2_sc58	698992	433924	0.621	4058	110597
intestine_E10.5_embryo2_sc59	513664	384226	0.748	5860	120612
intestine_E10.5_embryo2_sc60	1644939	1178884	0.717	7227	230368
intestine_E10.5_embryo2_sc61	1258346	927526	0.737	6602	231448
intestine_E10.5_embryo2_sc62	1937425	1369999	0.707	7802	357242
intestine_E10.5_embryo2_sc63	1537223	1085996	0.706	6490	256265
intestine_E10.5_embryo2_sc64	1738916	1323510	0.761	7797	332992
hindbrain_E10.5_embryo1_sc33	801705	596765	0.744	6429	196382
hindbrain_E10.5_embryo1_sc34	29710	18609	0.626	2977	11978
hindbrain_E10.5_embryo1_sc35	6390978	4968033	0.777	10347	1076907
hindbrain_E10.5_embryo1_sc36	1067212	679145	0.636	7585	223559
hindbrain_E10.5_embryo1_sc37	1211970	886769	0.732	7201	270285
hindbrain_E10.5_embryo1_sc38	1624321	1199833	0.739	7674	414368
hindbrain_E10.5_embryo1_sc39	299321	226101	0.755	7556	122482
hindbrain_E10.5_embryo1_sc40	725535	500298	0.69	5393	128274
hindbrain_E10.5_embryo1_sc41	816921	600922	0.736	5341	191915
hindbrain_E10.5_embryo1_sc42	1472533	1138247	0.773	7285	382772
hindbrain_E10.5_embryo1_sc43	838625	630760	0.752	6150	153762
hindbrain_E10.5_embryo1_sc44	319992	241168	0.754	5166	103885
hindbrain_E10.5_embryo1_sc45	790332	561045	0.71	6166	302871
hindbrain_E10.5_embryo1_sc46	308145	223056	0.724	6092	83234
hindbrain_E10.5_embryo1_sc47	2813651	2113358	0.751	9093	463500
hindbrain_E10.5_embryo1_sc48	760066	554817	0.73	5524	156465
hindbrain_E10.5_embryo1_sc49	5130662	4188880	0.816	8870	550294
hindbrain_E10.5_embryo1_sc50	4287516	3443647	0.803	9460	1357219
hindbrain_E10.5_embryo1_sc51	1546749	1189534	0.769	6908	392117
hindbrain_E10.5_embryo1_sc52	1638198	1277662	0.78	7133	431771
hindbrain_E10.5_embryo1_sc53	629013	493672	0.785	7361	262824
hindbrain_E10.5_embryo1_sc54	1683868	1299121	0.772	7376	390246
hindbrain_E10.5_embryo1_sc55	1049051	803175	0.766	6463	390931
hindbrain_E10.5_embryo1_sc56	292212	218010	0.746	6130	109520
hindbrain_E10.5_embryo1_sc57	593346	447357	0.754	4872	140478
hindbrain_E10.5_embryo1_sc58	1726426	1354008	0.784	7427	473106
hindbrain_E10.5_embryo1_sc59	845850	664785	0.786	7090	208687
hindbrain_E10.5_embryo1_sc60	3472900	938333	0.27	7166	177549
hindbrain_E10.5_embryo1_sc61	1283788	950638	0.74	6632	221454
hindbrain_E10.5_embryo1_sc62	1223072	949206	0.776	6311	242758
hindbrain_E10.5_embryo1_sc63	4774325	3850049	0.806	9877	1068044
hindbrain_E10.5_embryo1_sc64	1239187	963883	0.778	6389	244138
hindbrain_E10.5_embryo2_sc65	5633699	4462589	0.792	10032	1022364
hindbrain_E10.5_embryo2_sc66	3014131	2392474	0.794	8641	773225
hindbrain_E10.5_embryo2_sc67	1612181	1315400	0.816	7320	399776
hindbrain_E10.5_embryo2_sc68	2634108	2135890	0.811	8800	774403
hindbrain_E10.5_embryo2_sc69	173502	90469	0.521	2305	19978
hindbrain_E10.5_embryo2_sc70	1765253	1428903	0.809	8043	345159
hindbrain_E10.5_embryo2_sc71	1049967	814871	0.776	6862	241013
hindbrain_E10.5_embryo2_sc72	1343991	1074902	0.8	7039	350203
hindbrain_E10.5_embryo2_sc73	40550	25436	0.627	2116	8848
hindbrain_E10.5_embryo2_sc74	825031	663650	0.804	5679	312634
hindbrain_E10.5_embryo2_sc75	937058	743523	0.793	5432	175701
hindbrain_E10.5_embryo2_sc76	213982	154039	0.72	4968	60229
hindbrain_E10.5_embryo2_sc77	1100945	892695	0.811	6352	383721
hindbrain_E10.5_embryo2_sc78	420620	300705	0.715	6181	161771
hindbrain_E10.5_embryo2_sc79	1315306	1025757	0.78	7029	390946
hindbrain_E10.5_embryo2_sc80	1463541	1138514	0.778	6703	465651
hindbrain_E10.5_embryo2_sc81	1646333	1266056	0.769	7315	288831
hindbrain_E10.5_embryo2_sc82	377790	298392	0.79	5238	131141
hindbrain_E10.5_embryo2_sc83	1442802	1170394	0.811	7137	524255
hindbrain_E10.5_embryo2_sc84	1111354	867051	0.78	6567	273925
hindbrain_E10.5_embryo2_sc85	63659	48861	0.768	3992	25881
hindbrain_E10.5_embryo2_sc86	852971	670450	0.786	5816	309764
hindbrain_E10.5_embryo2_sc87	1482833	1201757	0.81	8064	441228
hindbrain_E10.5_embryo2_sc88	265270	214383	0.808	5619	99542
hindbrain_E10.5_embryo2_sc89	622972	486903	0.782	4943	196804
hindbrain_E10.5_embryo2_sc90	1325383	1054008	0.795	7425	351548
hindbrain_E10.5_embryo2_sc91	681280	540681	0.794	5437	139587
hindbrain_E10.5_embryo2_sc92	831039	639294	0.769	5738	241559
hindbrain_E10.5_embryo2_sc93	225935	171710	0.76	5405	92404
hindbrain_E10.5_embryo2_sc94	2200605	1738173	0.79	8148	581625
hindbrain_E10.5_embryo2_sc95	689492	540884	0.784	5693	154925
hindbrain_E10.5_embryo2_sc96	689492	540884	0.784	5693	154925
skin_E10.5_embryo1_sc1	2515905	1830110	0.727	7643	471254
skin_E10.5_embryo1_sc2	2583588	1927396	0.746	7936	481330
skin_E10.5_embryo1_sc3	1358211	969330	0.714	7574	312628
skin_E10.5_embryo1_sc4	1524954	1154190	0.757	7489	473281
skin_E10.5_embryo1_sc5	297223	155829	0.524	5669	85002
skin_E10.5_embryo1_sc6	295015	176146	0.597	6092	100055
skin_E10.5_embryo1_sc7	809357	585280	0.723	7274	256052
skin_E10.5_embryo1_sc8	375563	252968	0.674	5948	110569
skin_E10.5_embryo1_sc9	1356869	1041638	0.768	7334	448052
skin_E10.5_embryo1_sc10	203434	137408	0.675	2070	14015
skin_E10.5_embryo1_sc11	181907	135597	0.745	2437	28824
skin_E10.5_embryo1_sc12	71905	48875	0.68	1074	4200
skin_E10.5_embryo1_sc13	51078	19600	0.384	793	2491
skin_E10.5_embryo1_sc14	120323	85671	0.712	1684	11127
skin_E10.5_embryo1_sc15	55818	32634	0.585	930	3639
skin_E10.5_embryo1_sc16	78152	54825	0.702	1377	7236
skin_E10.5_embryo1_sc17	1690402	1222092	0.723	7184	200794
skin_E10.5_embryo1_sc18	1230534	904759	0.735	6827	136989
skin_E10.5_embryo1_sc19	1333402	1013109	0.76	6625	206739
skin_E10.5_embryo1_sc20	711578	440566	0.619	7073	123973
skin_E10.5_embryo1_sc21	533506	382478	0.717	6871	168767
skin_E10.5_embryo1_sc22	1488870	1126914	0.757	7172	223461
skin_E10.5_embryo1_sc23	89562	19097	0.213	3105	11176
skin_E10.5_embryo1_sc24	671904	434061	0.646	4545	75347
skin_E10.5_embryo1_sc25	3527006	2572511	0.729	9455	606776
skin_E10.5_embryo1_sc26	719233	511987	0.712	4048	92772
skin_E10.5_embryo1_sc27	1457829	1082445	0.743	6788	169984
skin_E10.5_embryo1_sc28	516927	388492	0.752	6039	73105
skin_E10.5_embryo1_sc29	2092185	1639048	0.783	7780	244270
skin_E10.5_embryo1_sc30	4674276	3699387	0.791	9452	1093832
skin_E10.5_embryo1_sc31	249388	188802	0.757	5511	64888
skin_E10.5_embryo1_sc32	1635526	1255670	0.768	6871	275895
skin_E10.5_embryo2_sc33	781925	586872	0.751	5768	171499
skin_E10.5_embryo2_sc34	63635	35834	0.563	4124	22132
skin_E10.5_embryo2_sc35	1455816	1012892	0.696	7294	159077
skin_E10.5_embryo2_sc36	984067	673879	0.685	6982	182580
skin_E10.5_embryo2_sc37	813319	527067	0.648	5617	120911
skin_E10.5_embryo2_sc38	1065511	810332	0.761	5702	262254
skin_E10.5_embryo2_sc39	555712	386315	0.695	8874	161884
skin_E10.5_embryo2_sc40	1513308	1180759	0.78	6825	309699
skin_E10.5_embryo2_sc41	756159	583895	0.772	5534	175150
skin_E10.5_embryo2_sc42	1678410	874604	0.521	6661	223045
skin_E10.5_embryo2_sc43	543252	407359	0.75	4351	80131
skin_E10.5_embryo2_sc44	609022	473310	0.777	6555	231379
skin_E10.5_embryo2_sc45	943842	726404	0.77	6350	207339
skin_E10.5_embryo2_sc46	240584	180789	0.751	4817	81130
skin_E10.5_embryo2_sc47	1582547	1191314	0.753	6897	244956
skin_E10.5_embryo2_sc48	581431	435486	0.749	4339	113227
skin_E10.5_embryo2_sc49	1950707	1507004	0.773	7235	346857
skin_E10.5_embryo2_sc50	1487266	1138807	0.766	7001	464668
skin_E10.5_embryo2_sc51	1438631	1123501	0.781	7267	402895
skin_E10.5_embryo2_sc52	1431260	1127434	0.788	6695	364675
skin_E10.5_embryo2_sc53	240664	183146	0.761	5631	86248
skin_E10.5_embryo2_sc54	296227	170396	0.575	4224	49908
skin_E10.5_embryo2_sc55	1215066	962923	0.792	6438	462503
skin_E10.5_embryo2_sc56	194687	140058	0.719	5158	66181
skin_E10.5_embryo2_sc57	684784	542436	0.792	5584	211539
skin_E10.5_embryo2_sc58	1836381	1431809	0.78	7446	524080
skin_E10.5_embryo2_sc59	650023	505132	0.777	6884	169013
skin_E10.5_embryo2_sc60	1367678	1048037	0.766	6559	182282
skin_E10.5_embryo2_sc61	2039944	1623056	0.796	7193	330362
skin_E10.5_embryo2_sc62	3017863	2356087	0.781	8149	603422
skin_E10.5_embryo2_sc63	1084547	844411	0.779	6200	220627
skin_E10.5_embryo2_sc64	707749	536421	0.758	4970	118450
somite_E10.5_embryo1_sc33	1155720	832081	0.72	6960	259792
somite_E10.5_embryo1_sc34	35402	24342	0.688	3274	16076
somite_E10.5_embryo1_sc35	708888	543862	0.767	5915	120257
somite_E10.5_embryo1_sc36	559945	423168	0.756	5567	128976
somite_E10.5_embryo1_sc37	747991	568210	0.76	5635	163354
somite_E10.5_embryo1_sc38	593381	450095	0.759	4944	164510
somite_E10.5_embryo1_sc39	163777	126899	0.775	4914	70322
somite_E10.5_embryo1_sc40	859502	652395	0.759	5964	189941
somite_E10.5_embryo1_sc41	2043792	1564765	0.766	7466	542274
somite_E10.5_embryo1_sc42	1354469	1052881	0.777	7057	348852
somite_E10.5_embryo1_sc43	787042	616740	0.784	6201	159202
somite_E10.5_embryo1_sc44	390142	304226	0.78	5460	110513
somite_E10.5_embryo1_sc45	628149	484367	0.771	5253	151887
somite_E10.5_embryo1_sc46	157137	121756	0.775	4996	50773
somite_E10.5_embryo1_sc47	781959	589391	0.754	5619	128608
somite_E10.5_embryo1_sc48	648882	486272	0.749	5202	147800
somite_E10.5_embryo1_sc49	1126057	850495	0.755	6048	200531
somite_E10.5_embryo1_sc50	1907577	1438233	0.754	7785	530177
somite_E10.5_embryo1_sc51	956815	706878	0.739	5861	235560
somite_E10.5_embryo1_sc52	724190	556015	0.768	5096	135398
somite_E10.5_embryo1_sc53	635121	493874	0.778	6986	269163
somite_E10.5_embryo1_sc54	1116054	829430	0.743	6381	267579
somite_E10.5_embryo1_sc55	1089193	819877	0.753	6649	414449
somite_E10.5_embryo1_sc56	200478	143085	0.714	5042	75945
somite_E10.5_embryo1_sc57	599963	465538	0.776	5278	169734
somite_E10.5_embryo1_sc58	1218394	927012	0.761	6567	342238
somite_E10.5_embryo1_sc59	534914	412557	0.771	6490	135806
somite_E10.5_embryo1_sc60	1343461	1030911	0.767	6782	208880
somite_E10.5_embryo1_sc61	1881911	1392921	0.74	7426	358595
somite_E10.5_embryo1_sc62	1789185	1371257	0.766	7320	387498
somite_E10.5_embryo1_sc63	2051850	1554993	0.758	7244	408789
somite_E10.5_embryo1_sc64	1860761	1439901	0.774	7442	402616
somite_E10.5_embryo2_sc65	2469503	1764509	0.715	7905	396740
somite_E10.5_embryo2_sc66	1227503	929161	0.757	6607	376330
somite_E10.5_embryo2_sc67	3562721	2873738	0.807	7850	437571
somite_E10.5_embryo2_sc68	2306018	1792411	0.777	8041	693879
somite_E10.5_embryo2_sc69	540677	415146	0.768	5986	183843
somite_E10.5_embryo2_sc70	1894892	1451332	0.766	7510	367692
somite_E10.5_embryo2_sc71	1021818	779703	0.763	5914	276702
somite_E10.5_embryo2_sc72	1371411	1056403	0.77	7019	461368
somite_E10.5_embryo2_sc73	215850	157537	0.73	5786	60508
somite_E10.5_embryo2_sc74	594560	457629	0.77	5087	209007
somite_E10.5_embryo2_sc75	2943749	2245126	0.763	8352	495187
somite_E10.5_embryo2_sc76	417403	299459	0.717	6402	132659
somite_E10.5_embryo2_sc77	1291436	993976	0.77	6467	430488
somite_E10.5_embryo2_sc78	606611	443025	0.73	7034	244881
somite_E10.5_embryo2_sc79	2182804	1641330	0.752	7665	567143
somite_E10.5_embryo2_sc80	1321711	999386	0.756	6194	367063
somite_E10.5_embryo2_sc81	3718479	2749147	0.739	8804	627832
somite_E10.5_embryo2_sc82	496196	381858	0.77	5988	173664
somite_E10.5_embryo2_sc83	1092943	845957	0.774	6776	390553
somite_E10.5_embryo2_sc84	2841267	2159240	0.76	8510	712505
somite_E10.5_embryo2_sc85	108680	82018	0.755	4993	43566
somite_E10.5_embryo2_sc86	2339744	1787279	0.764	8268	854633
somite_E10.5_embryo2_sc87	1396839	1044901	0.748	7433	395142
somite_E10.5_embryo2_sc88	668141	518771	0.776	7488	213257
somite_E10.5_embryo2_sc89	2424137	1801321	0.743	8327	787427
somite_E10.5_embryo2_sc90	1151527	882595	0.766	6833	337620
somite_E10.5_embryo2_sc91	1127647	862668	0.765	6590	304209
somite_E10.5_embryo2_sc92	923243	607594	0.658	6131	194913
somite_E10.5_embryo2_sc93	161921	114773	0.709	4601	57560
somite_E10.5_embryo2_sc94	1435115	1104366	0.77	6837	399759
somite_E10.5_embryo2_sc95	1528961	1174142	0.768	7090	423113
somite_E10.5_embryo2_sc96	1528961	1174142	0.768	7090	423113
heart_E10.5_embryo1_sc1	711444	486209	0.683	5178	231802
heart_E10.5_embryo1_sc2	468315	250885	0.536	4066	107503
heart_E10.5_embryo1_sc3	374446	187933	0.502	3754	91652
heart_E10.5_embryo1_sc4	302106	151846	0.503	3823	84902
heart_E10.5_embryo1_sc5	234799	103754	0.442	5505	62967
heart_E10.5_embryo1_sc6	176815	96078	0.543	5482	59396
heart_E10.5_embryo1_sc7	87434	16765	0.192	1087	3303
heart_E10.5_embryo1_sc8	176679	58252	0.33	3376	15650
heart_E10.5_embryo1_sc9	589572	416737	0.707	6557	261405
heart_E10.5_embryo1_sc10	1353302	913603	0.675	6802	336502
heart_E10.5_embryo1_sc11	288296	185044	0.642	5533	105440
heart_E10.5_embryo1_sc12	442774	279884	0.632	4007	67756
heart_E10.5_embryo1_sc13	260638	53320	0.205	2568	20326
heart_E10.5_embryo1_sc14	100872	34018	0.337	1477	5511
heart_E10.5_embryo1_sc15	2456492	1784857	0.727	8553	670919
heart_E10.5_embryo1_sc16	104725	36977	0.353	1468	9499
heart_E10.5_embryo1_sc17	607837	398823	0.656	5194	122979
heart_E10.5_embryo1_sc18	539114	337847	0.627	4356	124131
heart_E10.5_embryo1_sc19	74668	27333	0.366	1114	2677
heart_E10.5_embryo1_sc20	386028	202204	0.524	6269	95531
heart_E10.5_embryo1_sc21	522460	343604	0.658	6552	168288
heart_E10.5_embryo1_sc22	1090791	730765	0.67	6464	232093
heart_E10.5_embryo1_sc23	74427	6589	0.089	1693	4923
heart_E10.5_embryo1_sc24	251330	140077	0.557	3325	54572
heart_E10.5_embryo1_sc25	833987	553549	0.664	6332	238951
heart_E10.5_embryo1_sc26	389861	227717	0.584	4296	66034
heart_E10.5_embryo1_sc27	553220	323819	0.585	5115	76244
heart_E10.5_embryo1_sc28	1183941	850012	0.718	8023	348903
heart_E10.5_embryo1_sc29	335251	217446	0.649	3815	59336
heart_E10.5_embryo1_sc30	2171664	1517271	0.699	8538	639378
heart_E10.5_embryo1_sc31	197470	140195	0.71	5296	69660
heart_E10.5_embryo1_sc32	1867171	1341673	0.719	7983	481848
heart_E10.5_embryo1_sc33	113988	56589	0.496	2072	15733
heart_E10.5_embryo1_sc34	38416	21672	0.564	3484	15301
heart_E10.5_embryo1_sc35	1406000	1016276	0.723	7433	333269
heart_E10.5_embryo1_sc36	70704	30762	0.435	1503	7243
heart_E10.5_embryo1_sc37	2188199	1192008	0.545	9140	410314
heart_E10.5_embryo1_sc38	2681458	1982791	0.739	8933	912942
heart_E10.5_embryo1_sc39	89793	45829	0.51	3293	22129
heart_E10.5_embryo1_sc40	1349421	939048	0.696	7135	339016
heart_E10.5_embryo1_sc41	152157	99971	0.657	2045	41737
heart_E10.5_embryo1_sc42	1286096	805550	0.626	6740	307202
heart_E10.5_embryo1_sc43	1049283	755695	0.72	6375	210080
heart_E10.5_embryo1_sc44	298459	221382	0.742	5332	126245
heart_E10.5_embryo1_sc45	707665	510702	0.722	6270	203171
heart_E10.5_embryo1_sc46	122277	88253	0.722	4306	37610
heart_E10.5_embryo1_sc47	1664707	1132816	0.68	7803	344792
heart_E10.5_embryo1_sc48	1567328	1075545	0.686	7336	389927
heart_E10.5_embryo2_sc49	1702283	1252582	0.736	7322	438752
heart_E10.5_embryo2_sc50	1129078	873275	0.773	6461	467482
heart_E10.5_embryo2_sc51	867434	622487	0.718	6368	278548
heart_E10.5_embryo2_sc52	1760829	1311425	0.745	7566	574034
heart_E10.5_embryo2_sc53	416850	307142	0.737	7040	184427
heart_E10.5_embryo2_sc54	2197497	1652100	0.752	7800	717125
heart_E10.5_embryo2_sc55	1053890	783582	0.744	6945	444276
heart_E10.5_embryo2_sc56	273130	199456	0.73	6841	126529
heart_E10.5_embryo2_sc57	968555	718680	0.742	6916	372969
heart_E10.5_embryo2_sc58	1853406	1400447	0.756	8323	674237
heart_E10.5_embryo2_sc59	440195	326718	0.742	6030	145487
heart_E10.5_embryo2_sc60	519869	395303	0.76	4844	153843
heart_E10.5_embryo2_sc61	1590666	1190904	0.749	7187	395751
heart_E10.5_embryo2_sc62	3863795	3025810	0.783	8211	581674
heart_E10.5_embryo2_sc63	1691703	1243186	0.735	7469	375868
heart_E10.5_embryo2_sc64	2112911	1584297	0.75	8065	650800
heart_E10.5_embryo2_sc65	2184502	1598744	0.732	7945	569602
heart_E10.5_embryo2_sc66	500783	323885	0.647	3925	110181
heart_E10.5_embryo2_sc67	1076896	802395	0.745	6176	416683
heart_E10.5_embryo2_sc68	1723618	1226997	0.712	7641	545136
heart_E10.5_embryo2_sc69	1323508	1005874	0.76	8614	529872
heart_E10.5_embryo2_sc70	2902585	2197458	0.757	9066	833281
heart_E10.5_embryo2_sc71	1884472	1421824	0.754	8132	643697
heart_E10.5_embryo2_sc72	1826499	1384032	0.758	8704	732333
heart_E10.5_embryo2_sc73	135616	97298	0.717	4938	51535
heart_E10.5_embryo2_sc74	1360564	827355	0.608	7039	408806
heart_E10.5_embryo2_sc75	1605378	1079247	0.672	7564	324338
heart_E10.5_embryo2_sc76	353754	252385	0.713	5586	133829
heart_E10.5_embryo2_sc77	897413	671951	0.749	6157	357204
heart_E10.5_embryo2_sc78	397382	220037	0.554	6115	123689
heart_E10.5_embryo2_sc79	1981989	1463385	0.738	8240	700882
heart_E10.5_embryo2_sc80	2729727	2012250	0.737	8944	931648
heart_E10.5_embryo2_sc81	333506	183197	0.549	3225	85073
heart_E10.5_embryo2_sc82	315170	235303	0.747	5198	133796
heart_E10.5_embryo2_sc83	1812370	1386827	0.765	8806	836733
heart_E10.5_embryo2_sc84	1640054	1178366	0.718	7036	520726
heart_E10.5_embryo2_sc85	145526	105303	0.724	6379	69844
heart_E10.5_embryo2_sc86	1525948	1084754	0.711	7245	622494
heart_E10.5_embryo2_sc87	1511287	1114027	0.737	8553	608594
heart_E10.5_embryo2_sc88	475105	358239	0.754	7623	222445
heart_E10.5_embryo2_sc89	1497472	1112939	0.743	7466	627105
heart_E10.5_embryo2_sc90	652820	487387	0.747	6563	251620
heart_E10.5_embryo2_sc91	2624945	1985622	0.756	9563	888642
heart_E10.5_embryo2_sc92	1783813	1331447	0.746	7872	690606
heart_E10.5_embryo2_sc93	210814	147851	0.701	5257	79651
heart_E10.5_embryo2_sc94	2162066	1613473	0.746	8392	768774
heart_E10.5_embryo2_sc95	962929	681505	0.708	7187	339449
heart_E10.5_embryo2_sc96	962929	681505	0.708	7187	339449
liver_E10.5_embryo1_sc1	3383605	2398905	0.709	8703	1168688
liver_E10.5_embryo1_sc2	2730524	1972903	0.723	7525	644221
liver_E10.5_embryo1_sc3	1742677	1207563	0.693	8991	631000
liver_E10.5_embryo1_sc4	2478549	1585685	0.64	8869	863208
liver_E10.5_embryo1_sc5	461231	309511	0.671	7273	201292
liver_E10.5_embryo1_sc6	379568	252618	0.666	6834	164627
liver_E10.5_embryo1_sc7	880097	622015	0.707	6240	261434
liver_E10.5_embryo1_sc8	443933	317260	0.715	7395	205067
liver_E10.5_embryo1_sc9	1068273	775037	0.726	7420	481861
liver_E10.5_embryo1_sc10	2821954	2066206	0.732	7788	943774
liver_E10.5_embryo1_sc11	255698	181046	0.708	5569	106001
liver_E10.5_embryo1_sc12	1750829	1290596	0.737	7479	713016
liver_E10.5_embryo1_sc13	436848	289104	0.662	5656	168247
liver_E10.5_embryo1_sc14	1366048	1008979	0.739	6850	439942
liver_E10.5_embryo1_sc15	2568809	1905663	0.742	7473	824263
liver_E10.5_embryo1_sc16	2298429	1693753	0.737	7370	746809
liver_E10.5_embryo1_sc17	1353107	919885	0.68	7151	386910
liver_E10.5_embryo1_sc18	1673739	1176122	0.703	7625	530482
liver_E10.5_embryo1_sc19	889666	645227	0.725	6169	299705
liver_E10.5_embryo1_sc20	341124	211319	0.619	6262	124893
liver_E10.5_embryo1_sc21	345031	242920	0.704	6864	155575
liver_E10.5_embryo1_sc22	2748701	2035841	0.741	7796	752408
liver_E10.5_embryo1_sc23	50150	17223	0.343	2610	11490
liver_E10.5_embryo1_sc24	1758630	1235702	0.703	8130	581290
liver_E10.5_embryo1_sc25	1312015	1016732	0.775	5195	287661
liver_E10.5_embryo1_sc26	1788881	1263241	0.706	7369	533162
liver_E10.5_embryo1_sc27	1598486	1209919	0.757	6764	393562
liver_E10.5_embryo1_sc28	679105	487690	0.718	6586	215588
liver_E10.5_embryo1_sc29	1504250	1137509	0.756	7036	421891
liver_E10.5_embryo1_sc30	3008059	2191560	0.729	8230	1056310
liver_E10.5_embryo1_sc31	342348	250505	0.732	5956	131949
liver_E10.5_embryo1_sc32	1158081	807209	0.697	6786	382041
liver_E10.5_embryo1_sc33	210232	139108	0.662	4298	72879
liver_E10.5_embryo1_sc34	57269	41229	0.72	4337	28884
liver_E10.5_embryo1_sc35	1719202	1226207	0.713	7146	469037
liver_E10.5_embryo1_sc36	31108	11602	0.373	868	2648
liver_E10.5_embryo1_sc37	1000643	691707	0.691	6690	265911
liver_E10.5_embryo1_sc38	1365612	1015828	0.744	7141	486473
liver_E10.5_embryo1_sc39	246245	182793	0.742	7152	116438
liver_E10.5_embryo1_sc40	1502918	1075180	0.715	6423	383296
liver_E10.5_embryo1_sc41	1298144	920246	0.709	6663	467907
liver_E10.5_embryo1_sc42	2233216	1531751	0.686	7356	733372
liver_E10.5_embryo1_sc43	1429875	1046088	0.732	7488	487563
liver_E10.5_embryo1_sc44	278501	202199	0.726	5684	129295
liver_E10.5_embryo1_sc45	606437	422851	0.697	6249	211117
liver_E10.5_embryo1_sc46	338216	248424	0.735	6853	137895
liver_E10.5_embryo1_sc47	2161110	1483663	0.687	7678	596713
liver_E10.5_embryo1_sc48	1568860	1185252	0.755	7002	618896
liver_E10.5_embryo2_sc49	1659785	1264660	0.762	7248	513431
liver_E10.5_embryo2_sc50	1962196	1499744	0.764	7291	829142
liver_E10.5_embryo2_sc51	964842	733909	0.761	6711	378092
liver_E10.5_embryo2_sc52	1971601	1472049	0.747	7369	705022
liver_E10.5_embryo2_sc53	391554	262942	0.672	6247	158282
liver_E10.5_embryo2_sc54	3050640	2283149	0.748	7833	972850
liver_E10.5_embryo2_sc55	527078	396031	0.751	5055	227183
liver_E10.5_embryo2_sc56	281890	211613	0.751	6045	131672
liver_E10.5_embryo2_sc57	762088	565533	0.742	6865	308925
liver_E10.5_embryo2_sc58	1607951	1215245	0.756	7334	635370
liver_E10.5_embryo2_sc59	803384	600128	0.747	7172	268722
liver_E10.5_embryo2_sc60	1814563	1393186	0.768	7148	490413
liver_E10.5_embryo2_sc61	2232151	1642357	0.736	7590	645856
liver_E10.5_embryo2_sc62	1648175	1248961	0.758	7291	540320
liver_E10.5_embryo2_sc63	2116593	1608544	0.76	7479	643723
liver_E10.5_embryo2_sc64	1414834	1067669	0.755	6223	435579
liver_E10.5_embryo2_sc65	2944134	2100444	0.713	7875	784193
liver_E10.5_embryo2_sc66	1567385	1188836	0.758	7535	641191
liver_E10.5_embryo2_sc67	2228218	1694241	0.76	7651	850320
liver_E10.5_embryo2_sc68	1120037	882597	0.788	5067	252662
liver_E10.5_embryo2_sc69	422653	324465	0.768	7047	208670
liver_E10.5_embryo2_sc70	932355	692616	0.743	6743	291761
liver_E10.5_embryo2_sc71	3077392	2339699	0.76	7915	1105399
liver_E10.5_embryo2_sc72	905080	651622	0.72	6812	388450
liver_E10.5_embryo2_sc73	327026	243053	0.743	6163	136637
liver_E10.5_embryo2_sc74	1497369	1159304	0.774	7327	757608
liver_E10.5_embryo2_sc75	2131406	1627202	0.763	7503	690751
liver_E10.5_embryo2_sc76	333468	242950	0.729	6672	141725
liver_E10.5_embryo2_sc77	1737473	1315674	0.757	7503	774270
liver_E10.5_embryo2_sc78	401678	295309	0.735	6632	192766
liver_E10.5_embryo2_sc79	2046930	1557692	0.761	7590	795305
liver_E10.5_embryo2_sc80	3527536	2672371	0.758	8056	1348861
liver_E10.5_embryo2_sc81	1427764	1016728	0.712	7048	468158
liver_E10.5_embryo2_sc82	663064	501886	0.757	6689	306271
liver_E10.5_embryo2_sc83	1611933	1202748	0.746	7042	642731
liver_E10.5_embryo2_sc84	2320145	1741903	0.751	7715	820190
liver_E10.5_embryo2_sc85	65847	51270	0.779	2678	30571
liver_E10.5_embryo2_sc86	99526	56433	0.567	1737	27085
liver_E10.5_embryo2_sc87	941547	719385	0.764	6826	391442
liver_E10.5_embryo2_sc88	154301	115597	0.749	5193	72091
liver_E10.5_embryo2_sc89	920561	693797	0.754	6462	423287
liver_E10.5_embryo2_sc90	826279	668743	0.809	4426	224663
liver_E10.5_embryo2_sc91	1519541	1135042	0.747	6967	533522
liver_E10.5_embryo2_sc92	4291803	3291275	0.767	8440	1767843
liver_E10.5_embryo2_sc93	371610	281454	0.757	6774	176873
liver_E10.5_embryo2_sc94	2032343	1537244	0.756	7326	727666
liver_E10.5_embryo2_sc95	1780712	1362325	0.765	7495	678429
liver_E10.5_embryo2_sc96	1780712	1362325	0.765	7495	678429
lung_E10.5_embryo2_sc1	3701589	2162551	0.584	8479	579314
lung_E10.5_embryo2_sc2	1678184	1109971	0.661	7462	398283
lung_E10.5_embryo2_sc3	995031	674734	0.678	6808	272277
lung_E10.5_embryo2_sc4	1721209	1219721	0.709	7925	607983
lung_E10.5_embryo2_sc5	264460	163258	0.617	6161	97206
lung_E10.5_embryo2_sc6	207631	100908	0.486	5153	54933
lung_E10.5_embryo2_sc7	301237	203626	0.676	4570	114335
lung_E10.5_embryo2_sc8	129271	80382	0.622	3799	42930
lung_E10.5_embryo2_sc9	845092	597174	0.707	6415	302743
lung_E10.5_embryo2_sc10	566097	415428	0.734	4252	191583
lung_E10.5_embryo2_sc11	766045	559295	0.73	7116	325146
lung_E10.5_embryo2_sc12	726218	511156	0.704	5452	131072
lung_E10.5_embryo2_sc13	529491	314596	0.594	5373	127640
lung_E10.5_embryo2_sc14	466405	326267	0.7	4624	148697
lung_E10.5_embryo2_sc15	1044743	713453	0.683	6088	287033
lung_E10.5_embryo2_sc16	604959	433845	0.717	4958	166868
lung_E10.5_embryo2_sc17	1405757	956801	0.681	6696	260840
lung_E10.5_embryo2_sc18	1508116	1090793	0.723	6823	306474
lung_E10.5_embryo2_sc19	636061	425534	0.669	5325	130990
lung_E10.5_embryo2_sc20	492992	332535	0.675	6080	137988
lung_E10.5_embryo2_sc21	464364	328864	0.708	6752	180677
lung_E10.5_embryo2_sc22	1028296	750025	0.729	5979	241148
lung_E10.5_embryo2_sc23	37144	12459	0.335	2348	8051
lung_E10.5_embryo2_sc24	1277826	908145	0.711	6875	250658
lung_E10.5_embryo2_sc25	1078936	750634	0.696	6733	318602
lung_E10.5_embryo2_sc26	1235597	904069	0.732	6947	326553
lung_E10.5_embryo2_sc27	2089993	557998	0.267	6044	148417
lung_E10.5_embryo2_sc28	368854	269424	0.73	5647	96392
lung_E10.5_embryo2_sc29	1185050	878847	0.742	7012	245944
lung_E10.5_embryo2_sc30	1334596	959727	0.719	6988	410573
lung_E10.5_embryo2_sc31	197648	141392	0.715	5065	66002
lung_E10.5_embryo2_sc32	2937996	1941806	0.661	9105	693623
lung_E10.5_embryo1_sc65	2944311	645974	0.219	6499	250299
lung_E10.5_embryo1_sc66	1016902	754110	0.742	6300	373820
lung_E10.5_embryo1_sc67	691113	507980	0.735	5331	210061
lung_E10.5_embryo1_sc68	1282627	956593	0.746	6716	473321
lung_E10.5_embryo1_sc69	703070	521130	0.741	6677	281321
lung_E10.5_embryo1_sc70	1092235	802856	0.735	6463	269981
lung_E10.5_embryo1_sc71	796805	588202	0.738	5668	276239
lung_E10.5_embryo1_sc72	865133	617959	0.714	6074	313185
lung_E10.5_embryo1_sc73	92687	68585	0.74	4216	34461
lung_E10.5_embryo1_sc74	956501	726216	0.759	6467	441817
lung_E10.5_embryo1_sc75	622608	443952	0.713	5053	109292
lung_E10.5_embryo1_sc76	12918	6175	0.478	357	1129
lung_E10.5_embryo1_sc77	1624259	1252215	0.771	7578	721656
lung_E10.5_embryo1_sc78	452228	294333	0.651	6507	183976
lung_E10.5_embryo1_sc79	106529	62644	0.588	1060	18480
lung_E10.5_embryo1_sc80	1074043	821693	0.765	6307	397749
lung_E10.5_embryo1_sc81	1072308	778904	0.726	6398	296205
lung_E10.5_embryo1_sc82	474114	364475	0.769	6494	213641
lung_E10.5_embryo1_sc83	707381	467863	0.661	5639	255689
lung_E10.5_embryo1_sc84	1220832	920768	0.754	6850	452866
lung_E10.5_embryo1_sc85	89720	66000	0.736	4955	42297
lung_E10.5_embryo1_sc86	971014	714041	0.735	6359	410003
lung_E10.5_embryo1_sc87	845160	638596	0.756	6401	320948
lung_E10.5_embryo1_sc88	335960	253615	0.755	5148	167511
lung_E10.5_embryo1_sc89	889779	660571	0.742	6286	392542
lung_E10.5_embryo1_sc90	586152	436152	0.744	5774	221236
lung_E10.5_embryo1_sc91	536278	395630	0.738	5063	166430
lung_E10.5_embryo1_sc92	1270437	958980	0.755	6899	533140
lung_E10.5_embryo1_sc93	119272	83165	0.697	4263	53260
lung_E10.5_embryo1_sc94	938349	688334	0.734	5826	284451
lung_E10.5_embryo1_sc95	553497	394952	0.714	5212	184678
lung_E10.5_embryo1_sc96	553497	394952	0.714	5212	184678
forebrain_E11.5_embryo1_sc1	2967788	1939229	0.653	8672	771999
forebrain_E11.5_embryo1_sc2	1800590	979761	0.544	6960	390555
forebrain_E11.5_embryo1_sc3	783580	400456	0.511	5803	177790
forebrain_E11.5_embryo1_sc4	873795	521727	0.597	5499	248260
forebrain_E11.5_embryo1_sc5	379207	80522	0.212	4757	41157
forebrain_E11.5_embryo1_sc6	312912	76373	0.244	4227	45461
forebrain_E11.5_embryo1_sc7	462951	196295	0.424	5290	106892
forebrain_E11.5_embryo1_sc8	250484	80142	0.32	3672	45726
forebrain_E11.5_embryo1_sc9	545537	277219	0.508	4661	134424
forebrain_E11.5_embryo1_sc10	959533	484000	0.504	5400	186148
forebrain_E11.5_embryo1_sc11	323902	144388	0.446	4577	68216
forebrain_E11.5_embryo1_sc12	809018	487188	0.602	5316	138684
forebrain_E11.5_embryo1_sc13	756695	165265	0.218	4896	67924
forebrain_E11.5_embryo1_sc14	1261791	847768	0.672	6481	309395
forebrain_E11.5_embryo1_sc15	876921	508551	0.58	5588	192177
forebrain_E11.5_embryo1_sc16	1480823	386684	0.261	5212	159054
forebrain_E11.5_embryo1_sc17	554528	286847	0.517	4398	79926
forebrain_E11.5_embryo1_sc18	684228	342207	0.5	4796	98426
forebrain_E11.5_embryo1_sc19	594602	336419	0.566	4252	106310
forebrain_E11.5_embryo1_sc20	584234	172964	0.296	5907	78961
forebrain_E11.5_embryo1_sc21	252977	109201	0.432	4346	58465
forebrain_E11.5_embryo1_sc22	699834	383943	0.549	4891	113356
forebrain_E11.5_embryo1_sc23	142191	6877	0.048	1605	3935
forebrain_E11.5_embryo1_sc24	526157	225272	0.428	4561	67513
forebrain_E11.5_embryo1_sc25	708298	288143	0.407	4810	107599
forebrain_E11.5_embryo1_sc26	1677304	1189868	0.709	4666	159848
forebrain_E11.5_embryo1_sc27	1113954	755479	0.678	5682	180870
forebrain_E11.5_embryo1_sc28	388481	237054	0.61	4746	78931
forebrain_E11.5_embryo1_sc29	1639023	836525	0.51	6749	175891
forebrain_E11.5_embryo1_sc30	751684	430934	0.573	5119	180796
forebrain_E11.5_embryo1_sc31	125074	76862	0.615	3635	34908
forebrain_E11.5_embryo1_sc32	1075218	596805	0.555	6104	174991
forebrain_E11.5_embryo2_sc33	452174	315299	0.697	3946	86802
forebrain_E11.5_embryo2_sc34	49045	20234	0.413	2656	11743
forebrain_E11.5_embryo2_sc35	104184	53921	0.518	1296	9415
forebrain_E11.5_embryo2_sc36	597740	364597	0.61	4296	93060
forebrain_E11.5_embryo2_sc37	703416	496704	0.706	4509	147239
forebrain_E11.5_embryo2_sc38	182630	120043	0.657	2242	34730
forebrain_E11.5_embryo2_sc39	519590	387916	0.747	4583	131302
forebrain_E11.5_embryo2_sc40	639411	450024	0.704	4892	121722
forebrain_E11.5_embryo2_sc41	732692	509111	0.695	5217	219427
forebrain_E11.5_embryo2_sc42	657672	458714	0.697	4531	184949
forebrain_E11.5_embryo2_sc43	561096	340126	0.606	4556	93509
forebrain_E11.5_embryo2_sc44	272183	173085	0.636	4142	81855
forebrain_E11.5_embryo2_sc45	417000	258754	0.621	4135	89868
forebrain_E11.5_embryo2_sc46	165734	105904	0.639	4132	46506
forebrain_E11.5_embryo2_sc47	812604	507736	0.625	4356	123047
forebrain_E11.5_embryo2_sc48	979935	670719	0.684	5159	250126
forebrain_E11.5_embryo2_sc49	1226595	712670	0.581	5616	227243
forebrain_E11.5_embryo2_sc50	662762	422703	0.638	4654	221059
forebrain_E11.5_embryo2_sc51	860364	489741	0.569	4903	177766
forebrain_E11.5_embryo2_sc52	723165	500922	0.693	4624	187056
forebrain_E11.5_embryo2_sc53	211515	128788	0.609	3966	66978
forebrain_E11.5_embryo2_sc54	897899	603294	0.672	5010	252380
forebrain_E11.5_embryo2_sc55	586873	378368	0.645	4883	210666
forebrain_E11.5_embryo2_sc56	163277	95506	0.585	3838	56172
forebrain_E11.5_embryo2_sc57	519202	340639	0.656	4386	130586
forebrain_E11.5_embryo2_sc58	745091	475595	0.638	5072	184339
forebrain_E11.5_embryo2_sc59	507747	349287	0.688	5569	129302
forebrain_E11.5_embryo2_sc60	954359	627501	0.658	5281	169148
forebrain_E11.5_embryo2_sc61	869377	578167	0.665	4837	185835
forebrain_E11.5_embryo2_sc62	1323204	920422	0.696	5989	313087
forebrain_E11.5_embryo2_sc63	826453	550602	0.666	5072	198886
forebrain_E11.5_embryo2_sc64	1084218	746093	0.688	5506	269209
heart_E11.5_embryo1_sc1	1174581	777344	0.662	5131	324405
heart_E11.5_embryo1_sc2	316671	190459	0.601	2433	76245
heart_E11.5_embryo1_sc3	1772865	1252559	0.707	5853	279129
heart_E11.5_embryo1_sc4	350591	200250	0.571	3106	109853
heart_E11.5_embryo1_sc5	250956	55511	0.221	3163	37757
heart_E11.5_embryo1_sc6	159666	12242	0.077	1478	6093
heart_E11.5_embryo1_sc7	424205	204245	0.481	4622	116871
heart_E11.5_embryo1_sc8	159879	30842	0.193	1578	13493
heart_E11.5_embryo1_sc9	246973	107788	0.436	1984	69461
heart_E11.5_embryo1_sc10	1836332	1328973	0.724	7290	523774
heart_E11.5_embryo1_sc11	464596	287516	0.619	5209	164630
heart_E11.5_embryo1_sc12	542572	295546	0.545	3985	77020
heart_E11.5_embryo1_sc13	644820	131787	0.204	3409	55145
heart_E11.5_embryo1_sc14	151487	59552	0.393	1727	11266
heart_E11.5_embryo1_sc15	230379	107928	0.468	2450	41167
heart_E11.5_embryo1_sc16	176354	88925	0.504	1928	26220
heart_E11.5_embryo1_sc17	713403	446020	0.625	4532	128558
heart_E11.5_embryo1_sc18	221398	100829	0.455	2249	32680
heart_E11.5_embryo1_sc19	172067	34291	0.199	1371	4484
heart_E11.5_embryo1_sc20	335548	88670	0.264	4368	35630
heart_E11.5_embryo1_sc21	169605	70389	0.415	2343	40323
heart_E11.5_embryo1_sc22	1158258	799318	0.69	6106	231618
heart_E11.5_embryo1_sc23	129421	8145	0.063	1726	5026
heart_E11.5_embryo1_sc24	537833	306265	0.569	4219	87146
heart_E11.5_embryo1_sc25	1374661	911437	0.663	5436	286870
heart_E11.5_embryo1_sc26	1358318	993071	0.731	6835	337953
heart_E11.5_embryo1_sc27	2258700	1731144	0.766	5377	157511
heart_E11.5_embryo1_sc28	1067371	800765	0.75	5340	214261
heart_E11.5_embryo1_sc29	534759	384785	0.72	3386	90384
heart_E11.5_embryo1_sc30	1425357	1018487	0.715	5944	449873
heart_E11.5_embryo1_sc31	94966	63447	0.668	857	6700
heart_E11.5_embryo1_sc32	421294	200940	0.477	2593	37394
heart_E11.5_embryo1_sc33	1106821	799493	0.722	5440	337370
heart_E11.5_embryo1_sc34	30852	5932	0.192	1143	4037
heart_E11.5_embryo1_sc35	1643038	911150	0.555	6565	202243
heart_E11.5_embryo1_sc36	2144479	1633849	0.762	5067	210958
heart_E11.5_embryo1_sc37	1440448	1056591	0.734	5939	440586
heart_E11.5_embryo1_sc38	1367405	1007998	0.737	6184	420936
heart_E11.5_embryo1_sc39	656448	485067	0.739	7371	272272
heart_E11.5_embryo1_sc40	2222039	1631335	0.734	7292	627580
heart_E11.5_embryo1_sc41	1104039	779849	0.706	5853	291580
heart_E11.5_embryo1_sc42	1424880	1049115	0.736	6539	418565
heart_E11.5_embryo1_sc43	693284	489667	0.706	5344	154814
heart_E11.5_embryo1_sc44	551599	412992	0.749	5113	255965
heart_E11.5_embryo1_sc45	327848	227438	0.694	2997	99861
heart_E11.5_embryo1_sc46	329184	244359	0.742	4776	132649
heart_E11.5_embryo1_sc47	1384407	978830	0.707	6877	265834
heart_E11.5_embryo1_sc48	2146933	1590662	0.741	7594	594855
heart_E11.5_embryo2_sc49	651769	410882	0.63	4475	117116
heart_E11.5_embryo2_sc50	132753	83750	0.631	1553	28630
heart_E11.5_embryo2_sc51	286694	181521	0.633	3262	78073
heart_E11.5_embryo2_sc52	1587642	1172133	0.738	6094	532500
heart_E11.5_embryo2_sc53	494413	363518	0.735	5806	217780
heart_E11.5_embryo2_sc54	265485	184469	0.695	2447	61162
heart_E11.5_embryo2_sc55	1158035	863859	0.746	6322	492631
heart_E11.5_embryo2_sc56	734874	516608	0.703	6056	328223
heart_E11.5_embryo2_sc57	142755	91944	0.644	1631	40241
heart_E11.5_embryo2_sc58	563656	392919	0.697	3711	121189
heart_E11.5_embryo2_sc59	250092	166672	0.666	2724	76521
heart_E11.5_embryo2_sc60	110917	66439	0.599	904	4652
heart_E11.5_embryo2_sc61	452590	304043	0.672	3089	103852
heart_E11.5_embryo2_sc62	239659	157550	0.657	1988	49469
heart_E11.5_embryo2_sc63	772024	521227	0.675	4497	196687
heart_E11.5_embryo2_sc64	184369	122263	0.663	1625	34932
heart_E11.5_embryo2_sc65	473829	296303	0.625	2812	105415
heart_E11.5_embryo2_sc66	379266	197473	0.521	3133	82799
heart_E11.5_embryo2_sc67	527345	305808	0.58	3868	119190
heart_E11.5_embryo2_sc68	300460	176422	0.587	2320	88420
heart_E11.5_embryo2_sc69	329897	180207	0.546	2534	124114
heart_E11.5_embryo2_sc70	495834	339146	0.684	3125	110101
heart_E11.5_embryo2_sc71	833880	581998	0.698	4889	273306
heart_E11.5_embryo2_sc72	457575	243928	0.533	3497	120485
heart_E11.5_embryo2_sc73	68758	42824	0.623	2265	21397
heart_E11.5_embryo2_sc74	231788	156016	0.673	2102	75488
heart_E11.5_embryo2_sc75	1269171	929271	0.732	6668	249006
heart_E11.5_embryo2_sc76	211937	130393	0.615	2308	38732
heart_E11.5_embryo2_sc77	93196	57508	0.617	1032	18112
heart_E11.5_embryo2_sc78	169545	61714	0.364	1271	24172
heart_E11.5_embryo2_sc79	158938	102563	0.645	1152	24876
heart_E11.5_embryo2_sc80	143431	90123	0.628	988	17809
heart_E11.5_embryo2_sc81	353239	56071	0.159	1369	16459
heart_E11.5_embryo2_sc82	747738	551425	0.737	7037	311679
heart_E11.5_embryo2_sc83	1359274	933972	0.687	6987	476317
heart_E11.5_embryo2_sc84	232853	115559	0.496	2538	23441
heart_E11.5_embryo2_sc85	75828	42017	0.554	2428	15542
heart_E11.5_embryo2_sc86	3675484	2593398	0.706	8424	1316104
heart_E11.5_embryo2_sc87	153864	77268	0.502	1532	28350
heart_E11.5_embryo2_sc88	486656	351431	0.722	6204	171190
heart_E11.5_embryo2_sc89	609987	436480	0.716	4263	246250
heart_E11.5_embryo2_sc90	422515	197693	0.468	4040	109899
heart_E11.5_embryo2_sc91	1598568	1156495	0.723	7165	571890
heart_E11.5_embryo2_sc92	319617	206154	0.645	2216	111702
heart_E11.5_embryo2_sc93	94001	54719	0.582	2611	37690
heart_E11.5_embryo2_sc94	1253773	808153	0.645	5994	384594
heart_E11.5_embryo2_sc95	1117033	735932	0.659	6256	343852
heart_E11.5_embryo2_sc96	1117033	735932	0.659	6256	343852
intestine_E11.5_embryo1_sc33	1566284	757642	0.484	7951	258430
intestine_E11.5_embryo1_sc34	24013	11750	0.489	2139	7107
intestine_E11.5_embryo1_sc35	779059	560069	0.719	5625	174445
intestine_E11.5_embryo1_sc36	1342346	986540	0.735	7067	385851
intestine_E11.5_embryo1_sc37	781844	587267	0.751	4979	203258
intestine_E11.5_embryo1_sc38	1152671	831949	0.722	5812	350668
intestine_E11.5_embryo1_sc39	37783	18209	0.482	645	2594
intestine_E11.5_embryo1_sc40	1444244	1043477	0.723	6095	344442
intestine_E11.5_embryo1_sc41	1053756	698007	0.662	5807	252464
intestine_E11.5_embryo1_sc42	1798506	1316685	0.732	6854	498775
intestine_E11.5_embryo1_sc43	1363135	943784	0.692	6960	277939
intestine_E11.5_embryo1_sc44	105246	72481	0.689	2114	39867
intestine_E11.5_embryo1_sc45	1406546	1036479	0.737	6339	340098
intestine_E11.5_embryo1_sc46	230520	171764	0.745	4665	75442
intestine_E11.5_embryo1_sc47	1977556	1394186	0.705	6887	348007
intestine_E11.5_embryo1_sc48	1443699	1019884	0.706	6550	400905
intestine_E11.5_embryo1_sc49	2463311	1789412	0.726	7511	615463
intestine_E11.5_embryo1_sc50	1682003	1270204	0.755	6830	645442
intestine_E11.5_embryo1_sc51	1710025	1278131	0.747	7189	539847
intestine_E11.5_embryo1_sc52	2420311	1800467	0.744	7504	695835
intestine_E11.5_embryo1_sc53	218198	159386	0.73	4211	84174
intestine_E11.5_embryo1_sc54	2285903	1656834	0.725	7531	688991
intestine_E11.5_embryo1_sc55	1364860	1023404	0.75	6233	496541
intestine_E11.5_embryo1_sc56	255170	186717	0.732	6040	116069
intestine_E11.5_embryo1_sc57	1399582	1072489	0.766	7255	528588
intestine_E11.5_embryo1_sc58	2208158	1620783	0.734	7358	712049
intestine_E11.5_embryo1_sc59	504102	376949	0.748	5815	152209
intestine_E11.5_embryo1_sc60	1345159	1008133	0.749	6049	295737
intestine_E11.5_embryo1_sc61	2467834	1838892	0.745	7579	665794
intestine_E11.5_embryo1_sc62	1884197	1392488	0.739	6903	511290
intestine_E11.5_embryo1_sc63	3220003	2403178	0.746	8154	913900
intestine_E11.5_embryo1_sc64	1553763	1131495	0.728	6486	458394
intestine_E11.5_embryo2_sc65	1456547	1057431	0.726	5917	346271
intestine_E11.5_embryo2_sc66	2238137	1708295	0.763	7492	796566
intestine_E11.5_embryo2_sc67	1524896	1161472	0.762	6120	473493
intestine_E11.5_embryo2_sc68	1999098	1493778	0.747	7278	663543
intestine_E11.5_embryo2_sc69	449757	335679	0.746	5369	170927
intestine_E11.5_embryo2_sc70	2372387	1453336	0.613	7197	505351
intestine_E11.5_embryo2_sc71	1516989	1122440	0.74	6305	476121
intestine_E11.5_embryo2_sc72	1304026	983040	0.754	6522	498456
intestine_E11.5_embryo2_sc73	79973	59829	0.748	3654	25571
intestine_E11.5_embryo2_sc74	1334370	1013148	0.759	6543	574589
intestine_E11.5_embryo2_sc75	1775280	1339127	0.754	6822	463606
intestine_E11.5_embryo2_sc76	180134	90201	0.501	4317	52767
intestine_E11.5_embryo2_sc77	1091871	833363	0.763	5648	449288
intestine_E11.5_embryo2_sc78	227317	161161	0.709	4472	82946
intestine_E11.5_embryo2_sc79	2969429	2226475	0.75	7983	988870
intestine_E11.5_embryo2_sc80	1735402	1291426	0.744	6766	621088
intestine_E11.5_embryo2_sc81	1888214	1311990	0.695	6800	478260
intestine_E11.5_embryo2_sc82	408443	306433	0.75	5752	164716
intestine_E11.5_embryo2_sc83	974394	721373	0.74	5902	378972
intestine_E11.5_embryo2_sc84	3513518	2639417	0.751	8124	1036936
intestine_E11.5_embryo2_sc85	111624	68025	0.609	4891	39857
intestine_E11.5_embryo2_sc86	2353692	1730278	0.735	6857	890969
intestine_E11.5_embryo2_sc87	700277	480690	0.686	5472	220026
intestine_E11.5_embryo2_sc88	328030	245631	0.749	5803	134348
intestine_E11.5_embryo2_sc89	1740590	1288770	0.74	7060	655535
intestine_E11.5_embryo2_sc90	697818	515074	0.738	5766	234413
intestine_E11.5_embryo2_sc91	1272036	945622	0.743	6513	406733
intestine_E11.5_embryo2_sc92	2269066	1717397	0.757	7331	896324
intestine_E11.5_embryo2_sc93	234655	171031	0.729	5879	103339
intestine_E11.5_embryo2_sc94	2536977	1855664	0.731	7782	825248
intestine_E11.5_embryo2_sc95	1741826	1229008	0.706	7678	529059
intestine_E11.5_embryo2_sc96	1741826	1229008	0.706	7678	529059
liver_E11.5_embryo1_sc1	326454	229049	0.702	1746	46289
liver_E11.5_embryo1_sc2	840282	605805	0.721	5181	215631
liver_E11.5_embryo1_sc3	229150	162528	0.709	2886	52107
liver_E11.5_embryo1_sc4	201064	143965	0.716	2923	63755
liver_E11.5_embryo1_sc5	236441	170331	0.72	2600	55075
liver_E11.5_embryo1_sc6	342002	248734	0.727	3773	121878
liver_E11.5_embryo1_sc7	23709	11138	0.47	744	4214
liver_E11.5_embryo1_sc8	356456	258565	0.725	2043	19306
liver_E11.5_embryo1_sc9	877026	579847	0.661	6286	404195
liver_E11.5_embryo1_sc10	1417128	1053074	0.743	5588	413911
liver_E11.5_embryo1_sc11	293073	202508	0.691	4317	105930
liver_E11.5_embryo1_sc12	1592834	1140230	0.716	7269	413071
liver_E11.5_embryo1_sc13	385264	192047	0.498	5061	111740
liver_E11.5_embryo1_sc14	872657	634661	0.727	4772	241898
liver_E11.5_embryo1_sc15	821009	620562	0.756	3420	77149
liver_E11.5_embryo1_sc16	747923	535151	0.716	5629	267003
liver_E11.5_embryo1_sc17	602717	429521	0.713	2875	44109
liver_E11.5_embryo1_sc18	839172	613841	0.731	4786	200431
liver_E11.5_embryo1_sc19	1009367	750002	0.743	5204	275083
liver_E11.5_embryo1_sc20	420162	248575	0.592	6028	134827
liver_E11.5_embryo1_sc21	337203	233463	0.692	4966	134199
liver_E11.5_embryo1_sc22	1446547	1066421	0.737	5943	338841
liver_E11.5_embryo1_sc23	63455	11244	0.177	2039	7216
liver_E11.5_embryo1_sc24	792299	546992	0.69	5156	213806
liver_E11.5_embryo1_sc25	678582	453912	0.669	4249	171640
liver_E11.5_embryo1_sc26	1086620	845762	0.778	2816	128132
liver_E11.5_embryo1_sc27	1390648	1033694	0.743	5617	289709
liver_E11.5_embryo1_sc28	791854	565780	0.715	6402	267817
liver_E11.5_embryo1_sc29	1964381	1458540	0.742	6843	523258
liver_E11.5_embryo1_sc30	1697902	1250071	0.736	6256	549706
liver_E11.5_embryo1_sc31	246981	174763	0.708	3193	53427
liver_E11.5_embryo1_sc32	1388008	1014195	0.731	6126	462076
liver_E11.5_embryo1_sc33	1060375	767662	0.724	5800	390808
liver_E11.5_embryo1_sc34	36588	21147	0.578	2872	15273
liver_E11.5_embryo1_sc35	974473	728456	0.748	5020	169351
liver_E11.5_embryo1_sc36	831151	625404	0.752	3781	96227
liver_E11.5_embryo1_sc37	769003	571975	0.744	4459	204579
liver_E11.5_embryo1_sc38	1410427	1034579	0.734	6399	544858
liver_E11.5_embryo1_sc39	70722	45889	0.649	2804	24561
liver_E11.5_embryo1_sc40	1748651	1234647	0.706	6649	506539
liver_E11.5_embryo1_sc41	2058992	1534373	0.745	7043	817715
liver_E11.5_embryo1_sc42	876250	658268	0.751	4101	166269
liver_E11.5_embryo1_sc43	693653	516689	0.745	4297	160219
liver_E11.5_embryo1_sc44	405365	294051	0.725	5439	195687
liver_E11.5_embryo1_sc45	923534	702426	0.761	3956	112612
liver_E11.5_embryo1_sc46	328802	238313	0.725	5785	137143
liver_E11.5_embryo1_sc47	1755263	1289510	0.735	6690	579930
liver_E11.5_embryo1_sc48	36189	16171	0.447	315	522
liver_E11.5_embryo2_sc49	1995669	1417855	0.71	6913	634856
liver_E11.5_embryo2_sc50	1479757	1099334	0.743	7033	684248
liver_E11.5_embryo2_sc51	1368237	998137	0.73	6632	549287
liver_E11.5_embryo2_sc52	2247657	1608849	0.716	7263	813831
liver_E11.5_embryo2_sc53	517928	379472	0.733	6397	258302
liver_E11.5_embryo2_sc54	3147222	2153494	0.684	7952	1012442
liver_E11.5_embryo2_sc55	2093465	1515336	0.724	7967	984238
liver_E11.5_embryo2_sc56	356318	241740	0.678	6218	166533
liver_E11.5_embryo2_sc57	1288930	897897	0.697	6632	488305
liver_E11.5_embryo2_sc58	2050973	1493118	0.728	7194	901838
liver_E11.5_embryo2_sc59	1096256	806831	0.736	7316	427786
liver_E11.5_embryo2_sc60	2096207	1543440	0.736	6411	430658
liver_E11.5_embryo2_sc61	1376490	992349	0.721	6829	451507
liver_E11.5_embryo2_sc62	2508812	1818918	0.725	7388	835814
liver_E11.5_embryo2_sc63	2330143	1701408	0.73	7266	741895
liver_E11.5_embryo2_sc64	1602083	1182632	0.738	7331	567954
liver_E11.5_embryo2_sc65	1616034	1116911	0.691	7136	466394
liver_E11.5_embryo2_sc66	2013475	1413913	0.702	8051	794994
liver_E11.5_embryo2_sc67	1133641	827840	0.73	6339	450825
liver_E11.5_embryo2_sc68	2192756	1618489	0.738	6962	872308
liver_E11.5_embryo2_sc69	1110974	817445	0.736	6932	536973
liver_E11.5_embryo2_sc70	1981013	1424708	0.719	6682	606097
liver_E11.5_embryo2_sc71	1873838	1366120	0.729	6893	697065
liver_E11.5_embryo2_sc72	1404401	976761	0.696	6638	606041
liver_E11.5_embryo2_sc73	329300	227448	0.691	6027	128981
liver_E11.5_embryo2_sc74	769619	565214	0.734	6309	400525
liver_E11.5_embryo2_sc75	903677	567563	0.628	5689	212084
liver_E11.5_embryo2_sc76	2749907	17789	0.006	2977	10306
liver_E11.5_embryo2_sc77	699798	512343	0.732	5835	327443
liver_E11.5_embryo2_sc78	1501984	1056022	0.703	7496	721781
liver_E11.5_embryo2_sc79	1404933	1012860	0.721	5606	452025
liver_E11.5_embryo2_sc80	2781624	2049978	0.737	8529	1183085
liver_E11.5_embryo2_sc81	1440724	990273	0.687	7066	517247
liver_E11.5_embryo2_sc82	1793271	620820	0.346	7621	83756
liver_E11.5_embryo2_sc83	1514206	1050267	0.694	6716	633739
liver_E11.5_embryo2_sc84	3818463	2719301	0.712	9054	1405698
liver_E11.5_embryo2_sc85	82309	55631	0.676	4336	36581
liver_E11.5_embryo2_sc86	2544028	1728588	0.679	7344	931203
liver_E11.5_embryo2_sc87	61195	25641	0.419	1465	10137
liver_E11.5_embryo2_sc88	918811	670890	0.73	7091	432208
liver_E11.5_embryo2_sc89	902596	685348	0.759	3405	197697
liver_E11.5_embryo2_sc90	1144651	811865	0.709	6105	417565
liver_E11.5_embryo2_sc91	2607182	1870617	0.717	8213	1051811
liver_E11.5_embryo2_sc92	3185994	1708820	0.536	8403	801510
liver_E11.5_embryo2_sc93	254851	177175	0.695	5796	119643
liver_E11.5_embryo2_sc94	2025694	1492545	0.737	6398	631994
liver_E11.5_embryo2_sc95	1940905	1410315	0.727	7370	740481
liver_E11.5_embryo2_sc96	1940905	1410315	0.727	7370	740481
lung_E11.5_embryo1_sc1	1118409	544349	0.487	6980	277762
lung_E11.5_embryo1_sc2	1086091	558035	0.514	6382	261279
lung_E11.5_embryo1_sc3	908967	478480	0.526	6706	236716
lung_E11.5_embryo1_sc4	698102	414004	0.593	6006	221333
lung_E11.5_embryo1_sc5	230119	89252	0.388	5034	57068
lung_E11.5_embryo1_sc6	326350	120066	0.368	5798	62995
lung_E11.5_embryo1_sc7	394308	170454	0.432	4839	85830
lung_E11.5_embryo1_sc8	183982	87253	0.474	3925	45273
lung_E11.5_embryo1_sc9	2836690	831907	0.293	8625	262450
lung_E11.5_embryo1_sc10	763262	468763	0.614	5104	230432
lung_E11.5_embryo1_sc11	188324	107893	0.573	3933	60820
lung_E11.5_embryo1_sc12	810500	534771	0.66	5424	198053
lung_E11.5_embryo1_sc13	390725	166727	0.427	4612	81124
lung_E11.5_embryo1_sc14	731785	494443	0.676	4700	220209
lung_E11.5_embryo1_sc15	60015	21528	0.359	345	498
lung_E11.5_embryo1_sc16	365447	239642	0.656	3436	97004
lung_E11.5_embryo1_sc17	490024	299023	0.61	4268	125099
lung_E11.5_embryo1_sc18	531348	291280	0.548	3879	101386
lung_E11.5_embryo1_sc19	842086	569851	0.677	5212	262190
lung_E11.5_embryo1_sc20	231583	73148	0.316	3959	43209
lung_E11.5_embryo1_sc21	292760	184333	0.63	4959	111697
lung_E11.5_embryo1_sc22	888135	562155	0.633	5407	206143
lung_E11.5_embryo1_sc23	55119	1130	0.021	375	566
lung_E11.5_embryo1_sc24	377192	204526	0.542	3910	72917
lung_E11.5_embryo1_sc25	1268277	716139	0.565	6904	356155
lung_E11.5_embryo1_sc26	15074	2326	0.154	245	799
lung_E11.5_embryo1_sc27	884913	591991	0.669	5388	215617
lung_E11.5_embryo1_sc28	388818	252090	0.648	5152	110500
lung_E11.5_embryo1_sc29	2175269	1373956	0.632	7360	434520
lung_E11.5_embryo1_sc30	861934	508473	0.59	5651	239084
lung_E11.5_embryo1_sc31	554749	195320	0.352	6127	74982
lung_E11.5_embryo1_sc32	620948	356861	0.575	4241	105791
lung_E11.5_embryo2_sc33	714062	399565	0.56	6322	194057
lung_E11.5_embryo2_sc34	21704	9736	0.449	1993	6536
lung_E11.5_embryo2_sc35	666919	471989	0.708	5377	174357
lung_E11.5_embryo2_sc36	653340	458985	0.703	5291	236140
lung_E11.5_embryo2_sc37	500822	321466	0.642	3907	129521
lung_E11.5_embryo2_sc38	673529	474365	0.704	5062	228070
lung_E11.5_embryo2_sc39	42035	26217	0.624	2135	15097
lung_E11.5_embryo2_sc40	1179183	814741	0.691	5998	302532
lung_E11.5_embryo2_sc41	138492	62118	0.449	1926	17447
lung_E11.5_embryo2_sc42	754399	529506	0.702	5416	261388
lung_E11.5_embryo2_sc43	528565	369837	0.7	5159	164360
lung_E11.5_embryo2_sc44	1489835	1079048	0.724	7474	749143
lung_E11.5_embryo2_sc45	468635	315288	0.673	4408	131746
lung_E11.5_embryo2_sc46	99692	65937	0.661	3426	31528
lung_E11.5_embryo2_sc47	757294	514055	0.679	4904	172110
lung_E11.5_embryo2_sc48	808327	573440	0.709	5270	260310
lung_E11.5_embryo2_sc49	1733553	1220878	0.704	6816	511955
lung_E11.5_embryo2_sc50	626102	438251	0.7	4813	234929
lung_E11.5_embryo2_sc51	1253633	901855	0.719	6932	490149
lung_E11.5_embryo2_sc52	1331273	939175	0.705	6568	478258
lung_E11.5_embryo2_sc53	418795	298174	0.712	6070	191708
lung_E11.5_embryo2_sc54	670683	427751	0.638	4857	185619
lung_E11.5_embryo2_sc55	659869	448601	0.68	4933	250872
lung_E11.5_embryo2_sc56	277173	191039	0.689	5429	116629
lung_E11.5_embryo2_sc57	1380303	962155	0.697	6598	526383
lung_E11.5_embryo2_sc58	1124011	796690	0.709	6158	443117
lung_E11.5_embryo2_sc59	1247582	903267	0.724	7453	483625
lung_E11.5_embryo2_sc60	1321686	941077	0.712	6186	442404
lung_E11.5_embryo2_sc61	1420403	1028324	0.724	6417	441703
lung_E11.5_embryo2_sc62	1573341	1109085	0.705	6668	471811
lung_E11.5_embryo2_sc63	1709427	1223857	0.716	7113	519474
lung_E11.5_embryo2_sc64	1012863	708660	0.7	5732	321800
hindbrain_E11.5_embryo2_sc1	980860	657260	0.67	5619	224227
hindbrain_E11.5_embryo2_sc2	2104885	1275366	0.606	7642	412008
hindbrain_E11.5_embryo2_sc3	1921564	1121385	0.584	8389	397668
hindbrain_E11.5_embryo2_sc4	2041468	1347295	0.66	8507	622556
hindbrain_E11.5_embryo2_sc5	307168	150579	0.49	6049	97048
hindbrain_E11.5_embryo2_sc6	134347	46412	0.345	3594	29824
hindbrain_E11.5_embryo2_sc7	453589	259998	0.573	5498	148225
hindbrain_E11.5_embryo2_sc8	102849	30038	0.292	2249	16226
hindbrain_E11.5_embryo2_sc9	707735	472145	0.667	5972	263093
hindbrain_E11.5_embryo2_sc10	1235625	800420	0.648	5759	289210
hindbrain_E11.5_embryo2_sc11	225030	127714	0.568	4529	71594
hindbrain_E11.5_embryo2_sc12	551335	355352	0.645	4437	96742
hindbrain_E11.5_embryo2_sc13	426442	131142	0.308	4315	51312
hindbrain_E11.5_embryo2_sc14	1558502	1028382	0.66	6395	373051
hindbrain_E11.5_embryo2_sc15	590475	376998	0.638	4401	120847
hindbrain_E11.5_embryo2_sc16	1451274	883557	0.609	6576	302756
hindbrain_E11.5_embryo2_sc17	225054	132085	0.587	2122	24366
hindbrain_E11.5_embryo2_sc18	304766	213588	0.701	3026	47287
hindbrain_E11.5_embryo2_sc19	48677	32277	0.663	743	6585
hindbrain_E11.5_embryo2_sc20	39803	22886	0.575	595	3741
hindbrain_E11.5_embryo2_sc21	17967	8229	0.458	376	1993
hindbrain_E11.5_embryo2_sc22	156113	102689	0.658	1823	20173
hindbrain_E11.5_embryo2_sc23	96430	68173	0.707	1733	17391
hindbrain_E11.5_embryo2_sc24	60224	39253	0.652	930	6631
hindbrain_E11.5_embryo2_sc25	708514	413766	0.584	5619	184318
hindbrain_E11.5_embryo2_sc26	632027	374266	0.592	4161	107339
hindbrain_E11.5_embryo2_sc27	614209	396687	0.646	4374	98360
hindbrain_E11.5_embryo2_sc28	465308	283700	0.61	4240	126961
hindbrain_E11.5_embryo2_sc29	332341	204748	0.616	3185	50376
hindbrain_E11.5_embryo2_sc30	887868	586119	0.66	5204	234811
hindbrain_E11.5_embryo2_sc31	181486	123862	0.682	4581	53103
hindbrain_E11.5_embryo2_sc32	1302874	827231	0.635	6206	263090
hindbrain_E11.5_embryo1_sc65	1168661	581637	0.498	6590	185288
hindbrain_E11.5_embryo1_sc66	904535	573155	0.634	5396	252889
hindbrain_E11.5_embryo1_sc67	830982	557729	0.671	4974	214479
hindbrain_E11.5_embryo1_sc68	871813	564547	0.648	5363	253734
hindbrain_E11.5_embryo1_sc69	320056	208457	0.651	4176	110565
hindbrain_E11.5_embryo1_sc70	924534	637442	0.689	4979	221554
hindbrain_E11.5_embryo1_sc71	805676	571437	0.709	5073	341053
hindbrain_E11.5_embryo1_sc72	1451381	1063248	0.733	6658	567102
hindbrain_E11.5_embryo1_sc73	115261	64745	0.562	4370	33026
hindbrain_E11.5_embryo1_sc74	1139901	788258	0.692	6461	462715
hindbrain_E11.5_embryo1_sc75	1953525	1368995	0.701	7719	490678
hindbrain_E11.5_embryo1_sc76	269481	130144	0.483	4106	71228
hindbrain_E11.5_embryo1_sc77	500098	337917	0.676	4286	170568
hindbrain_E11.5_embryo1_sc78	1481878	1134144	0.765	4795	251344
hindbrain_E11.5_embryo1_sc79	2100869	1504561	0.716	7534	722361
hindbrain_E11.5_embryo1_sc80	1400968	988166	0.705	6153	512999
hindbrain_E11.5_embryo1_sc81	3412175	2634880	0.772	6523	396708
hindbrain_E11.5_embryo1_sc82	422132	327807	0.777	2462	85639
hindbrain_E11.5_embryo1_sc83	646457	444509	0.688	4821	240771
hindbrain_E11.5_embryo1_sc84	871101	602440	0.692	4741	235702
hindbrain_E11.5_embryo1_sc85	79816	52348	0.656	4010	29449
hindbrain_E11.5_embryo1_sc86	2674686	1848530	0.691	8147	954128
hindbrain_E11.5_embryo1_sc87	1272217	911909	0.717	7228	473191
hindbrain_E11.5_embryo1_sc88	197151	133380	0.677	4157	58673
hindbrain_E11.5_embryo1_sc89	1956208	1394590	0.713	7474	769209
hindbrain_E11.5_embryo1_sc90	585885	383546	0.655	4782	177200
hindbrain_E11.5_embryo1_sc91	745364	505870	0.679	4992	214006
hindbrain_E11.5_embryo1_sc92	1054776	741928	0.703	5609	402719
hindbrain_E11.5_embryo1_sc93	420777	316147	0.751	2787	78351
hindbrain_E11.5_embryo1_sc94	1062011	687274	0.647	5507	304564
hindbrain_E11.5_embryo1_sc95	1096889	721418	0.658	6237	344683
hindbrain_E11.5_embryo1_sc96	1096889	721418	0.658	6237	344683
skin_E11.5_embryo2_sc1	1497901	981779	0.655	7343	392458
skin_E11.5_embryo2_sc2	394151	174324	0.442	3952	70510
skin_E11.5_embryo2_sc3	556957	266044	0.478	5237	122472
skin_E11.5_embryo2_sc4	970884	622414	0.641	7132	312156
skin_E11.5_embryo2_sc5	337789	123335	0.365	5946	82075
skin_E11.5_embryo2_sc6	405930	189237	0.466	7334	114050
skin_E11.5_embryo2_sc7	293482	102572	0.35	4115	53006
skin_E11.5_embryo2_sc8	281029	121447	0.432	5067	69803
skin_E11.5_embryo2_sc9	685015	437187	0.638	6388	290702
skin_E11.5_embryo2_sc10	1175204	741658	0.631	6528	320264
skin_E11.5_embryo2_sc11	354915	191384	0.539	5847	125290
skin_E11.5_embryo2_sc12	1502879	968405	0.644	7306	304984
skin_E11.5_embryo2_sc13	569172	72955	0.128	3978	25613
skin_E11.5_embryo2_sc14	1135555	703798	0.62	6471	250836
skin_E11.5_embryo2_sc15	1049743	675982	0.644	6793	283726
skin_E11.5_embryo2_sc16	812535	533248	0.656	5941	232040
skin_E11.5_embryo2_sc17	619860	327003	0.528	5432	107685
skin_E11.5_embryo2_sc18	814207	463717	0.57	6674	183057
skin_E11.5_embryo2_sc19	1495638	740147	0.495	8392	262785
skin_E11.5_embryo2_sc20	689128	320999	0.466	7731	155698
skin_E11.5_embryo2_sc21	220134	103830	0.472	4270	59386
skin_E11.5_embryo2_sc22	804600	507524	0.631	6289	178127
skin_E11.5_embryo2_sc23	147385	7554	0.051	1993	4624
skin_E11.5_embryo2_sc24	548756	308339	0.562	5540	128994
skin_E11.5_embryo2_sc25	287325	75833	0.264	2702	31304
skin_E11.5_embryo2_sc26	852621	576632	0.676	5415	204333
skin_E11.5_embryo2_sc27	1026851	704145	0.686	5799	192277
skin_E11.5_embryo2_sc28	459761	264050	0.574	5881	94440
skin_E11.5_embryo2_sc29	310996	173054	0.556	2502	19375
skin_E11.5_embryo2_sc30	1456002	868978	0.597	7105	336729
skin_E11.5_embryo2_sc31	280567	186054	0.663	6102	89402
skin_E11.5_embryo2_sc32	859497	578524	0.673	5519	192509
skin_E11.5_embryo1_sc65	848038	538601	0.635	6912	210820
skin_E11.5_embryo1_sc66	1041839	706174	0.678	6736	352879
skin_E11.5_embryo1_sc67	1408778	1006244	0.714	7428	495564
skin_E11.5_embryo1_sc68	979878	711094	0.726	6046	297034
skin_E11.5_embryo1_sc69	710545	462503	0.651	6185	249200
skin_E11.5_embryo1_sc70	909973	649925	0.714	5884	215035
skin_E11.5_embryo1_sc71	686817	478003	0.696	5322	207974
skin_E11.5_embryo1_sc72	133335	68341	0.513	1673	21752
skin_E11.5_embryo1_sc73	174361	121913	0.699	5492	65308
skin_E11.5_embryo1_sc74	757842	543587	0.717	5614	323666
skin_E11.5_embryo1_sc75	1598166	1139761	0.713	7312	407225
skin_E11.5_embryo1_sc76	317047	161293	0.509	5917	87222
skin_E11.5_embryo1_sc77	502770	350343	0.697	4600	179048
skin_E11.5_embryo1_sc78	700068	433806	0.62	7286	252983
skin_E11.5_embryo1_sc79	525991	372964	0.709	5391	175343
skin_E11.5_embryo1_sc80	720753	527887	0.732	5582	260103
skin_E11.5_embryo1_sc81	992234	688939	0.694	6119	289710
skin_E11.5_embryo1_sc82	274235	183287	0.668	4706	110064
skin_E11.5_embryo1_sc83	505510	333440	0.66	4526	171550
skin_E11.5_embryo1_sc84	936604	671180	0.717	5823	301732
skin_E11.5_embryo1_sc85	120062	81519	0.679	4971	52406
skin_E11.5_embryo1_sc86	948267	603310	0.636	5723	331924
skin_E11.5_embryo1_sc87	647329	462704	0.715	5537	217822
skin_E11.5_embryo1_sc88	342354	241813	0.706	5807	133555
skin_E11.5_embryo1_sc89	577387	412384	0.714	4919	229841
skin_E11.5_embryo1_sc90	522782	351196	0.672	4979	169797
skin_E11.5_embryo1_sc91	864001	586676	0.679	5479	233705
skin_E11.5_embryo1_sc92	744510	526192	0.707	5345	274709
skin_E11.5_embryo1_sc93	180411	121411	0.673	5089	75511
skin_E11.5_embryo1_sc94	728630	478913	0.657	4948	172747
skin_E11.5_embryo1_sc95	1003132	694912	0.693	6358	273110
skin_E11.5_embryo1_sc96	1003132	694912	0.693	6358	273110
somite_E11.5_embryo1_sc33	406327	293051	0.721	4673	146478
somite_E11.5_embryo1_sc34	14010	6031	0.43	1522	4016
somite_E11.5_embryo1_sc35	690553	482946	0.699	6831	202265
somite_E11.5_embryo1_sc36	428142	298894	0.698	5775	153466
somite_E11.5_embryo1_sc37	441221	292390	0.663	5167	127083
somite_E11.5_embryo1_sc38	369318	262986	0.712	4630	139198
somite_E11.5_embryo1_sc39	141953	97371	0.686	5475	58743
somite_E11.5_embryo1_sc40	690377	453640	0.657	6218	178656
somite_E11.5_embryo1_sc41	59004	28853	0.489	1521	12377
somite_E11.5_embryo1_sc42	437334	307713	0.704	5155	147145
somite_E11.5_embryo1_sc43	434342	290112	0.668	5598	123101
somite_E11.5_embryo1_sc44	212433	150012	0.706	4772	93101
somite_E11.5_embryo1_sc45	656284	335064	0.511	5480	127261
somite_E11.5_embryo1_sc46	93587	65116	0.696	4343	35491
somite_E11.5_embryo1_sc47	414386	294090	0.71	4890	108575
somite_E11.5_embryo1_sc48	582683	401227	0.689	5456	183920
somite_E11.5_embryo1_sc49	606325	427448	0.705	5691	174208
somite_E11.5_embryo1_sc50	846110	597754	0.706	6608	329325
somite_E11.5_embryo1_sc51	403815	269122	0.666	5014	129667
somite_E11.5_embryo1_sc52	976781	702637	0.719	6313	344632
somite_E11.5_embryo1_sc53	184410	130449	0.707	5287	81881
somite_E11.5_embryo1_sc54	575828	408886	0.71	5358	186395
somite_E11.5_embryo1_sc55	674107	499642	0.741	6772	322762
somite_E11.5_embryo1_sc56	85211	57469	0.674	4029	36935
somite_E11.5_embryo1_sc57	621724	373069	0.6	5949	187427
somite_E11.5_embryo1_sc58	287540	202232	0.703	3929	86514
somite_E11.5_embryo1_sc59	365571	256795	0.702	6044	122761
somite_E11.5_embryo1_sc60	37385	18964	0.507	1122	2581
somite_E11.5_embryo1_sc61	502538	366003	0.728	4829	141594
somite_E11.5_embryo1_sc62	819866	594963	0.726	6287	247220
somite_E11.5_embryo1_sc63	212511	122832	0.578	2406	22267
somite_E11.5_embryo1_sc64	774341	461056	0.595	5741	178299
somite_E11.5_embryo2_sc65	5675231	2984224	0.526	10626	1039897
somite_E11.5_embryo2_sc66	15441535	9759848	0.632	12052	3804772
somite_E11.5_embryo2_sc67	2939624	1883788	0.641	9335	813222
somite_E11.5_embryo2_sc68	1769973	1121042	0.633	8128	558458
somite_E11.5_embryo2_sc69	2251278	1308174	0.581	9039	466578
somite_E11.5_embryo2_sc70	3588216	1650755	0.46	9576	592924
somite_E11.5_embryo2_sc71	2913691	1665629	0.572	9185	662254
somite_E11.5_embryo2_sc72	2233576	1302150	0.583	8810	630483
somite_E11.5_embryo2_sc73	101288	68205	0.673	4630	35987
somite_E11.5_embryo2_sc74	1055602	674832	0.639	7590	393819
somite_E11.5_embryo2_sc75	1780816	1191000	0.669	9030	448617
somite_E11.5_embryo2_sc76	370548	204413	0.552	7009	113112
somite_E11.5_embryo2_sc77	1485831	965846	0.65	8218	536035
somite_E11.5_embryo2_sc78	321094	210379	0.655	6220	141694
somite_E11.5_embryo2_sc79	1000831	426737	0.426	5914	149041
somite_E11.5_embryo2_sc80	846451	508152	0.6	6463	232736
somite_E11.5_embryo2_sc81	953512	570802	0.599	7003	223942
somite_E11.5_embryo2_sc82	409521	242664	0.593	7101	138172
somite_E11.5_embryo2_sc83	556055	365807	0.658	5922	193303
somite_E11.5_embryo2_sc84	1475900	966420	0.655	7775	396272
somite_E11.5_embryo2_sc85	122626	70119	0.572	5321	37048
somite_E11.5_embryo2_sc86	2489379	1051016	0.422	8167	589436
somite_E11.5_embryo2_sc87	1189300	643613	0.541	8314	302873
somite_E11.5_embryo2_sc88	268586	155852	0.58	5595	83239
somite_E11.5_embryo2_sc89	1462100	939881	0.643	8088	515695
somite_E11.5_embryo2_sc90	947325	625648	0.66	7631	317722
somite_E11.5_embryo2_sc91	840933	531174	0.632	6617	239727
somite_E11.5_embryo2_sc92	1580104	1035473	0.655	8132	552594
somite_E11.5_embryo2_sc93	260330	157110	0.604	6452	95439
somite_E11.5_embryo2_sc94	1799825	1066485	0.593	8291	439352
somite_E11.5_embryo2_sc95	939921	588178	0.626	6904	261939
somite_E11.5_embryo2_sc96	939921	588178	0.626	6904	261939

## Sheet: regulon_based_tsne
Corresponding to Fig. 1b
Cell	tsne1	tsne2
forebrain_E10.5_embryo1_sc65	-3.69388	-33.5006
forebrain_E10.5_embryo1_sc66	-12.5802	-10.1347
forebrain_E10.5_embryo1_sc67	15.9533	18.7439
forebrain_E10.5_embryo1_sc68	-16.9057	-7.20395
forebrain_E10.5_embryo1_sc69	-17.4852	-5.28977
forebrain_E10.5_embryo1_sc70	-3.65814	-33.718
forebrain_E10.5_embryo1_sc71	16.666	18.0934
forebrain_E10.5_embryo1_sc72	-16.7391	-5.66153
forebrain_E10.5_embryo1_sc73	-17.2432	-10.8975
forebrain_E10.5_embryo1_sc74	17.7036	-27.7721
forebrain_E10.5_embryo1_sc75	-16.3605	-11.5057
forebrain_E10.5_embryo1_sc76	-3.74336	-33.706
forebrain_E10.5_embryo1_sc77	16.5518	19.3901
forebrain_E10.5_embryo1_sc78	16.9961	17.2859
forebrain_E10.5_embryo1_sc79	-1.07216	27.1758
forebrain_E10.5_embryo1_sc80	16.0074	19.2329
forebrain_E10.5_embryo1_sc81	-17.7484	-7.34632
forebrain_E10.5_embryo1_sc83	-15.8135	1.85409
forebrain_E10.5_embryo1_sc84	-15.9891	-8.18166
forebrain_E10.5_embryo1_sc85	-3.68065	-30.8584
forebrain_E10.5_embryo1_sc86	17.1169	-28.3843
forebrain_E10.5_embryo1_sc87	15.6641	-26.7214
forebrain_E10.5_embryo1_sc89	18.4653	17.3834
forebrain_E10.5_embryo1_sc90	15.2846	-25.8645
forebrain_E10.5_embryo1_sc91	-1.32907	27.9041
forebrain_E10.5_embryo1_sc92	-4.1299	-33.1862
forebrain_E10.5_embryo1_sc93	17.8453	17.6048
forebrain_E10.5_embryo1_sc94	-16.5809	-11.7488
forebrain_E10.5_embryo1_sc95	17.2286	-26.5605
forebrain_E10.5_embryo1_sc96	17.1232	-26.4599
forebrain_E10.5_embryo2_sc1	1.39395	27.5866
forebrain_E10.5_embryo2_sc10	1.67317	30.0815
forebrain_E10.5_embryo2_sc11	17.9179	20.3334
forebrain_E10.5_embryo2_sc12	17.2886	17.7699
forebrain_E10.5_embryo2_sc13	1.03198	28.412
forebrain_E10.5_embryo2_sc14	-1.01171	27.5312
forebrain_E10.5_embryo2_sc15	18.9564	14.9273
forebrain_E10.5_embryo2_sc16	-0.845594	26.8734
forebrain_E10.5_embryo2_sc17	-0.953421	29.5314
forebrain_E10.5_embryo2_sc18	0.822518	30.6959
forebrain_E10.5_embryo2_sc19	16.5745	18.0641
forebrain_E10.5_embryo2_sc2	16.0398	-27.3391
forebrain_E10.5_embryo2_sc20	-0.882584	28.7703
forebrain_E10.5_embryo2_sc21	0.859441	30.7497
forebrain_E10.5_embryo2_sc22	17.743	16.856
forebrain_E10.5_embryo2_sc24	-1.16476	27.0304
forebrain_E10.5_embryo2_sc25	-0.0274238	26.2594
forebrain_E10.5_embryo2_sc26	16.9268	16.805
forebrain_E10.5_embryo2_sc27	-1.14978	26.695
forebrain_E10.5_embryo2_sc28	0.205748	31.8121
forebrain_E10.5_embryo2_sc29	-1.6876	28.3893
forebrain_E10.5_embryo2_sc3	-1.24835	28.6448
forebrain_E10.5_embryo2_sc30	1.59825	27.6805
forebrain_E10.5_embryo2_sc31	17.125	18.1299
forebrain_E10.5_embryo2_sc32	1.11153	27.842
forebrain_E10.5_embryo2_sc4	1.19722	29.3674
forebrain_E10.5_embryo2_sc5	-3.71233	-33.6674
forebrain_E10.5_embryo2_sc6	-1.90675	27.7701
forebrain_E10.5_embryo2_sc7	16.8595	17.0365
forebrain_E10.5_embryo2_sc8	-3.94924	-33.0412
forebrain_E10.5_embryo2_sc9	17.0934	-25.9934
forebrain_E11.5_embryo1_sc1	2.27813	25.6928
forebrain_E11.5_embryo1_sc10	4.13937	26.1812
forebrain_E11.5_embryo1_sc11	2.28227	29.5751
forebrain_E11.5_embryo1_sc12	2.21886	26.2058
forebrain_E11.5_embryo1_sc13	2.29924	27.2841
forebrain_E11.5_embryo1_sc14	2.87682	28.433
forebrain_E11.5_embryo1_sc15	4.12408	25.8438
forebrain_E11.5_embryo1_sc16	16.0056	16.8548
forebrain_E11.5_embryo1_sc17	1.32597	29.6127
forebrain_E11.5_embryo1_sc18	2.35073	29.2218
forebrain_E11.5_embryo1_sc19	2.24347	28.6583
forebrain_E11.5_embryo1_sc2	3.83163	26.2155
forebrain_E11.5_embryo1_sc20	16.1436	17.754
forebrain_E11.5_embryo1_sc21	1.93443	30.3911
forebrain_E11.5_embryo1_sc22	2.1952	29.5809
forebrain_E11.5_embryo1_sc24	2.37257	29.3434
forebrain_E11.5_embryo1_sc25	-0.592694	29.8575
forebrain_E11.5_embryo1_sc26	17.3491	-24.3639
forebrain_E11.5_embryo1_sc27	1.4362	29.2978
forebrain_E11.5_embryo1_sc28	2.11353	29.1184
forebrain_E11.5_embryo1_sc29	2.50676	28.2375
forebrain_E11.5_embryo1_sc3	15.673	19.458
forebrain_E11.5_embryo1_sc30	2.29307	27.5948
forebrain_E11.5_embryo1_sc31	1.93751	27.3165
forebrain_E11.5_embryo1_sc32	15.7726	17.5042
forebrain_E11.5_embryo1_sc4	2.03277	28.8127
forebrain_E11.5_embryo1_sc5	2.10361	29.1653
forebrain_E11.5_embryo1_sc6	2.34663	29.212
forebrain_E11.5_embryo1_sc7	11.8872	30.7232
forebrain_E11.5_embryo1_sc8	1.48753	28.054
forebrain_E11.5_embryo1_sc9	2.04645	29.5234
forebrain_E11.5_embryo2_sc33	-0.264043	29.4176
forebrain_E11.5_embryo2_sc36	0.520882	26.3958
forebrain_E11.5_embryo2_sc37	-1.17203	25.6754
forebrain_E11.5_embryo2_sc38	5.53334	25.5274
forebrain_E11.5_embryo2_sc39	16.5832	15.6864
forebrain_E11.5_embryo2_sc40	1.23479	31.0646
forebrain_E11.5_embryo2_sc41	17.6706	18.0652
forebrain_E11.5_embryo2_sc42	17.0914	14.7702
forebrain_E11.5_embryo2_sc43	0.06988	29.4065
forebrain_E11.5_embryo2_sc44	-1.84419	26.6401
forebrain_E11.5_embryo2_sc45	0.818054	30.293
forebrain_E11.5_embryo2_sc46	-0.227085	28.3107
forebrain_E11.5_embryo2_sc47	1.93712	27.7944
forebrain_E11.5_embryo2_sc48	-1.09776	26.545
forebrain_E11.5_embryo2_sc49	15.8523	19.9864
forebrain_E11.5_embryo2_sc50	-0.426994	25.9051
forebrain_E11.5_embryo2_sc51	-1.61741	27.284
forebrain_E11.5_embryo2_sc52	-1.19196	26.0898
forebrain_E11.5_embryo2_sc53	-0.0488135	28.4681
forebrain_E11.5_embryo2_sc54	-0.095057	29.1279
forebrain_E11.5_embryo2_sc55	-0.917657	27.7808
forebrain_E11.5_embryo2_sc56	-0.594177	28.2539
forebrain_E11.5_embryo2_sc57	-0.164151	28.5789
forebrain_E11.5_embryo2_sc58	0.730338	31.8749
forebrain_E11.5_embryo2_sc59	-1.3848	27.272
forebrain_E11.5_embryo2_sc60	17.7903	18.8929
forebrain_E11.5_embryo2_sc61	-1.50642	27.6089
forebrain_E11.5_embryo2_sc62	-1.34961	26.9506
forebrain_E11.5_embryo2_sc63	-0.773666	28.8443
forebrain_E11.5_embryo2_sc64	-1.19534	25.9885
forebrain_E9.5_embryo1_sc10	19.8633	19.548
forebrain_E9.5_embryo1_sc12	19.2034	16.9135
forebrain_E9.5_embryo1_sc13	13.5774	19.1587
forebrain_E9.5_embryo1_sc14	18.229	16.1596
forebrain_E9.5_embryo1_sc15	20.8018	18.5889
forebrain_E9.5_embryo1_sc16	18.8641	18.2824
forebrain_E9.5_embryo1_sc17	21.2466	21.8035
forebrain_E9.5_embryo1_sc18	20.8333	19.2809
forebrain_E9.5_embryo1_sc19	18.131	16.0295
forebrain_E9.5_embryo1_sc2	18.4143	17.565
forebrain_E9.5_embryo1_sc20	19.6554	17.0124
forebrain_E9.5_embryo1_sc21	22.3808	19.3024
forebrain_E9.5_embryo1_sc22	20.1255	20.3396
forebrain_E9.5_embryo1_sc24	19.71	20.501
forebrain_E9.5_embryo1_sc25	19.7599	18.2004
forebrain_E9.5_embryo1_sc26	17.019	14.6898
forebrain_E9.5_embryo1_sc27	8.53247	25.9996
forebrain_E9.5_embryo1_sc28	22.1582	20.1924
forebrain_E9.5_embryo1_sc29	17.0142	14.7419
forebrain_E9.5_embryo1_sc3	21.7082	20.4394
forebrain_E9.5_embryo1_sc30	21.5581	19.4391
forebrain_E9.5_embryo1_sc31	19.1858	20.1899
forebrain_E9.5_embryo1_sc32	18.3638	15.8668
forebrain_E9.5_embryo1_sc33	20.7868	20.8222
forebrain_E9.5_embryo1_sc35	20.8147	20.4906
forebrain_E9.5_embryo1_sc36	17.0885	19.0828
forebrain_E9.5_embryo1_sc37	20.9534	21.6229
forebrain_E9.5_embryo1_sc38	21.2378	20.8984
forebrain_E9.5_embryo1_sc39	18.6451	18.1994
forebrain_E9.5_embryo1_sc4	19.0611	19.6774
forebrain_E9.5_embryo1_sc40	20.4159	20.548
forebrain_E9.5_embryo1_sc41	21.2369	18.0687
forebrain_E9.5_embryo1_sc42	21.6951	19.1576
forebrain_E9.5_embryo1_sc43	18.9961	19.7151
forebrain_E9.5_embryo1_sc44	20.6148	20.7858
forebrain_E9.5_embryo1_sc45	17.4311	15.7303
forebrain_E9.5_embryo1_sc46	21.8328	18.7113
forebrain_E9.5_embryo1_sc47	21.2711	20.6969
forebrain_E9.5_embryo1_sc48	20.2998	21.4466
forebrain_E9.5_embryo1_sc49	18.6361	18.8007
forebrain_E9.5_embryo1_sc5	19.1555	15.8983
forebrain_E9.5_embryo1_sc50	22.2308	18.2254
forebrain_E9.5_embryo1_sc6	19.1287	19.6404
forebrain_E9.5_embryo1_sc7	21.365	20.7583
forebrain_E9.5_embryo1_sc8	21.6274	20.4786
forebrain_E9.5_embryo1_sc9	21.7137	19.6063
forebrain_E9.5_embryo2_sc39	19.5754	17.7386
forebrain_E9.5_embryo2_sc40	19.6076	17.4928
forebrain_E9.5_embryo2_sc41	-17.9892	-4.59018
forebrain_E9.5_embryo2_sc42	19.9193	17.3955
forebrain_E9.5_embryo2_sc43	18.7688	19.0174
forebrain_E9.5_embryo2_sc44	-18.2778	-4.6522
forebrain_E9.5_embryo2_sc45	19.6013	16.5933
forebrain_E9.5_embryo2_sc46	21.0167	18.7303
forebrain_E9.5_embryo2_sc47	20.3582	17.3519
forebrain_E9.5_embryo2_sc48	19.1469	17.9406
forebrain_E9.5_embryo2_sc49	20.4223	16.7421
forebrain_E9.5_embryo2_sc50	22.402	17.1903
forebrain_E9.5_embryo2_sc51	18.2491	18.0247
forebrain_E9.5_embryo2_sc52	18.8108	16.8612
forebrain_E9.5_embryo2_sc53	18.8432	17.078
forebrain_E9.5_embryo2_sc54	17.7816	16.1055
forebrain_E9.5_embryo2_sc55	19.452	17.7372
forebrain_E9.5_embryo2_sc56	20.951	16.3384
forebrain_E9.5_embryo2_sc57	22.1824	16.6841
forebrain_E9.5_embryo2_sc58	19.0006	16.6091
forebrain_E9.5_embryo2_sc59	19.6805	15.8311
forebrain_E9.5_embryo2_sc60	18.2947	17.5002
forebrain_E9.5_embryo2_sc61	17.9223	16.4049
forebrain_E9.5_embryo2_sc62	20.0965	15.6414
forebrain_E9.5_embryo2_sc63	18.6124	18.139
forebrain_E9.5_embryo2_sc64	21.1189	16.6717
forebrain_E9.5_embryo2_sc65	21.8808	16.2537
forebrain_E9.5_embryo2_sc66	18.3315	18.9386
forebrain_E9.5_embryo2_sc67	18.5205	15.7242
forebrain_E9.5_embryo2_sc68	20.2023	15.5393
forebrain_E9.5_embryo2_sc69	20.3341	20.3317
forebrain_E9.5_embryo2_sc70	18.6526	17.6031
forebrain_E9.5_embryo2_sc71	19.4904	16.4733
forebrain_E9.5_embryo2_sc72	20.2044	17.222
forebrain_E9.5_embryo2_sc73	19.5187	17.5276
forebrain_E9.5_embryo2_sc74	20.1072	16.4521
forebrain_E9.5_embryo2_sc75	21.886	18.2085
forebrain_E9.5_embryo2_sc76	19.5775	17.3609
forebrain_E9.5_embryo2_sc77	19.0004	17.0809
forebrain_E9.5_embryo2_sc78	22.2099	17.5233
forebrain_E9.5_embryo2_sc79	20.4432	16.3071
forebrain_E9.5_embryo2_sc80	20.552	15.4129
forebrain_E9.5_embryo2_sc81	19.4109	19.1312
forebrain_E9.5_embryo2_sc82	20.4355	18.9547
forebrain_E9.5_embryo2_sc83	-0.312253	-33.3824
forebrain_E9.5_embryo2_sc84	20.2937	18.0452
forebrain_E9.5_embryo2_sc85	17.9966	-26.7115
forebrain_E9.5_embryo2_sc86	15.5189	23.7696
heart_E10.5_embryo1_sc1	4.62331	9.7893
heart_E10.5_embryo1_sc10	0.890771	-5.20163
heart_E10.5_embryo1_sc11	2.08235	-4.05303
heart_E10.5_embryo1_sc12	6.68117	7.50799
heart_E10.5_embryo1_sc13	-3.77672	-30.591
heart_E10.5_embryo1_sc15	4.58021	-32.2682
heart_E10.5_embryo1_sc17	-1.57427	-10.235
heart_E10.5_embryo1_sc18	4.82519	4.25987
heart_E10.5_embryo1_sc2	7.03463	8.2337
heart_E10.5_embryo1_sc20	-2.7022	-8.69267
heart_E10.5_embryo1_sc21	5.26931	6.49756
heart_E10.5_embryo1_sc22	-1.12548	-11.1155
heart_E10.5_embryo1_sc24	6.17186	9.26989
heart_E10.5_embryo1_sc25	-3.39548	-9.04211
heart_E10.5_embryo1_sc26	6.41412	3.33889
heart_E10.5_embryo1_sc27	3.85913	1.40024
heart_E10.5_embryo1_sc28	-3.87733	-33.3455
heart_E10.5_embryo1_sc29	6.34207	3.25117
heart_E10.5_embryo1_sc3	4.61387	11.3554
heart_E10.5_embryo1_sc30	-3.94942	-8.82092
heart_E10.5_embryo1_sc31	-3.52873	-8.05899
heart_E10.5_embryo1_sc32	-0.622618	-3.92564
heart_E10.5_embryo1_sc35	-1.90443	-6.94268
heart_E10.5_embryo1_sc37	-3.47109	-32.9244
heart_E10.5_embryo1_sc38	1.67293	-3.81965
heart_E10.5_embryo1_sc39	5.58722	8.49717
heart_E10.5_embryo1_sc4	3.92511	2.72193
heart_E10.5_embryo1_sc40	-3.73846	-8.47921
heart_E10.5_embryo1_sc41	7.02173	10.7652
heart_E10.5_embryo1_sc42	2.49249	-3.86388
heart_E10.5_embryo1_sc43	2.54045	8.05568
heart_E10.5_embryo1_sc44	-3.56066	-9.03701
heart_E10.5_embryo1_sc45	-2.12034	-9.92814
heart_E10.5_embryo1_sc46	-1.4421	-5.3504
heart_E10.5_embryo1_sc47	-3.29835	-9.03496
heart_E10.5_embryo1_sc48	-4.01204	-8.56745
heart_E10.5_embryo1_sc5	1.81585	-4.98549
heart_E10.5_embryo1_sc6	-3.00958	-8.39319
heart_E10.5_embryo1_sc9	-2.55221	-10.4049
heart_E10.5_embryo2_sc49	2.79711	5.51615
heart_E10.5_embryo2_sc50	1.75156	-3.3675
heart_E10.5_embryo2_sc51	16.5614	19.4629
heart_E10.5_embryo2_sc52	2.95904	5.00047
heart_E10.5_embryo2_sc53	11.2094	-9.60761
heart_E10.5_embryo2_sc54	3.59635	8.26366
heart_E10.5_embryo2_sc55	0.697767	-2.60662
heart_E10.5_embryo2_sc56	-0.771725	-4.32282
heart_E10.5_embryo2_sc57	0.115649	-1.78995
heart_E10.5_embryo2_sc58	-1.32745	-3.86753
heart_E10.5_embryo2_sc59	3.28377	5.96514
heart_E10.5_embryo2_sc60	4.56165	8.63984
heart_E10.5_embryo2_sc61	4.05491	7.70184
heart_E10.5_embryo2_sc62	16.1125	-27.3765
heart_E10.5_embryo2_sc63	0.0886974	5.10694
heart_E10.5_embryo2_sc64	1.11559	-1.99153
heart_E10.5_embryo2_sc65	2.29042	6.47256
heart_E10.5_embryo2_sc66	6.84763	4.86217
heart_E10.5_embryo2_sc67	2.24066	9.19604
heart_E10.5_embryo2_sc68	0.300474	-3.89597
heart_E10.5_embryo2_sc69	0.637267	-3.61756
heart_E10.5_embryo2_sc70	0.817529	-3.76893
heart_E10.5_embryo2_sc71	0.392963	-2.78441
heart_E10.5_embryo2_sc72	1.16309	-4.31589
heart_E10.5_embryo2_sc73	5.28757	5.49797
heart_E10.5_embryo2_sc74	4.73488	4.44205
heart_E10.5_embryo2_sc75	2.96786	26.4642
heart_E10.5_embryo2_sc76	3.21553	6.81378
heart_E10.5_embryo2_sc77	-15.6217	-5.0045
heart_E10.5_embryo2_sc78	-0.621357	-5.04993
heart_E10.5_embryo2_sc79	1.34831	-4.51007
heart_E10.5_embryo2_sc80	0.418888	-3.84146
heart_E10.5_embryo2_sc81	7.12951	8.83577
heart_E10.5_embryo2_sc82	2.92075	5.3491
heart_E10.5_embryo2_sc83	0.371267	-3.32997
heart_E10.5_embryo2_sc84	2.90899	5.01749
heart_E10.5_embryo2_sc85	1.47912	-4.6123
heart_E10.5_embryo2_sc86	0.0915578	-4.3048
heart_E10.5_embryo2_sc87	0.789073	-3.86228
heart_E10.5_embryo2_sc88	0.913746	-3.9338
heart_E10.5_embryo2_sc89	1.08854	-2.47183
heart_E10.5_embryo2_sc90	0.70629	-4.57854
heart_E10.5_embryo2_sc91	0.457917	-3.38011
heart_E10.5_embryo2_sc92	1.05166	-4.43313
heart_E10.5_embryo2_sc93	6.25135	7.03155
heart_E10.5_embryo2_sc94	0.406825	-3.18458
heart_E10.5_embryo2_sc95	1.27855	-3.90447
heart_E10.5_embryo2_sc96	1.27861	-3.90451
heart_E11.5_embryo1_sc1	-4.79851	-9.25936
heart_E11.5_embryo1_sc10	-1.28806	-3.25373
heart_E11.5_embryo1_sc11	-1.78479	-3.49461
heart_E11.5_embryo1_sc12	8.58348	8.09719
heart_E11.5_embryo1_sc13	3.23204	11.1495
heart_E11.5_embryo1_sc15	6.97411	4.26835
heart_E11.5_embryo1_sc17	-3.71381	-7.68113
heart_E11.5_embryo1_sc18	8.36394	7.69015
heart_E11.5_embryo1_sc2	5.26465	10.6416
heart_E11.5_embryo1_sc20	-4.28213	-8.0036
heart_E11.5_embryo1_sc21	3.97571	10.9649
heart_E11.5_embryo1_sc22	-4.67688	-8.50297
heart_E11.5_embryo1_sc24	0.441352	-5.64971
heart_E11.5_embryo1_sc25	-3.70613	-30.8081
heart_E11.5_embryo1_sc26	0.281329	-2.33985
heart_E11.5_embryo1_sc27	15.9667	-25.4144
heart_E11.5_embryo1_sc28	4.92291	9.76497
heart_E11.5_embryo1_sc29	5.5368	9.92798
heart_E11.5_embryo1_sc3	14.9559	-25.4625
heart_E11.5_embryo1_sc30	3.76758	9.12697
heart_E11.5_embryo1_sc32	7.84748	8.04903
heart_E11.5_embryo1_sc33	2.94646	8.92492
heart_E11.5_embryo1_sc35	6.38243	6.20745
heart_E11.5_embryo1_sc36	15.2828	-24.474
heart_E11.5_embryo1_sc37	5.17829	8.48723
heart_E11.5_embryo1_sc38	-2.0215	-4.08108
heart_E11.5_embryo1_sc39	0.85741	-2.71967
heart_E11.5_embryo1_sc4	6.22454	10.5982
heart_E11.5_embryo1_sc40	-4.67379	-8.53836
heart_E11.5_embryo1_sc41	6.56721	5.63982
heart_E11.5_embryo1_sc42	0.113444	-4.94684
heart_E11.5_embryo1_sc43	-1.472	-11.692
heart_E11.5_embryo1_sc44	3.55879	9.55813
heart_E11.5_embryo1_sc45	4.53448	11.1985
heart_E11.5_embryo1_sc46	2.34737	9.0621
heart_E11.5_embryo1_sc47	1.84404	-2.80396
heart_E11.5_embryo1_sc48	-0.213411	-2.37295
heart_E11.5_embryo1_sc5	3.32782	10.6341
heart_E11.5_embryo1_sc7	-0.0196674	-5.64993
heart_E11.5_embryo2_sc49	6.56203	6.98562
heart_E11.5_embryo2_sc51	6.40746	8.2497
heart_E11.5_embryo2_sc52	3.88231	8.44061
heart_E11.5_embryo2_sc53	0.45145	-4.79048
heart_E11.5_embryo2_sc54	5.85162	9.42919
heart_E11.5_embryo2_sc55	-4.11723	-8.40077
heart_E11.5_embryo2_sc56	-4.15363	-33.0654
heart_E11.5_embryo2_sc58	6.84741	9.78232
heart_E11.5_embryo2_sc59	7.17401	6.75901
heart_E11.5_embryo2_sc61	8.19867	6.94067
heart_E11.5_embryo2_sc63	5.30357	9.89736
heart_E11.5_embryo2_sc65	6.61259	10.5786
heart_E11.5_embryo2_sc66	4.78393	11.2717
heart_E11.5_embryo2_sc67	8.15198	6.85523
heart_E11.5_embryo2_sc68	7.88083	7.0053
heart_E11.5_embryo2_sc69	7.57406	7.78524
heart_E11.5_embryo2_sc70	4.72811	9.00297
heart_E11.5_embryo2_sc71	4.18981	9.37078
heart_E11.5_embryo2_sc72	2.63266	7.55845
heart_E11.5_embryo2_sc73	2.75865	10.078
heart_E11.5_embryo2_sc74	7.5724	6.21472
heart_E11.5_embryo2_sc75	-3.98657	-8.02169
heart_E11.5_embryo2_sc76	6.39291	9.09276
heart_E11.5_embryo2_sc82	-4.26165	-8.96696
heart_E11.5_embryo2_sc83	-0.0787822	-3.6987
heart_E11.5_embryo2_sc84	7.46014	9.65932
heart_E11.5_embryo2_sc86	-3.85906	-33.7061
heart_E11.5_embryo2_sc88	-0.370163	-4.90533
heart_E11.5_embryo2_sc89	-3.42726	-10.5162
heart_E11.5_embryo2_sc90	8.3339	9.03818
heart_E11.5_embryo2_sc91	0.106874	-4.01422
heart_E11.5_embryo2_sc92	6.31186	10.0045
heart_E11.5_embryo2_sc93	3.3943	10.1893
heart_E11.5_embryo2_sc94	6.55867	7.89898
heart_E11.5_embryo2_sc95	-4.92233	-8.13375
heart_E11.5_embryo2_sc96	-4.96037	-8.11862
heart_E9.5_embryo1_sc1	5.99708	5.18629
heart_E9.5_embryo1_sc10	2.85551	8.29027
heart_E9.5_embryo1_sc11	-3.23079	-9.49307
heart_E9.5_embryo1_sc12	-3.18302	-9.72015
heart_E9.5_embryo1_sc13	8.5288	9.16291
heart_E9.5_embryo1_sc14	16.5457	-28.4281
heart_E9.5_embryo1_sc15	5.53152	4.78433
heart_E9.5_embryo1_sc16	17.2952	-27.8815
heart_E9.5_embryo1_sc17	-2.91684	-9.88739
heart_E9.5_embryo1_sc18	5.80951	8.07459
heart_E9.5_embryo1_sc19	5.569	6.92658
heart_E9.5_embryo1_sc2	-1.07097	-2.12527
heart_E9.5_embryo1_sc20	3.51741	8.66221
heart_E9.5_embryo1_sc21	-3.72581	-9.33015
heart_E9.5_embryo1_sc22	4.61641	7.59721
heart_E9.5_embryo1_sc24	5.95793	6.97088
heart_E9.5_embryo1_sc25	-0.877748	-2.53682
heart_E9.5_embryo1_sc26	5.59177	6.3217
heart_E9.5_embryo1_sc27	-1.38156	-8.67674
heart_E9.5_embryo1_sc28	17.017	-27.4608
heart_E9.5_embryo1_sc29	5.16101	7.14372
heart_E9.5_embryo1_sc3	4.31991	9.67394
heart_E9.5_embryo1_sc30	3.66575	8.8501
heart_E9.5_embryo1_sc31	-0.639595	-2.46707
heart_E9.5_embryo1_sc32	3.56152	9.77482
heart_E9.5_embryo1_sc33	-2.12266	-10.0895
heart_E9.5_embryo1_sc35	4.77284	7.32074
heart_E9.5_embryo1_sc36	-3.11925	-9.06666
heart_E9.5_embryo1_sc37	2.42259	8.62681
heart_E9.5_embryo1_sc38	8.09086	5.24916
heart_E9.5_embryo1_sc39	-1.12839	-8.93439
heart_E9.5_embryo1_sc4	5.07449	7.10647
heart_E9.5_embryo1_sc40	-0.941021	-2.54944
heart_E9.5_embryo1_sc41	-0.648812	-2.44389
heart_E9.5_embryo1_sc42	-0.71331	-2.79861
heart_E9.5_embryo1_sc43	5.16044	7.064
heart_E9.5_embryo1_sc44	3.1315	8.7528
heart_E9.5_embryo1_sc45	7.07214	5.11192
heart_E9.5_embryo1_sc46	3.37828	9.04664
heart_E9.5_embryo1_sc47	-1.89181	-11.7755
heart_E9.5_embryo1_sc48	3.71846	5.97929
heart_E9.5_embryo1_sc49	4.84019	7.20678
heart_E9.5_embryo1_sc5	3.59572	9.07797
heart_E9.5_embryo1_sc50	-2.55602	-11.5454
heart_E9.5_embryo1_sc6	-3.0503	-11.5329
heart_E9.5_embryo1_sc7	3.39569	7.72606
heart_E9.5_embryo1_sc8	-3.19778	-9.73114
heart_E9.5_embryo1_sc9	-1.2774	-8.60514
heart_E9.5_embryo2_sc39	7.04932	5.79386
heart_E9.5_embryo2_sc40	5.30255	7.92852
heart_E9.5_embryo2_sc41	-2.55358	-10.4786
heart_E9.5_embryo2_sc42	6.25362	8.60542
heart_E9.5_embryo2_sc43	3.90353	7.88128
heart_E9.5_embryo2_sc44	17.4924	-27.7561
heart_E9.5_embryo2_sc45	-0.997993	-10.3768
heart_E9.5_embryo2_sc46	3.73501	8.2261
heart_E9.5_embryo2_sc48	-2.13832	-10.0936
heart_E9.5_embryo2_sc49	6.89906	5.52452
heart_E9.5_embryo2_sc50	-2.46545	-10.3694
heart_E9.5_embryo2_sc51	4.61634	6.24364
heart_E9.5_embryo2_sc52	4.21686	7.4754
heart_E9.5_embryo2_sc53	-0.786456	-2.42895
heart_E9.5_embryo2_sc54	4.12163	7.69531
heart_E9.5_embryo2_sc55	-0.832121	-3.01678
heart_E9.5_embryo2_sc56	2.42056	3.01857
heart_E9.5_embryo2_sc57	-2.45613	-10.9723
heart_E9.5_embryo2_sc58	-1.88965	-10.7229
heart_E9.5_embryo2_sc59	5.46073	6.60203
heart_E9.5_embryo2_sc60	4.87677	5.62332
heart_E9.5_embryo2_sc61	4.81436	7.46616
heart_E9.5_embryo2_sc62	3.68746	5.18026
heart_E9.5_embryo2_sc63	4.63646	5.58622
heart_E9.5_embryo2_sc64	-0.210512	-2.98916
heart_E9.5_embryo2_sc65	5.48513	5.70881
heart_E9.5_embryo2_sc66	3.68794	7.19184
heart_E9.5_embryo2_sc67	4.05655	5.51375
heart_E9.5_embryo2_sc68	5.21084	8.67798
heart_E9.5_embryo2_sc69	16.9669	-27.5406
heart_E9.5_embryo2_sc70	4.83784	5.51141
heart_E9.5_embryo2_sc71	-2.04285	-11.7011
heart_E9.5_embryo2_sc72	6.95976	9.22058
heart_E9.5_embryo2_sc73	-1.70777	-2.28487
heart_E9.5_embryo2_sc74	-2.7296	-11.5222
heart_E9.5_embryo2_sc75	-2.04266	-10.7512
heart_E9.5_embryo2_sc76	-1.89841	-10.8066
heart_E9.5_embryo2_sc77	-1.76767	-10.8045
heart_E9.5_embryo2_sc78	-1.27026	-1.51359
heart_E9.5_embryo2_sc79	4.3865	5.72312
heart_E9.5_embryo2_sc80	4.04261	7.85297
heart_E9.5_embryo2_sc81	-0.882745	-2.85946
heart_E9.5_embryo2_sc82	3.93554	6.77987
heart_E9.5_embryo2_sc83	-1.92053	-10.724
heart_E9.5_embryo2_sc84	-1.93284	-11.0423
heart_E9.5_embryo2_sc85	3.77287	6.90091
heart_E9.5_embryo2_sc86	-0.524436	-2.87448
intestine_E10.5_embryo1_sc1	-23.2436	9.21199
intestine_E10.5_embryo1_sc10	28.5055	-3.50619
intestine_E10.5_embryo1_sc11	22.6739	0.663982
intestine_E10.5_embryo1_sc12	-16.7191	10.5725
intestine_E10.5_embryo1_sc13	22.1568	-0.605697
intestine_E10.5_embryo1_sc14	2.7057	34.7645
intestine_E10.5_embryo1_sc15	-12.5824	8.27091
intestine_E10.5_embryo1_sc16	-24.5388	8.88151
intestine_E10.5_embryo1_sc17	-23.7776	8.76804
intestine_E10.5_embryo1_sc18	26.3849	-4.94668
intestine_E10.5_embryo1_sc19	-22.1811	8.13968
intestine_E10.5_embryo1_sc2	27.2324	-4.10147
intestine_E10.5_embryo1_sc20	-24.3393	8.55234
intestine_E10.5_embryo1_sc21	-22.3727	7.43437
intestine_E10.5_embryo1_sc22	-24.6476	7.43803
intestine_E10.5_embryo1_sc24	29.1854	-4.57383
intestine_E10.5_embryo1_sc25	-24.9397	8.32412
intestine_E10.5_embryo1_sc26	-24.5143	8.93788
intestine_E10.5_embryo1_sc27	-14.0845	8.85049
intestine_E10.5_embryo1_sc28	-22.9393	8.04628
intestine_E10.5_embryo1_sc29	-23.3216	7.40791
intestine_E10.5_embryo1_sc3	-23.6158	8.30986
intestine_E10.5_embryo1_sc30	26.5743	-1.06773
intestine_E10.5_embryo1_sc31	-14.0515	8.99079
intestine_E10.5_embryo1_sc32	-12.9752	8.52904
intestine_E10.5_embryo1_sc4	26.4904	-4.52139
intestine_E10.5_embryo1_sc5	-13.8835	8.89053
intestine_E10.5_embryo1_sc6	-23.4323	9.18006
intestine_E10.5_embryo1_sc7	-25.9344	8.43209
intestine_E10.5_embryo1_sc8	28.8172	-3.92807
intestine_E10.5_embryo1_sc9	27.0172	-5.40861
intestine_E10.5_embryo2_sc33	25.8938	-4.12677
intestine_E10.5_embryo2_sc35	-23.9962	8.22788
intestine_E10.5_embryo2_sc36	25.0425	-5.97911
intestine_E10.5_embryo2_sc37	24.3723	-4.25748
intestine_E10.5_embryo2_sc38	28.4341	-5.23808
intestine_E10.5_embryo2_sc39	-25.0619	8.51423
intestine_E10.5_embryo2_sc40	-22.7074	9.62143
intestine_E10.5_embryo2_sc41	23.9696	-5.94467
intestine_E10.5_embryo2_sc42	-23.3304	8.57048
intestine_E10.5_embryo2_sc43	-23.4277	8.02046
intestine_E10.5_embryo2_sc44	-23.4	9.56767
intestine_E10.5_embryo2_sc45	23.4731	-4.8593
intestine_E10.5_embryo2_sc46	-24.2472	9.44359
intestine_E10.5_embryo2_sc47	-24.8824	9.41326
intestine_E10.5_embryo2_sc48	-25.163	9.10033
intestine_E10.5_embryo2_sc49	-23.9958	9.80933
intestine_E10.5_embryo2_sc50	24.466	-3.64722
intestine_E10.5_embryo2_sc51	-23.9497	8.15483
intestine_E10.5_embryo2_sc52	-24.2314	8.92438
intestine_E10.5_embryo2_sc53	15.5525	-24.1487
intestine_E10.5_embryo2_sc54	-25.0281	7.51282
intestine_E10.5_embryo2_sc55	-21.6164	9.65947
intestine_E10.5_embryo2_sc56	-23.7058	10.061
intestine_E10.5_embryo2_sc57	-23.2796	7.92034
intestine_E10.5_embryo2_sc58	15.5798	0.635065
intestine_E10.5_embryo2_sc59	-24.8614	7.97081
intestine_E10.5_embryo2_sc60	-23.6931	8.35636
intestine_E10.5_embryo2_sc61	25.6405	-3.95558
intestine_E10.5_embryo2_sc62	25.5211	-3.44391
intestine_E10.5_embryo2_sc63	-24.5423	9.59196
intestine_E10.5_embryo2_sc64	27.3225	-3.96066
intestine_E11.5_embryo1_sc33	29.8734	-3.92905
intestine_E11.5_embryo1_sc35	26.5682	-2.2751
intestine_E11.5_embryo1_sc36	27.2741	-3.88465
intestine_E11.5_embryo1_sc37	26.1593	-5.06093
intestine_E11.5_embryo1_sc38	-22.3477	10.107
intestine_E11.5_embryo1_sc40	28.6884	-4.06042
intestine_E11.5_embryo1_sc41	28.863	-2.22589
intestine_E11.5_embryo1_sc42	28.7508	-4.6967
intestine_E11.5_embryo1_sc43	27.4951	-4.63691
intestine_E11.5_embryo1_sc44	24.9511	-3.01853
intestine_E11.5_embryo1_sc45	26.2834	-3.41774
intestine_E11.5_embryo1_sc46	-21.5702	8.94814
intestine_E11.5_embryo1_sc47	26.3523	-5.13089
intestine_E11.5_embryo1_sc48	28.1127	-5.21372
intestine_E11.5_embryo1_sc49	27.7224	-3.79767
intestine_E11.5_embryo1_sc50	27.0452	-4.84743
intestine_E11.5_embryo1_sc51	26.6521	-4.14533
intestine_E11.5_embryo1_sc52	27.6586	-3.14993
intestine_E11.5_embryo1_sc53	-22.9091	9.83814
intestine_E11.5_embryo1_sc54	26.7889	-2.7374
intestine_E11.5_embryo1_sc55	-21.4097	8.76557
intestine_E11.5_embryo1_sc56	27.8349	-4.1638
intestine_E11.5_embryo1_sc57	-22.2475	8.6478
intestine_E11.5_embryo1_sc58	28.8363	-2.99615
intestine_E11.5_embryo1_sc59	25.6719	-5.06382
intestine_E11.5_embryo1_sc60	-22.6038	8.92584
intestine_E11.5_embryo1_sc61	-22.7706	8.87325
intestine_E11.5_embryo1_sc62	28.5665	-4.68821
intestine_E11.5_embryo1_sc63	26.6467	-3.12879
intestine_E11.5_embryo1_sc64	27.6515	-3.17628
intestine_E11.5_embryo2_sc65	27.9046	-5.35626
intestine_E11.5_embryo2_sc66	-21.9006	9.14136
intestine_E11.5_embryo2_sc67	-22.0644	8.87042
intestine_E11.5_embryo2_sc68	26.8427	-3.11064
intestine_E11.5_embryo2_sc69	27.6555	-4.34726
intestine_E11.5_embryo2_sc70	27.5392	-3.32562
intestine_E11.5_embryo2_sc71	26.4737	-4.04658
intestine_E11.5_embryo2_sc72	-22.5379	7.7512
intestine_E11.5_embryo2_sc73	24.5837	-3.67043
intestine_E11.5_embryo2_sc74	27.662	-4.32291
intestine_E11.5_embryo2_sc75	27.2078	-4.84979
intestine_E11.5_embryo2_sc76	28.2288	-3.33337
intestine_E11.5_embryo2_sc77	-21.4017	8.58817
intestine_E11.5_embryo2_sc78	27.8731	-5.10759
intestine_E11.5_embryo2_sc79	27.2116	-4.53342
intestine_E11.5_embryo2_sc80	26.4627	-3.51677
intestine_E11.5_embryo2_sc81	-23.6694	8.3552
intestine_E11.5_embryo2_sc82	25.0993	-4.98099
intestine_E11.5_embryo2_sc83	27.5125	-4.85947
intestine_E11.5_embryo2_sc84	-22.6215	8.96067
intestine_E11.5_embryo2_sc85	27.9755	-2.30886
intestine_E11.5_embryo2_sc86	27.0047	-3.39524
intestine_E11.5_embryo2_sc87	29.5779	-5.69355
intestine_E11.5_embryo2_sc88	27.1089	-6.64786
intestine_E11.5_embryo2_sc89	25.9036	-3.45371
intestine_E11.5_embryo2_sc90	28.4464	-3.18884
intestine_E11.5_embryo2_sc91	27.0258	-4.00538
intestine_E11.5_embryo2_sc92	-22.5955	8.82434
intestine_E11.5_embryo2_sc93	-22.9249	8.68853
intestine_E11.5_embryo2_sc94	27.6939	-3.43911
intestine_E11.5_embryo2_sc95	27.3126	-2.08514
intestine_E11.5_embryo2_sc96	27.3124	-2.08514
intestine_E9.5_embryo1_sc1	-25.4597	4.79744
intestine_E9.5_embryo1_sc10	27.1814	-7.01964
intestine_E9.5_embryo1_sc11	28.7089	-6.90942
intestine_E9.5_embryo1_sc12	-25.9939	7.21892
intestine_E9.5_embryo1_sc2	-24.0601	6.00862
intestine_E9.5_embryo1_sc3	-25.5045	4.8307
intestine_E9.5_embryo1_sc4	22.8153	14.7831
intestine_E9.5_embryo1_sc5	28.6578	-7.23905
intestine_E9.5_embryo1_sc6	-25.4481	5.74202
intestine_E9.5_embryo1_sc7	-24.9695	5.21772
intestine_E9.5_embryo1_sc8	28.7564	-7.24718
intestine_E9.5_embryo1_sc9	24.7625	-8.1938
intestine_E9.5_embryo2_sc51	27.5971	-5.9843
intestine_E9.5_embryo2_sc52	-23.8662	6.65577
intestine_E9.5_embryo2_sc53	25.6573	-8.77304
intestine_E9.5_embryo2_sc54	24.0285	-7.88754
intestine_E9.5_embryo2_sc55	25.4436	-7.10955
intestine_E9.5_embryo2_sc56	24.692	-9.64033
intestine_E9.5_embryo2_sc57	25.4181	-8.0755
intestine_E9.5_embryo2_sc58	-23.1099	4.26998
intestine_E9.5_embryo2_sc59	25.2686	-7.55968
intestine_E9.5_embryo2_sc60	24.7319	-9.51803
intestine_E9.5_embryo2_sc61	-23.2372	4.67588
intestine_E9.5_embryo2_sc62	-23.794	6.65402
intestine_E9.5_embryo2_sc63	-22.9015	3.93289
intestine_E9.5_embryo2_sc64	-23.1062	4.03903
intestine_E9.5_embryo2_sc65	-23.7034	6.46614
intestine_E9.5_embryo2_sc66	-24.1446	7.75045
intestine_E9.5_embryo2_sc67	26.0685	-8.2174
intestine_E9.5_embryo2_sc68	24.6648	-6.89231
intestine_E9.5_embryo2_sc69	26.3966	-6.20687
intestine_E9.5_embryo2_sc70	25.4579	-6.68672
intestine_E9.5_embryo2_sc71	24.7277	-6.71463
intestine_E9.5_embryo2_sc72	27.0036	-6.143
intestine_E9.5_embryo2_sc73	17.4637	24.4285
intestine_E9.5_embryo2_sc74	24.7607	-9.64985
intestine_E9.5_embryo2_sc75	28.2317	-6.33887
intestine_E9.5_embryo2_sc76	-23.0629	4.31037
intestine_E9.5_embryo2_sc77	24.9447	-4.14876
intestine_E9.5_embryo2_sc78	25.9399	-5.30458
intestine_E9.5_embryo2_sc79	-22.8788	3.99816
intestine_E9.5_embryo2_sc80	26.8451	-7.86857
intestine_E9.5_embryo2_sc81	-24.6898	7.12085
intestine_E9.5_embryo2_sc82	25.7047	-7.41274
intestine_E9.5_embryo2_sc83	-25.0917	7.03244
intestine_E9.5_embryo2_sc84	24.8043	-9.57851
intestine_E9.5_embryo2_sc85	25.4636	-7.34562
intestine_E9.5_embryo2_sc86	24.4779	-6.98779
intestine_E9.5_embryo2_sc87	26.1761	-6.88742
intestine_E9.5_embryo2_sc88	25.0306	-7.95138
intestine_E9.5_embryo2_sc89	25.753	-7.34026
intestine_E9.5_embryo2_sc90	24.7387	-7.29871
intestine_E9.5_embryo2_sc91	24.6502	-7.44406
intestine_E9.5_embryo2_sc92	24.732	-7.24593
intestine_E9.5_embryo2_sc93	23.5089	-7.12915
intestine_E9.5_embryo2_sc94	24.7653	-4.82299
intestine_E9.5_embryo3_sc33	27.1471	-3.65836
intestine_E9.5_embryo3_sc35	-25.6922	5.14467
intestine_E9.5_embryo3_sc36	-22.379	6.5894
intestine_E9.5_embryo3_sc37	27.2595	-3.95437
intestine_E9.5_embryo3_sc38	25.9201	-2.5548
intestine_E9.5_embryo3_sc39	23.9598	-7.81595
intestine_E9.5_embryo3_sc40	23.6238	-6.01352
intestine_E9.5_embryo3_sc41	22.1391	-6.08294
intestine_E9.5_embryo3_sc42	-11.6171	-1.94103
intestine_E9.5_embryo3_sc43	24.5535	-7.55512
intestine_E9.5_embryo3_sc44	25.8508	-6.03749
intestine_E9.5_embryo3_sc45	-20.7392	4.93427
intestine_E9.5_embryo3_sc46	24.7919	-8.02341
intestine_E9.5_embryo3_sc47	23.6058	-5.14471
intestine_E9.5_embryo3_sc48	25.7586	-1.93959
intestine_E9.5_embryo3_sc49	25.3155	-1.65157
intestine_E9.5_embryo3_sc50	24.3044	-6.21529
intestine_E9.5_embryo3_sc51	-25.4916	4.85644
intestine_E9.5_embryo3_sc52	-25.9725	5.98973
intestine_E9.5_embryo3_sc53	23.5612	18.595
intestine_E9.5_embryo3_sc54	-22.9223	5.98978
intestine_E9.5_embryo3_sc55	-24.0388	6.0247
intestine_E9.5_embryo3_sc56	21.5418	3.38104
intestine_E9.5_embryo3_sc57	25.4693	-2.50113
intestine_E9.5_embryo3_sc58	27.3477	-7.05791
intestine_E9.5_embryo3_sc59	22.6918	15.0126
intestine_E9.5_embryo3_sc60	-23.9881	5.85322
intestine_E9.5_embryo3_sc61	-25.2921	5.76383
intestine_E9.5_embryo3_sc62	-24.4973	6.3525
intestine_E9.5_embryo3_sc63	-21.9176	6.60237
intestine_E9.5_embryo3_sc64	-25.6743	4.82559
liver_E10.5_embryo1_sc1	6.63329	-31.9867
liver_E10.5_embryo1_sc10	7.34289	-32.796
liver_E10.5_embryo1_sc11	5.04785	-31.9352
liver_E10.5_embryo1_sc12	5.55146	-30.7477
liver_E10.5_embryo1_sc13	2.09982	-32.725
liver_E10.5_embryo1_sc14	4.0904	-32.8701
liver_E10.5_embryo1_sc15	9.24203	-29.7473
liver_E10.5_embryo1_sc16	6.98157	-31.5318
liver_E10.5_embryo1_sc17	-0.31731	-33.8694
liver_E10.5_embryo1_sc18	10.2494	-29.285
liver_E10.5_embryo1_sc19	1.11797	-34.0771
liver_E10.5_embryo1_sc2	13.5735	-29.0368
liver_E10.5_embryo1_sc20	8.05607	-31.787
liver_E10.5_embryo1_sc21	-0.106592	-34.0835
liver_E10.5_embryo1_sc22	8.94577	-30.0446
liver_E10.5_embryo1_sc24	-18.9299	-28.4624
liver_E10.5_embryo1_sc25	15.5159	-27.618
liver_E10.5_embryo1_sc26	-3.29301	-33.6295
liver_E10.5_embryo1_sc27	5.0056	-32.344
liver_E10.5_embryo1_sc28	6.98144	-31.5306
liver_E10.5_embryo1_sc29	5.05057	-33.1505
liver_E10.5_embryo1_sc3	8.72681	-28.5928
liver_E10.5_embryo1_sc30	0.950201	-34.2415
liver_E10.5_embryo1_sc31	7.3739	-33.4676
liver_E10.5_embryo1_sc32	-5.1884	-33.1724
liver_E10.5_embryo1_sc33	-6.53524	0.393992
liver_E10.5_embryo1_sc34	4.60013	-30.9579
liver_E10.5_embryo1_sc35	8.60631	-32.3084
liver_E10.5_embryo1_sc37	6.68985	-29.7774
liver_E10.5_embryo1_sc38	-1.34695	-34.2764
liver_E10.5_embryo1_sc39	-16.8546	-27.3029
liver_E10.5_embryo1_sc4	5.79509	-32.541
liver_E10.5_embryo1_sc40	1.27327	-34.7076
liver_E10.5_embryo1_sc41	1.20511	-34.1556
liver_E10.5_embryo1_sc42	5.85025	-31.7097
liver_E10.5_embryo1_sc43	8.7891	-29.8625
liver_E10.5_embryo1_sc44	1.04337	-34.4628
liver_E10.5_embryo1_sc45	0.230237	-1.34846
liver_E10.5_embryo1_sc46	-18.8271	-28.9518
liver_E10.5_embryo1_sc47	1.13393	-34.1525
liver_E10.5_embryo1_sc48	0.935498	-34.0495
liver_E10.5_embryo1_sc5	6.86579	-33.1016
liver_E10.5_embryo1_sc6	6.55114	-31.5304
liver_E10.5_embryo1_sc7	15.7028	-29.1255
liver_E10.5_embryo1_sc8	-17.1656	-27.8964
liver_E10.5_embryo1_sc9	7.32068	-32.8762
liver_E10.5_embryo2_sc49	7.08679	-30.4188
liver_E10.5_embryo2_sc50	8.07265	-31.5325
liver_E10.5_embryo2_sc51	-3.61531	-33.5805
liver_E10.5_embryo2_sc52	6.20473	-32.2239
liver_E10.5_embryo2_sc53	7.74176	-29.1339
liver_E10.5_embryo2_sc54	9.68081	-29.6405
liver_E10.5_embryo2_sc55	-5.08174	-32.8799
liver_E10.5_embryo2_sc56	6.6821	-31.8502
liver_E10.5_embryo2_sc57	-17.3601	-29.3642
liver_E10.5_embryo2_sc58	6.20056	-29.3964
liver_E10.5_embryo2_sc59	7.3367	-30.6224
liver_E10.5_embryo2_sc60	7.40486	-30.6181
liver_E10.5_embryo2_sc61	6.8972	-31.5356
liver_E10.5_embryo2_sc62	6.89715	-31.5356
liver_E10.5_embryo2_sc63	6.86059	-30.9816
liver_E10.5_embryo2_sc64	10.4009	-29.205
liver_E10.5_embryo2_sc65	8.795	-29.4316
liver_E10.5_embryo2_sc66	-17.8832	-28.9956
liver_E10.5_embryo2_sc67	6.33501	-31.1775
liver_E10.5_embryo2_sc68	12.6089	-26.8313
liver_E10.5_embryo2_sc69	-19.4072	-28.9705
liver_E10.5_embryo2_sc70	-1.7923	-4.96197
liver_E10.5_embryo2_sc71	8.80023	-29.6086
liver_E10.5_embryo2_sc72	7.51345	-30.6864
liver_E10.5_embryo2_sc73	8.60193	-31.3975
liver_E10.5_embryo2_sc74	6.68299	-30.7531
liver_E10.5_embryo2_sc75	6.72711	-31.205
liver_E10.5_embryo2_sc76	-18.2957	-28.8012
liver_E10.5_embryo2_sc77	4.74784	-31.8944
liver_E10.5_embryo2_sc78	1.46226	-33.9789
liver_E10.5_embryo2_sc79	5.0182	-31.1545
liver_E10.5_embryo2_sc80	7.41546	-30.2138
liver_E10.5_embryo2_sc81	10.2119	-28.9662
liver_E10.5_embryo2_sc82	8.39535	-30.3834
liver_E10.5_embryo2_sc83	6.75509	-31.6325
liver_E10.5_embryo2_sc84	6.8436	-30.647
liver_E10.5_embryo2_sc85	16.7166	-25.3694
liver_E10.5_embryo2_sc87	7.24926	-31.1932
liver_E10.5_embryo2_sc88	8.22823	-30.9751
liver_E10.5_embryo2_sc89	-2.54649	-33.5621
liver_E10.5_embryo2_sc90	15.6431	-25.9515
liver_E10.5_embryo2_sc91	7.87409	-29.6523
liver_E10.5_embryo2_sc92	9.99148	-29.534
liver_E10.5_embryo2_sc93	6.01772	-31.6866
liver_E10.5_embryo2_sc94	8.00898	-29.9594
liver_E10.5_embryo2_sc95	9.54835	-28.9811
liver_E10.5_embryo2_sc96	9.5483	-28.9812
liver_E11.5_embryo1_sc10	13.7845	-27.2345
liver_E11.5_embryo1_sc11	12.6959	-28.4133
liver_E11.5_embryo1_sc12	1.56767	-33.8736
liver_E11.5_embryo1_sc13	-0.697087	-34.1328
liver_E11.5_embryo1_sc14	14.1418	-28.1537
liver_E11.5_embryo1_sc15	14.6584	-24.7206
liver_E11.5_embryo1_sc16	-0.478624	-34.6954
liver_E11.5_embryo1_sc17	14.3619	-24.7898
liver_E11.5_embryo1_sc18	13.1092	-27.5971
liver_E11.5_embryo1_sc19	13.7035	-27
liver_E11.5_embryo1_sc2	14.6345	-27.4795
liver_E11.5_embryo1_sc20	6.21749	-32.8911
liver_E11.5_embryo1_sc21	13.1473	-28.5806
liver_E11.5_embryo1_sc22	14.032	-27.977
liver_E11.5_embryo1_sc24	13.2213	-27.6809
liver_E11.5_embryo1_sc25	14.4346	-26.9557
liver_E11.5_embryo1_sc26	16.289	-24.8909
liver_E11.5_embryo1_sc27	13.0762	-27.231
liver_E11.5_embryo1_sc28	10.7778	-30.4294
liver_E11.5_embryo1_sc29	11.0318	-30.3073
liver_E11.5_embryo1_sc3	14.1936	-26.6839
liver_E11.5_embryo1_sc30	13.3318	-28.5274
liver_E11.5_embryo1_sc31	14.0252	-26.0007
liver_E11.5_embryo1_sc32	10.843	-31.3046
liver_E11.5_embryo1_sc33	10.3743	-30.3562
liver_E11.5_embryo1_sc35	13.8707	-25.626
liver_E11.5_embryo1_sc36	14.9427	-24.6903
liver_E11.5_embryo1_sc37	14.4159	-28.2996
liver_E11.5_embryo1_sc38	11.6462	-29.5039
liver_E11.5_embryo1_sc39	-3.68939	-32.1733
liver_E11.5_embryo1_sc4	10.1335	-32.9381
liver_E11.5_embryo1_sc40	13.3715	-27.4051
liver_E11.5_embryo1_sc41	11.4373	-29.8656
liver_E11.5_embryo1_sc42	14.3498	-25.9639
liver_E11.5_embryo1_sc43	15.2317	-26.4493
liver_E11.5_embryo1_sc44	-2.93496	-33.4543
liver_E11.5_embryo1_sc45	14.3826	-25.2132
liver_E11.5_embryo1_sc46	4.32494	-33.8967
liver_E11.5_embryo1_sc47	11.427	-30.8065
liver_E11.5_embryo1_sc5	13.2151	-26.243
liver_E11.5_embryo1_sc6	8.05901	-34.0775
liver_E11.5_embryo1_sc9	10.0161	-31.324
liver_E11.5_embryo2_sc49	9.12185	-33.0735
liver_E11.5_embryo2_sc50	6.31818	-30.4046
liver_E11.5_embryo2_sc51	10.0799	-31.8162
liver_E11.5_embryo2_sc52	7.15703	-32.5676
liver_E11.5_embryo2_sc53	9.13902	-32.5718
liver_E11.5_embryo2_sc54	13.1893	-28.5286
liver_E11.5_embryo2_sc55	4.43125	-33.019
liver_E11.5_embryo2_sc56	-1.53724	-34.1048
liver_E11.5_embryo2_sc57	11.4155	-29.5466
liver_E11.5_embryo2_sc58	11.3479	-29.7411
liver_E11.5_embryo2_sc59	-17.8846	-29.2992
liver_E11.5_embryo2_sc60	13.9687	-28.2475
liver_E11.5_embryo2_sc61	-4.54241	-33.6719
liver_E11.5_embryo2_sc62	10.2284	-29.7628
liver_E11.5_embryo2_sc63	8.17104	-32.8961
liver_E11.5_embryo2_sc64	-3.22286	-33.6151
liver_E11.5_embryo2_sc65	3.08909	-33.3766
liver_E11.5_embryo2_sc66	0.375676	-33.9926
liver_E11.5_embryo2_sc67	1.1774	-34.0406
liver_E11.5_embryo2_sc68	10.0587	-31.3574
liver_E11.5_embryo2_sc69	5.77735	-33.9039
liver_E11.5_embryo2_sc70	10.7735	-30.7406
liver_E11.5_embryo2_sc71	9.44617	-30.9049
liver_E11.5_embryo2_sc72	5.87508	-30.1561
liver_E11.5_embryo2_sc73	3.69091	-32.5316
liver_E11.5_embryo2_sc74	-17.9137	-29.182
liver_E11.5_embryo2_sc75	-5.36102	-33.2279
liver_E11.5_embryo2_sc77	-4.18172	-33.9761
liver_E11.5_embryo2_sc78	10.2845	-30.9802
liver_E11.5_embryo2_sc79	14.4238	-27.8051
liver_E11.5_embryo2_sc80	-17.8908	-29.2902
liver_E11.5_embryo2_sc81	6.49492	-33.8661
liver_E11.5_embryo2_sc82	-16.3413	-28.1152
liver_E11.5_embryo2_sc83	12.3451	-28.5277
liver_E11.5_embryo2_sc84	-18.819	-29.4877
liver_E11.5_embryo2_sc85	-5.03691	-33.4657
liver_E11.5_embryo2_sc86	13.2587	-27.9585
liver_E11.5_embryo2_sc88	10.1473	-31.4022
liver_E11.5_embryo2_sc89	15.7023	-25.9826
liver_E11.5_embryo2_sc90	13.8274	-27.3907
liver_E11.5_embryo2_sc91	10.0582	-31.0924
liver_E11.5_embryo2_sc92	-17.6034	-29.1366
liver_E11.5_embryo2_sc93	5.74264	-34.0005
liver_E11.5_embryo2_sc94	14.0936	-27.9899
liver_E11.5_embryo2_sc95	9.70812	-32.3678
liver_E11.5_embryo2_sc96	9.70824	-32.3677
liver_E9.5_embryo1_sc51	-0.956728	-1.94031
liver_E9.5_embryo1_sc52	-3.14469	1.17063
liver_E9.5_embryo1_sc53	-3.75507	2.34599
liver_E9.5_embryo1_sc54	-3.94583	2.38809
liver_E9.5_embryo1_sc55	-18.3521	-25.7725
liver_E9.5_embryo1_sc56	-3.36106	2.88527
liver_E9.5_embryo1_sc57	-1.58515	4.13456
liver_E9.5_embryo1_sc58	-3.9931	2.1272
liver_E9.5_embryo1_sc59	-2.96531	3.39048
liver_E9.5_embryo1_sc60	-3.54951	1.7851
liver_E9.5_embryo1_sc61	-18.0839	-27.2775
liver_E9.5_embryo1_sc62	-18.6715	-26.581
liver_E9.5_embryo1_sc63	-18.3307	-26.7525
liver_E9.5_embryo1_sc64	-18.5195	-26.334
liver_E9.5_embryo1_sc65	-2.04351	3.70136
liver_E9.5_embryo1_sc66	-2.93522	1.55515
liver_E9.5_embryo1_sc67	-2.86887	2.93306
liver_E9.5_embryo1_sc68	-17.3088	-27.2988
liver_E9.5_embryo1_sc69	-2.72253	4.38052
liver_E9.5_embryo1_sc70	-3.3985	1.53264
liver_E9.5_embryo1_sc71	-2.45257	1.9444
liver_E9.5_embryo1_sc72	-3.16484	1.36658
liver_E9.5_embryo1_sc73	-18.2013	-27.0762
liver_E9.5_embryo1_sc74	-19.2607	-26.5466
liver_E9.5_embryo1_sc75	-3.5997	2.02215
liver_E9.5_embryo1_sc76	-0.526224	4.76104
liver_E9.5_embryo1_sc77	-1.59416	4.65108
liver_E9.5_embryo1_sc78	-4.19441	2.98824
liver_E9.5_embryo1_sc79	-2.98289	1.00782
liver_E9.5_embryo1_sc81	-18.5091	-26.5661
liver_E9.5_embryo1_sc82	-2.48971	4.22928
liver_E9.5_embryo1_sc83	8.25813	5.09051
liver_E9.5_embryo1_sc84	-2.26647	3.35679
liver_E9.5_embryo1_sc85	-2.58475	4.61173
liver_E9.5_embryo1_sc86	-2.77385	4.23726
liver_E9.5_embryo1_sc87	-2.35078	3.62277
liver_E9.5_embryo1_sc88	-1.99162	3.72122
liver_E9.5_embryo1_sc89	-1.89946	3.92186
liver_E9.5_embryo1_sc90	-3.13676	1.25546
liver_E9.5_embryo1_sc91	-1.77783	4.18154
liver_E9.5_embryo1_sc92	-1.02706	4.4273
liver_E9.5_embryo1_sc93	-3.70777	1.20414
liver_E9.5_embryo1_sc94	-3.10974	1.66228
liver_E9.5_embryo2_sc1	-17.2579	-27.8783
liver_E9.5_embryo2_sc10	-5.35205	4.0652
liver_E9.5_embryo2_sc11	-5.84248	2.07245
liver_E9.5_embryo2_sc12	-3.02397	1.37199
liver_E9.5_embryo2_sc13	-18.2405	-27.1142
liver_E9.5_embryo2_sc14	-18.561	-28.1131
liver_E9.5_embryo2_sc15	-2.80828	2.43875
liver_E9.5_embryo2_sc16	-18.1311	-28.1894
liver_E9.5_embryo2_sc17	-4.675	2.53804
liver_E9.5_embryo2_sc18	-2.69633	-2.11582
liver_E9.5_embryo2_sc19	-17.6108	-26.4998
liver_E9.5_embryo2_sc2	-1.87441	-12.6263
liver_E9.5_embryo2_sc20	-17.5539	-27.9189
liver_E9.5_embryo2_sc21	-6.98481	4.02041
liver_E9.5_embryo2_sc22	-3.73278	3.49435
liver_E9.5_embryo2_sc24	-4.90266	4.83643
liver_E9.5_embryo2_sc25	-5.49337	5.31445
liver_E9.5_embryo2_sc26	-8.00811	2.76624
liver_E9.5_embryo2_sc27	-7.96288	2.3888
liver_E9.5_embryo2_sc28	-6.62868	3.17554
liver_E9.5_embryo2_sc29	-4.96895	2.86888
liver_E9.5_embryo2_sc3	-1.85432	-12.598
liver_E9.5_embryo2_sc30	-6.63463	3.75217
liver_E9.5_embryo2_sc31	-5.53426	3.43982
liver_E9.5_embryo2_sc32	-6.21142	2.20532
liver_E9.5_embryo2_sc33	-12.5689	5.274
liver_E9.5_embryo2_sc35	-17.3618	-26.6538
liver_E9.5_embryo2_sc36	-5.88289	2.95259
liver_E9.5_embryo2_sc37	-9.9483	2.80689
liver_E9.5_embryo2_sc38	-9.80244	2.61575
liver_E9.5_embryo2_sc39	-3.16656	3.79349
liver_E9.5_embryo2_sc4	-17.8739	-28.0227
liver_E9.5_embryo2_sc40	-18.7015	-27.3537
liver_E9.5_embryo2_sc41	-2.53967	3.80242
liver_E9.5_embryo2_sc42	-5.32427	3.86795
liver_E9.5_embryo2_sc43	-6.93512	3.37384
liver_E9.5_embryo2_sc44	-3.01447	3.92727
liver_E9.5_embryo2_sc45	-17.2466	-28.0996
liver_E9.5_embryo2_sc46	-2.65522	0.494521
liver_E9.5_embryo2_sc47	-7.41361	2.38959
liver_E9.5_embryo2_sc48	-18.0015	-27.4846
liver_E9.5_embryo2_sc49	-18.0989	-27.431
liver_E9.5_embryo2_sc5	-18.1115	-26.8866
liver_E9.5_embryo2_sc50	-5.95375	2.75011
liver_E9.5_embryo2_sc6	-18.7398	-27.1991
liver_E9.5_embryo2_sc7	-17.6028	-28.1799
liver_E9.5_embryo2_sc8	-7.89847	4.26073
liver_E9.5_embryo2_sc9	-18.0809	-27.8513
liver_E9.5_embryo3_sc49	-19.573	-27.7651
liver_E9.5_embryo3_sc50	-18.4807	-28.3519
liver_E9.5_embryo3_sc51	-9.37477	4.986
liver_E9.5_embryo3_sc52	-9.15243	1.94998
liver_E9.5_embryo3_sc53	4.92513	-32.95
liver_E9.5_embryo3_sc54	-9.167	3.59169
liver_E9.5_embryo3_sc55	-19.0025	-28.1651
liver_E9.5_embryo3_sc56	-6.81114	-8.57615
liver_E9.5_embryo3_sc57	-18.2735	-28.0332
liver_E9.5_embryo3_sc58	4.21632	-33.1438
liver_E9.5_embryo3_sc59	-10.3696	4.23361
liver_E9.5_embryo3_sc60	-1.05909	-34.4744
liver_E9.5_embryo3_sc61	-9.41653	3.87466
liver_E9.5_embryo3_sc62	-9.86185	4.04037
liver_E9.5_embryo3_sc63	-9.38365	2.13459
liver_E9.5_embryo3_sc64	-18.5104	-28.2971
liver_E9.5_embryo3_sc65	-9.87299	4.21377
liver_E9.5_embryo3_sc66	6.80129	-32.7165
liver_E9.5_embryo3_sc67	-18.6309	-28.0119
liver_E9.5_embryo3_sc68	-9.94693	2.4739
liver_E9.5_embryo3_sc69	-8.15816	1.31055
liver_E9.5_embryo3_sc70	-9.10305	1.824
liver_E9.5_embryo3_sc71	-7.98921	1.45952
liver_E9.5_embryo3_sc72	3.01406	-33.6562
liver_E9.5_embryo3_sc73	-12.3273	7.47747
liver_E9.5_embryo3_sc74	16.2219	-27.0088
liver_E9.5_embryo3_sc75	-9.30827	3.56749
liver_E9.5_embryo3_sc76	-6.9273	2.24799
liver_E9.5_embryo3_sc77	4.93836	-33.7607
liver_E9.5_embryo3_sc78	4.1096	-32.9755
liver_E9.5_embryo3_sc79	4.14819	-33.1663
liver_E9.5_embryo3_sc80	-8.64365	0.892731
liver_E9.5_embryo3_sc81	-9.10713	5.10445
liver_E9.5_embryo3_sc82	-9.98418	9.365
liver_E9.5_embryo3_sc83	15.7461	-28.0563
liver_E9.5_embryo3_sc84	-18.7435	-27.6884
liver_E9.5_embryo3_sc85	-18.5598	-28.36
liver_E9.5_embryo3_sc86	-9.47781	5.29877
liver_E9.5_embryo3_sc87	1.24938	-34.0403
liver_E9.5_embryo3_sc88	-8.60741	2.87865
liver_E9.5_embryo3_sc89	-6.55054	5.17542
liver_E9.5_embryo3_sc90	-1.59061	-34.6812
liver_E9.5_embryo3_sc91	-13.367	-5.13672
liver_E9.5_embryo3_sc92	-3.54702	-31.0719
liver_E9.5_embryo3_sc93	6.00555	-32.5304
liver_E9.5_embryo3_sc94	16.7612	-27.1504
liver_E9.5_embryo3_sc95	-18.5767	-28.1791
liver_E9.5_embryo3_sc96	-18.5768	-28.1791
lung_E10.5_embryo1_sc65	-11.6732	15.9551
lung_E10.5_embryo1_sc66	-13.0584	13.8188
lung_E10.5_embryo1_sc67	-13.5252	14.9896
lung_E10.5_embryo1_sc68	-11.8671	14.786
lung_E10.5_embryo1_sc69	-11.8394	14.9851
lung_E10.5_embryo1_sc70	-10.7704	14.3503
lung_E10.5_embryo1_sc71	19.6617	0.549869
lung_E10.5_embryo1_sc72	-11.1258	15.4454
lung_E10.5_embryo1_sc73	-12.5088	15.0311
lung_E10.5_embryo1_sc74	-11.4355	14.1276
lung_E10.5_embryo1_sc75	20.8855	-0.0517729
lung_E10.5_embryo1_sc77	-15.9007	1.73111
lung_E10.5_embryo1_sc78	19.5088	0.541674
lung_E10.5_embryo1_sc80	-11.0759	11.4592
lung_E10.5_embryo1_sc81	-11.3186	13.713
lung_E10.5_embryo1_sc82	19.0223	2.53344
lung_E10.5_embryo1_sc83	-11.5145	14.8466
lung_E10.5_embryo1_sc84	20.2856	0.952134
lung_E10.5_embryo1_sc85	-13.3786	15.1045
lung_E10.5_embryo1_sc86	20.8894	0.849227
lung_E10.5_embryo1_sc87	-13.4047	14.7248
lung_E10.5_embryo1_sc88	-10.1903	14.9276
lung_E10.5_embryo1_sc89	-12.1873	14.6706
lung_E10.5_embryo1_sc90	-11.8278	14.7264
lung_E10.5_embryo1_sc91	-11.8451	16.5309
lung_E10.5_embryo1_sc92	-12.1293	11.8292
lung_E10.5_embryo1_sc93	-12.1547	16.7789
lung_E10.5_embryo1_sc94	20.276	0.12431
lung_E10.5_embryo1_sc95	-8.35538	13.6172
lung_E10.5_embryo1_sc96	-8.35992	13.6187
lung_E10.5_embryo2_sc1	18.7841	1.26638
lung_E10.5_embryo2_sc10	-16.3422	14.09
lung_E10.5_embryo2_sc11	-4.8106	-32.92
lung_E10.5_embryo2_sc12	-13.4391	14.3136
lung_E10.5_embryo2_sc13	-15.1086	16.5249
lung_E10.5_embryo2_sc14	20.1969	2.65365
lung_E10.5_embryo2_sc15	-15.5118	13.6973
lung_E10.5_embryo2_sc16	20.5974	-0.190956
lung_E10.5_embryo2_sc17	-15.8501	14.9789
lung_E10.5_embryo2_sc18	-15.4451	14.7944
lung_E10.5_embryo2_sc19	18.9927	-1.93974
lung_E10.5_embryo2_sc2	19.5276	0.607732
lung_E10.5_embryo2_sc20	-15.7899	15.81
lung_E10.5_embryo2_sc21	19.9329	1.11768
lung_E10.5_embryo2_sc22	-11.921	14.7116
lung_E10.5_embryo2_sc24	18.7243	0.509654
lung_E10.5_embryo2_sc25	19.767	1.31083
lung_E10.5_embryo2_sc26	-12.2645	12.4749
lung_E10.5_embryo2_sc27	-13.8783	17.0484
lung_E10.5_embryo2_sc28	23.6108	-10.1159
lung_E10.5_embryo2_sc29	19.4834	0.894953
lung_E10.5_embryo2_sc3	19.3832	1.10599
lung_E10.5_embryo2_sc30	-15.9705	15.4122
lung_E10.5_embryo2_sc31	20.5206	1.01622
lung_E10.5_embryo2_sc32	18.8112	2.61173
lung_E10.5_embryo2_sc4	-15.6351	14.95
lung_E10.5_embryo2_sc5	20.1879	0.710515
lung_E10.5_embryo2_sc6	-14.5873	15.9536
lung_E10.5_embryo2_sc7	-11.9983	12.4904
lung_E10.5_embryo2_sc8	-15.0692	16.6195
lung_E10.5_embryo2_sc9	-16.1896	0.760149
lung_E11.5_embryo1_sc1	-12.9462	18.1969
lung_E11.5_embryo1_sc10	18.1719	-0.14785
lung_E11.5_embryo1_sc11	-13.324	17.5263
lung_E11.5_embryo1_sc12	21.8927	0.124213
lung_E11.5_embryo1_sc13	-12.7043	17.0681
lung_E11.5_embryo1_sc14	20.4876	-1.55261
lung_E11.5_embryo1_sc16	21.9694	-4.95408
lung_E11.5_embryo1_sc17	19.6967	-1.05664
lung_E11.5_embryo1_sc18	18.1179	-0.890714
lung_E11.5_embryo1_sc19	21.1535	-1.26188
lung_E11.5_embryo1_sc2	-11.6487	17.5876
lung_E11.5_embryo1_sc20	-12.2745	18.3187
lung_E11.5_embryo1_sc21	19.9297	-0.441595
lung_E11.5_embryo1_sc22	18.4054	0.170251
lung_E11.5_embryo1_sc24	19.9869	-2.16771
lung_E11.5_embryo1_sc25	18.6403	0.0827459
lung_E11.5_embryo1_sc27	20.0155	-0.0242151
lung_E11.5_embryo1_sc28	21.0471	-1.26151
lung_E11.5_embryo1_sc29	19.156	1.25452
lung_E11.5_embryo1_sc3	18.5029	-1.11259
lung_E11.5_embryo1_sc30	-11.8145	17.8972
lung_E11.5_embryo1_sc31	18.4217	0.27487
lung_E11.5_embryo1_sc32	18.2866	-1.28647
lung_E11.5_embryo1_sc4	-12.8555	17.9324
lung_E11.5_embryo1_sc5	-12.4114	18.0521
lung_E11.5_embryo1_sc6	18.9768	-1.51221
lung_E11.5_embryo1_sc7	18.7822	-0.868327
lung_E11.5_embryo1_sc8	19.0945	-1.13345
lung_E11.5_embryo1_sc9	19.1805	-0.250691
lung_E11.5_embryo2_sc33	-12.1367	15.9676
lung_E11.5_embryo2_sc35	-13.4914	15.747
lung_E11.5_embryo2_sc36	-15.0104	14.4847
lung_E11.5_embryo2_sc37	-13.9394	17.6097
lung_E11.5_embryo2_sc38	-12.3892	17.993
lung_E11.5_embryo2_sc40	20.4264	-1.0565
lung_E11.5_embryo2_sc42	-12.0051	17.0116
lung_E11.5_embryo2_sc43	-12.7766	14.7255
lung_E11.5_embryo2_sc44	-0.724409	-33.9869
lung_E11.5_embryo2_sc45	-11.7591	18.3693
lung_E11.5_embryo2_sc46	-13.4733	16.3309
lung_E11.5_embryo2_sc47	-12.6798	17.3357
lung_E11.5_embryo2_sc48	-12.8671	18.9498
lung_E11.5_embryo2_sc49	-12.303	17.8829
lung_E11.5_embryo2_sc50	-12.3766	17.7503
lung_E11.5_embryo2_sc51	-10.8791	15.6275
lung_E11.5_embryo2_sc52	-10.5905	16.7129
lung_E11.5_embryo2_sc53	-11.2025	15.7986
lung_E11.5_embryo2_sc54	-12.0491	18.0963
lung_E11.5_embryo2_sc55	-12.3117	17.9797
lung_E11.5_embryo2_sc56	-11.7179	17.1743
lung_E11.5_embryo2_sc57	-11.4985	14.9052
lung_E11.5_embryo2_sc58	20.3904	0.274806
lung_E11.5_embryo2_sc59	-11.6988	15.2334
lung_E11.5_embryo2_sc60	20.3639	0.976197
lung_E11.5_embryo2_sc61	-10.5265	16.7928
lung_E11.5_embryo2_sc62	-10.9696	16.2585
lung_E11.5_embryo2_sc63	-11.3467	16.4663
lung_E11.5_embryo2_sc64	-11.2492	14.7283
lung_E9.5_embryo2_sc1	24.2173	-0.564407
lung_E9.5_embryo2_sc10	-12.7919	9.08715
lung_E9.5_embryo2_sc11	-15.3556	12.4186
lung_E9.5_embryo2_sc12	-14.2363	10.4744
lung_E9.5_embryo2_sc13	-14.2504	11.2415
lung_E9.5_embryo2_sc14	-12.8141	8.99894
lung_E9.5_embryo2_sc15	-12.9332	11.8323
lung_E9.5_embryo2_sc16	-12.605	9.1457
lung_E9.5_embryo2_sc17	-16.3795	1.75943
lung_E9.5_embryo2_sc18	-12.7629	9.16488
lung_E9.5_embryo2_sc19	-12.9377	10.1301
lung_E9.5_embryo2_sc2	-12.6437	10.6146
lung_E9.5_embryo2_sc20	-15.8017	11.472
lung_E9.5_embryo2_sc21	21.1451	1.09797
lung_E9.5_embryo2_sc22	-12.8286	9.02284
lung_E9.5_embryo2_sc24	-15.6707	2.0928
lung_E9.5_embryo2_sc25	17.08	-27.5443
lung_E9.5_embryo2_sc26	-14.8714	11.1416
lung_E9.5_embryo2_sc27	-13.8497	11.2175
lung_E9.5_embryo2_sc28	16.7715	-27.6571
lung_E9.5_embryo2_sc29	-1.43262	-11.3056
lung_E9.5_embryo2_sc3	18.1896	-28.3487
lung_E9.5_embryo2_sc30	-14.1297	11.4585
lung_E9.5_embryo2_sc31	-14.7785	12.9328
lung_E9.5_embryo2_sc32	-13.3481	11.1944
lung_E9.5_embryo2_sc33	-16.4045	1.67922
lung_E9.5_embryo2_sc35	-13.4255	11.3306
lung_E9.5_embryo2_sc36	-14.1376	12.8814
lung_E9.5_embryo2_sc37	-15.937	2.40959
lung_E9.5_embryo2_sc38	-14.0631	11.5086
lung_E9.5_embryo2_sc39	-2.0838	-12.47
lung_E9.5_embryo2_sc4	-16.3806	1.59551
lung_E9.5_embryo2_sc40	23.1695	0.36524
lung_E9.5_embryo2_sc41	-14.426	10.704
lung_E9.5_embryo2_sc42	4.84767	4.57926
lung_E9.5_embryo2_sc43	-0.425406	6.64974
lung_E9.5_embryo2_sc44	-14.0603	12.5752
lung_E9.5_embryo2_sc45	17.7096	-28.5909
lung_E9.5_embryo2_sc46	-13.7385	15.1645
lung_E9.5_embryo2_sc47	-16.2416	1.7031
lung_E9.5_embryo2_sc48	-12.469	13.6669
lung_E9.5_embryo2_sc49	-10.4448	12.3656
lung_E9.5_embryo2_sc5	16.8436	-28.0383
lung_E9.5_embryo2_sc50	-13.9399	11.4004
lung_E9.5_embryo2_sc6	-14.9945	12.8152
lung_E9.5_embryo2_sc7	-13.1803	11.3544
lung_E9.5_embryo2_sc8	-13.4485	12.6067
lung_E9.5_embryo2_sc9	-14.3778	11.0892
lung_E9.5_embryo3_sc1	-14.285	11.5173
lung_E9.5_embryo3_sc10	-10.7559	15.4986
lung_E9.5_embryo3_sc11	-13.5317	13.431
lung_E9.5_embryo3_sc12	-12.2926	12.8315
lung_E9.5_embryo3_sc13	-12.9719	12.399
lung_E9.5_embryo3_sc14	20.8061	0.8961
lung_E9.5_embryo3_sc15	26.1041	-0.549338
lung_E9.5_embryo3_sc16	-13.4894	12.7071
lung_E9.5_embryo3_sc17	-10.5863	13.5873
lung_E9.5_embryo3_sc18	-13.3625	12.1772
lung_E9.5_embryo3_sc19	-10.2787	15.5566
lung_E9.5_embryo3_sc2	-12.911	13.6842
lung_E9.5_embryo3_sc20	-11.0116	11.7517
lung_E9.5_embryo3_sc21	-7.91027	-3.41549
lung_E9.5_embryo3_sc22	-14.4508	12.0591
lung_E9.5_embryo3_sc24	-7.89572	-3.43701
lung_E9.5_embryo3_sc25	-12.3546	13.2944
lung_E9.5_embryo3_sc26	-12.3952	12.9487
lung_E9.5_embryo3_sc27	-12.8059	12.2701
lung_E9.5_embryo3_sc28	20.8938	0.89445
lung_E9.5_embryo3_sc29	21.1073	1.34538
lung_E9.5_embryo3_sc3	21.4904	1.12283
lung_E9.5_embryo3_sc30	21.7681	-1.83055
lung_E9.5_embryo3_sc31	22.3078	1.49657
lung_E9.5_embryo3_sc32	21.673	0.942941
lung_E9.5_embryo3_sc33	-12.5911	11.3648
lung_E9.5_embryo3_sc35	20.687	1.62766
lung_E9.5_embryo3_sc36	-12.9853	14.0427
lung_E9.5_embryo3_sc37	20.7284	1.4724
lung_E9.5_embryo3_sc38	-15.9186	12.0303
lung_E9.5_embryo3_sc39	-11.867	13.112
lung_E9.5_embryo3_sc4	-13.0589	12.3554
lung_E9.5_embryo3_sc40	-14.0661	13.3402
lung_E9.5_embryo3_sc41	20.6084	1.91439
lung_E9.5_embryo3_sc42	-11.8859	12.4424
lung_E9.5_embryo3_sc43	20.6223	1.86799
lung_E9.5_embryo3_sc44	20.7808	2.10808
lung_E9.5_embryo3_sc45	19.759	1.37171
lung_E9.5_embryo3_sc46	-13.2706	11.8794
lung_E9.5_embryo3_sc47	-11.8343	12.8854
lung_E9.5_embryo3_sc48	-7.91542	-3.38428
lung_E9.5_embryo3_sc5	-15.1444	1.85945
lung_E9.5_embryo3_sc6	-13.213	15.9812
lung_E9.5_embryo3_sc7	-12.0955	11.6888
lung_E9.5_embryo3_sc8	-11.1043	12.9683
lung_E9.5_embryo3_sc9	-12.8923	11.972
metencephalon_E10.5_embryo1_sc33	12.4177	25.9016
metencephalon_E10.5_embryo1_sc35	12.0739	26.8324
metencephalon_E10.5_embryo1_sc36	5.97537	30.308
metencephalon_E10.5_embryo1_sc37	11.9761	26.8298
metencephalon_E10.5_embryo1_sc38	4.52244	33.931
metencephalon_E10.5_embryo1_sc39	4.3354	33.8284
metencephalon_E10.5_embryo1_sc40	4.46665	31.9096
metencephalon_E10.5_embryo1_sc41	7.90054	29.5108
metencephalon_E10.5_embryo1_sc42	11.516	27.4562
metencephalon_E10.5_embryo1_sc43	8.6468	29.5479
metencephalon_E10.5_embryo1_sc44	7.05607	30.1846
metencephalon_E10.5_embryo1_sc45	7.10802	29.9282
metencephalon_E10.5_embryo1_sc46	4.23777	32.7264
metencephalon_E10.5_embryo1_sc47	5.33315	33.2842
metencephalon_E10.5_embryo1_sc48	5.22148	31.0162
metencephalon_E10.5_embryo1_sc49	16.8951	-29.1903
metencephalon_E10.5_embryo1_sc50	5.64882	33.0982
metencephalon_E10.5_embryo1_sc51	7.30928	30.1389
metencephalon_E10.5_embryo1_sc52	10.8844	28.2958
metencephalon_E10.5_embryo1_sc53	4.65144	33.4807
metencephalon_E10.5_embryo1_sc54	11.8889	26.7932
metencephalon_E10.5_embryo1_sc55	6.21363	30.6901
metencephalon_E10.5_embryo1_sc56	7.68017	29.9788
metencephalon_E10.5_embryo1_sc57	7.03794	30.2572
metencephalon_E10.5_embryo1_sc58	5.26685	32.8805
metencephalon_E10.5_embryo1_sc59	9.63603	29.1829
metencephalon_E10.5_embryo1_sc60	6.57473	30.3047
metencephalon_E10.5_embryo1_sc61	5.39623	31.232
metencephalon_E10.5_embryo1_sc62	6.69399	30.1443
metencephalon_E10.5_embryo1_sc63	4.38218	33.8843
metencephalon_E10.5_embryo1_sc64	5.0169	32.4653
metencephalon_E10.5_embryo2_sc65	-1.29032	-11.6757
metencephalon_E10.5_embryo2_sc66	-4.46313	-32.9913
metencephalon_E10.5_embryo2_sc67	14.9013	26.2171
metencephalon_E10.5_embryo2_sc68	4.44817	34.2096
metencephalon_E10.5_embryo2_sc70	15.3106	28.5992
metencephalon_E10.5_embryo2_sc71	15.236	25.9923
metencephalon_E10.5_embryo2_sc72	5.04821	33.9101
metencephalon_E10.5_embryo2_sc74	5.83368	33.9093
metencephalon_E10.5_embryo2_sc75	12.9861	26.8802
metencephalon_E10.5_embryo2_sc76	15.3314	25.893
metencephalon_E10.5_embryo2_sc77	14.7581	28.1284
metencephalon_E10.5_embryo2_sc78	12.2724	26.4992
metencephalon_E10.5_embryo2_sc79	11.4508	27.5722
metencephalon_E10.5_embryo2_sc80	13.0623	26.7989
metencephalon_E10.5_embryo2_sc81	8.61372	33.1204
metencephalon_E10.5_embryo2_sc82	8.06633	33.6361
metencephalon_E10.5_embryo2_sc83	13.3736	26.2831
metencephalon_E10.5_embryo2_sc84	15.6109	28.4983
metencephalon_E10.5_embryo2_sc85	6.72976	30.7126
metencephalon_E10.5_embryo2_sc86	7.49197	29.9388
metencephalon_E10.5_embryo2_sc87	4.49098	34.0376
metencephalon_E10.5_embryo2_sc88	13.204	27.0638
metencephalon_E10.5_embryo2_sc89	7.98987	30.3631
metencephalon_E10.5_embryo2_sc90	12.3508	25.363
metencephalon_E10.5_embryo2_sc91	14.5738	28.2315
metencephalon_E10.5_embryo2_sc92	7.77447	30.2841
metencephalon_E10.5_embryo2_sc93	12.5051	25.182
metencephalon_E10.5_embryo2_sc94	14.3185	27.0451
metencephalon_E10.5_embryo2_sc95	15.7569	28.693
metencephalon_E10.5_embryo2_sc96	15.7596	28.6867
metencephalon_E11.5_embryo1_sc65	5.0069	30.0459
metencephalon_E11.5_embryo1_sc66	2.38635	31.4841
metencephalon_E11.5_embryo1_sc67	2.78572	31.3944
metencephalon_E11.5_embryo1_sc68	3.03805	30.8814
metencephalon_E11.5_embryo1_sc69	3.74399	32.203
metencephalon_E11.5_embryo1_sc70	11.775	25.6114
metencephalon_E11.5_embryo1_sc71	3.90309	29.9171
metencephalon_E11.5_embryo1_sc72	4.2873	34.0897
metencephalon_E11.5_embryo1_sc73	3.28882	30.4384
metencephalon_E11.5_embryo1_sc74	3.77249	33.9945
metencephalon_E11.5_embryo1_sc75	4.26806	34.148
metencephalon_E11.5_embryo1_sc76	7.08163	31.5499
metencephalon_E11.5_embryo1_sc77	3.88395	31.8025
metencephalon_E11.5_embryo1_sc78	15.5882	-25.2075
metencephalon_E11.5_embryo1_sc79	15.3941	27.1453
metencephalon_E11.5_embryo1_sc80	-4.26243	-34.0741
metencephalon_E11.5_embryo1_sc81	16.1735	-24.8638
metencephalon_E11.5_embryo1_sc82	16.1655	-24.5409
metencephalon_E11.5_embryo1_sc83	3.22874	31.0176
metencephalon_E11.5_embryo1_sc84	3.0519	31.6416
metencephalon_E11.5_embryo1_sc85	-1.80398	29.7745
metencephalon_E11.5_embryo1_sc86	4.03529	33.8009
metencephalon_E11.5_embryo1_sc87	15.3469	24.966
metencephalon_E11.5_embryo1_sc88	6.79671	26.4771
metencephalon_E11.5_embryo1_sc89	4.44477	34.4043
metencephalon_E11.5_embryo1_sc90	2.51899	32.4134
metencephalon_E11.5_embryo1_sc91	2.15976	31.3881
metencephalon_E11.5_embryo1_sc92	11.9839	25.6598
metencephalon_E11.5_embryo1_sc93	17.3385	-24.3917
metencephalon_E11.5_embryo1_sc94	11.2178	28.3394
metencephalon_E11.5_embryo1_sc95	13.4681	27.7908
metencephalon_E11.5_embryo1_sc96	13.4679	27.7913
metencephalon_E11.5_embryo2_sc1	3.46465	31.0161
metencephalon_E11.5_embryo2_sc10	7.61695	27.9126
metencephalon_E11.5_embryo2_sc11	7.73837	27.7016
metencephalon_E11.5_embryo2_sc12	8.97732	27.6049
metencephalon_E11.5_embryo2_sc13	12.4785	28.3653
metencephalon_E11.5_embryo2_sc14	14.4412	26.1494
metencephalon_E11.5_embryo2_sc15	0.0371153	30.451
metencephalon_E11.5_embryo2_sc16	5.80521	28.6895
metencephalon_E11.5_embryo2_sc17	3.37991	29.997
metencephalon_E11.5_embryo2_sc18	9.53009	25.4106
metencephalon_E11.5_embryo2_sc2	5.88813	29.5188
metencephalon_E11.5_embryo2_sc25	11.1217	25.3594
metencephalon_E11.5_embryo2_sc26	7.43219	28.0822
metencephalon_E11.5_embryo2_sc27	5.90646	29.2344
metencephalon_E11.5_embryo2_sc28	5.78539	28.5768
metencephalon_E11.5_embryo2_sc29	4.02558	31.0918
metencephalon_E11.5_embryo2_sc3	4.01997	30.5003
metencephalon_E11.5_embryo2_sc30	4.18478	30.0875
metencephalon_E11.5_embryo2_sc31	4.17566	29.8757
metencephalon_E11.5_embryo2_sc32	8.71432	26.2463
metencephalon_E11.5_embryo2_sc4	3.96342	30.5173
metencephalon_E11.5_embryo2_sc5	11.7972	25.1489
metencephalon_E11.5_embryo2_sc6	3.19691	31.5598
metencephalon_E11.5_embryo2_sc7	11.2263	26.6262
metencephalon_E11.5_embryo2_sc9	12.0395	28.0152
metencephalon_E9.5_embryo1_sc31	14.3129	24.7485
metencephalon_E9.5_embryo1_sc32	17.8624	25.7697
metencephalon_E9.5_embryo1_sc33	12.2309	26.7611
metencephalon_E9.5_embryo1_sc35	5.69381	32.6947
metencephalon_E9.5_embryo1_sc36	13.9243	24.891
metencephalon_E9.5_embryo1_sc37	16.3997	25.5874
metencephalon_E9.5_embryo1_sc38	10.8665	28.6669
metencephalon_E9.5_embryo1_sc39	13.8057	24.036
metencephalon_E9.5_embryo1_sc40	17.7423	25.3733
metencephalon_E9.5_embryo1_sc41	14.7643	24.0037
metencephalon_E9.5_embryo1_sc42	6.51651	32.6212
metencephalon_E9.5_embryo1_sc43	7.4984	32.3602
metencephalon_E9.5_embryo1_sc44	8.69708	31.8809
metencephalon_E9.5_embryo1_sc45	8.88219	32.037
metencephalon_E9.5_embryo1_sc46	8.69781	26.2367
metencephalon_E9.5_embryo1_sc47	8.11623	31.9405
metencephalon_E9.5_embryo1_sc48	17.7491	26.172
metencephalon_E9.5_embryo1_sc49	4.04161	30.8691
metencephalon_E9.5_embryo1_sc50	14.4426	23.7081
metencephalon_E9.5_embryo1_sc51	12.8619	23.773
metencephalon_E9.5_embryo1_sc52	15.2973	25.7961
metencephalon_E9.5_embryo1_sc53	8.50726	31.9304
metencephalon_E9.5_embryo1_sc54	13.3738	25.3855
metencephalon_E9.5_embryo1_sc55	17.93	26.0294
metencephalon_E9.5_embryo1_sc56	8.48537	31.878
metencephalon_E9.5_embryo1_sc57	17.2421	26.6349
metencephalon_E9.5_embryo1_sc58	6.5569	25.8281
metencephalon_E9.5_embryo1_sc59	6.73325	32.4731
metencephalon_E9.5_embryo1_sc60	16.2433	26.6735
metencephalon_E9.5_embryo1_sc61	17.1805	27.1946
metencephalon_E9.5_embryo1_sc62	14.2374	29.4993
metencephalon_E9.5_embryo1_sc63	8.10059	31.9648
metencephalon_E9.5_embryo1_sc64	8.81998	30.8698
metencephalon_E9.5_embryo1_sc65	6.09904	32.5305
metencephalon_E9.5_embryo1_sc66	7.9697	31.9454
metencephalon_E9.5_embryo1_sc67	9.07392	30.9368
metencephalon_E9.5_embryo1_sc68	6.84842	25.7531
metencephalon_E9.5_embryo1_sc69	14.5728	24.0632
metencephalon_E9.5_embryo1_sc70	17.6149	26.3875
metencephalon_E9.5_embryo1_sc71	15.3881	24.7089
metencephalon_E9.5_embryo1_sc72	14.313	24.2398
metencephalon_E9.5_embryo1_sc73	17.2835	26.0758
metencephalon_E9.5_embryo1_sc74	6.45718	32.3589
metencephalon_E9.5_embryo2_sc51	5.0212	33.3368
metencephalon_E9.5_embryo2_sc52	13.5907	25.4307
metencephalon_E9.5_embryo2_sc53	17.5598	-27.3784
metencephalon_E9.5_embryo2_sc54	14.8833	26.3901
metencephalon_E9.5_embryo2_sc55	16.91	-27.5032
metencephalon_E9.5_embryo2_sc56	5.08286	33.7042
metencephalon_E9.5_embryo2_sc57	17.03	24.755
metencephalon_E9.5_embryo2_sc58	14.8339	24.427
metencephalon_E9.5_embryo2_sc59	-3.54936	-33.8417
metencephalon_E9.5_embryo2_sc60	8.45473	32.1269
metencephalon_E9.5_embryo2_sc61	14.2041	24.6556
metencephalon_E9.5_embryo2_sc62	7.61711	32.4515
metencephalon_E9.5_embryo2_sc63	4.54517	33.6057
metencephalon_E9.5_embryo2_sc64	-3.60776	-30.9113
metencephalon_E9.5_embryo2_sc65	16.7827	-27.8533
metencephalon_E9.5_embryo2_sc66	16.878	-27.3925
metencephalon_E9.5_embryo2_sc67	-16.3232	1.48788
metencephalon_E9.5_embryo2_sc68	16.4775	27.0252
metencephalon_E9.5_embryo2_sc69	17.6885	-27.578
metencephalon_E9.5_embryo2_sc70	13.7147	26.2027
metencephalon_E9.5_embryo2_sc71	0.993839	-33.8767
metencephalon_E9.5_embryo2_sc72	15.3071	26.7047
metencephalon_E9.5_embryo2_sc73	17.1455	-26.6032
metencephalon_E9.5_embryo2_sc74	16.1111	24.2244
metencephalon_E9.5_embryo2_sc75	14.6773	24.0968
metencephalon_E9.5_embryo2_sc76	13.9916	25.4327
metencephalon_E9.5_embryo2_sc77	14.6837	26.89
metencephalon_E9.5_embryo2_sc78	5.49279	32.0222
metencephalon_E9.5_embryo2_sc79	15.012	25.6116
metencephalon_E9.5_embryo2_sc80	14.3787	24.6184
metencephalon_E9.5_embryo2_sc81	7.80452	33.5717
metencephalon_E9.5_embryo2_sc82	14.7617	24.5058
metencephalon_E9.5_embryo2_sc83	14.4167	25.2771
metencephalon_E9.5_embryo2_sc84	14.4069	25.4654
metencephalon_E9.5_embryo2_sc85	12.8233	23.8028
metencephalon_E9.5_embryo2_sc86	-17.3631	-9.99452
metencephalon_E9.5_embryo2_sc87	16.713	-28.69
metencephalon_E9.5_embryo2_sc88	14.3581	27.5553
metencephalon_E9.5_embryo2_sc89	14.7903	24.927
metencephalon_E9.5_embryo2_sc90	13.7502	25.831
metencephalon_E9.5_embryo2_sc91	10.6078	29.0251
metencephalon_E9.5_embryo2_sc92	7.47173	32.2557
metencephalon_E9.5_embryo2_sc93	13.7679	29.1646
metencephalon_E9.5_embryo2_sc94	7.04831	32.6361
skin_E10.5_embryo1_sc1	-14.7345	-11.11
skin_E10.5_embryo1_sc11	10.7304	-15.3485
skin_E10.5_embryo1_sc17	-14.4593	-8.89266
skin_E10.5_embryo1_sc18	-13.9904	-11.2647
skin_E10.5_embryo1_sc19	-15.4353	-6.80785
skin_E10.5_embryo1_sc2	-5.04541	-32.7479
skin_E10.5_embryo1_sc20	-4.88928	-33.9381
skin_E10.5_embryo1_sc21	10.9087	-11.5541
skin_E10.5_embryo1_sc22	-13.7016	-8.87883
skin_E10.5_embryo1_sc24	-15.4116	-10.4194
skin_E10.5_embryo1_sc25	8.84963	-10.6699
skin_E10.5_embryo1_sc26	-14.8486	-5.52835
skin_E10.5_embryo1_sc27	11.2567	-9.91404
skin_E10.5_embryo1_sc28	-15.3729	-11.0029
skin_E10.5_embryo1_sc29	11.1664	-9.73095
skin_E10.5_embryo1_sc3	10.5045	-11.972
skin_E10.5_embryo1_sc30	-16.1087	-8.54721
skin_E10.5_embryo1_sc31	-15.9663	-7.5813
skin_E10.5_embryo1_sc32	-15.835	-7.81573
skin_E10.5_embryo1_sc4	-14.4865	-9.05426
skin_E10.5_embryo1_sc5	-18.1225	-6.80558
skin_E10.5_embryo1_sc6	-17.2937	-5.99855
skin_E10.5_embryo1_sc7	-18.1453	-6.60095
skin_E10.5_embryo1_sc8	-17.0469	-6.25612
skin_E10.5_embryo1_sc9	11.0811	-11.3106
skin_E10.5_embryo2_sc33	-14.7681	-10.0614
skin_E10.5_embryo2_sc34	10.3369	-9.57814
skin_E10.5_embryo2_sc35	-14.6747	-11.289
skin_E10.5_embryo2_sc36	10.2935	-11.6403
skin_E10.5_embryo2_sc37	9.11321	-12.4091
skin_E10.5_embryo2_sc38	10.8753	-11.6213
skin_E10.5_embryo2_sc39	9.26768	-10.761
skin_E10.5_embryo2_sc40	-15.3129	-8.81571
skin_E10.5_embryo2_sc41	10.322	-10.4224
skin_E10.5_embryo2_sc42	-14.0557	-11.476
skin_E10.5_embryo2_sc43	-15.0683	-9.31608
skin_E10.5_embryo2_sc44	11.6884	-11.7707
skin_E10.5_embryo2_sc45	10.8978	-12.0225
skin_E10.5_embryo2_sc46	9.90809	-11.1407
skin_E10.5_embryo2_sc47	10.9835	-10.4734
skin_E10.5_embryo2_sc48	-13.4943	-10.8492
skin_E10.5_embryo2_sc49	10.9852	-9.89008
skin_E10.5_embryo2_sc50	-14.8696	-10.1364
skin_E10.5_embryo2_sc51	-14.8407	-9.39284
skin_E10.5_embryo2_sc52	-14.289	-11.4506
skin_E10.5_embryo2_sc53	10.4107	-10.5254
skin_E10.5_embryo2_sc54	9.78695	-9.80773
skin_E10.5_embryo2_sc55	-14.5744	-8.46193
skin_E10.5_embryo2_sc56	-14.5975	-11.315
skin_E10.5_embryo2_sc57	-15.0819	-9.68135
skin_E10.5_embryo2_sc58	-14.7686	-9.18313
skin_E10.5_embryo2_sc59	10.9649	-10.7617
skin_E10.5_embryo2_sc60	-14.7029	-9.7961
skin_E10.5_embryo2_sc61	-16.2378	0.887365
skin_E10.5_embryo2_sc62	-14.5907	-9.04035
skin_E10.5_embryo2_sc63	10.4022	-11.5009
skin_E10.5_embryo2_sc64	-13.7744	-11.3085
skin_E11.5_embryo1_sc65	11.3929	-13.4973
skin_E11.5_embryo1_sc66	-13.7215	-8.79493
skin_E11.5_embryo1_sc67	-12.7479	-8.38951
skin_E11.5_embryo1_sc68	-12.639	-8.36897
skin_E11.5_embryo1_sc69	-12.9355	-8.43261
skin_E11.5_embryo1_sc70	10.7946	-13.1701
skin_E11.5_embryo1_sc71	-13.2044	-7.7835
skin_E11.5_embryo1_sc73	-12.7741	-8.38746
skin_E11.5_embryo1_sc74	11.3481	-12.3378
skin_E11.5_embryo1_sc75	-12.8909	-8.4132
skin_E11.5_embryo1_sc76	11.4259	-13.6661
skin_E11.5_embryo1_sc77	11.3366	-14.6987
skin_E11.5_embryo1_sc78	10.0443	-14.5818
skin_E11.5_embryo1_sc79	12.2441	-13.1333
skin_E11.5_embryo1_sc80	10.9608	-14.0155
skin_E11.5_embryo1_sc81	-12.8292	-10.0151
skin_E11.5_embryo1_sc82	-13.292	-9.69793
skin_E11.5_embryo1_sc83	-13.7996	-8.93103
skin_E11.5_embryo1_sc84	10.6077	-12.902
skin_E11.5_embryo1_sc85	-5.00688	-33.7846
skin_E11.5_embryo1_sc86	10.2959	-13.1653
skin_E11.5_embryo1_sc87	10.8243	-13.8816
skin_E11.5_embryo1_sc88	11.2869	-13.2214
skin_E11.5_embryo1_sc89	-13.6245	-8.12269
skin_E11.5_embryo1_sc90	10.315	-14.0295
skin_E11.5_embryo1_sc91	12.2541	-13.8758
skin_E11.5_embryo1_sc92	11.5779	-13.1584
skin_E11.5_embryo1_sc93	11.9153	-13.7002
skin_E11.5_embryo1_sc94	9.92198	-15.0224
skin_E11.5_embryo1_sc95	10.7131	-12.8396
skin_E11.5_embryo1_sc96	10.7131	-12.8396
skin_E11.5_embryo2_sc1	10.4559	-13.3545
skin_E11.5_embryo2_sc10	10.4313	-12.8949
skin_E11.5_embryo2_sc11	-4.85494	-34.0898
skin_E11.5_embryo2_sc12	-4.53446	-34.587
skin_E11.5_embryo2_sc13	9.42993	-15.1599
skin_E11.5_embryo2_sc14	9.266	-14.4647
skin_E11.5_embryo2_sc15	-14.9498	-7.10994
skin_E11.5_embryo2_sc16	-13.7586	-9.69822
skin_E11.5_embryo2_sc17	9.41498	-13.2208
skin_E11.5_embryo2_sc18	8.61053	-13.8315
skin_E11.5_embryo2_sc19	8.98597	-14.154
skin_E11.5_embryo2_sc2	7.49162	-14.2021
skin_E11.5_embryo2_sc20	-4.4569	-35.0612
skin_E11.5_embryo2_sc21	8.91207	-14.142
skin_E11.5_embryo2_sc22	-13.4482	-9.85199
skin_E11.5_embryo2_sc24	10.2448	-13.701
skin_E11.5_embryo2_sc25	8.35578	-13.2511
skin_E11.5_embryo2_sc26	10.1195	-13.7358
skin_E11.5_embryo2_sc27	-5.04171	-33.9954
skin_E11.5_embryo2_sc28	10.1244	-15.2097
skin_E11.5_embryo2_sc3	9.55432	-14.0603
skin_E11.5_embryo2_sc30	9.54439	-14.6366
skin_E11.5_embryo2_sc31	10.0682	-14.2215
skin_E11.5_embryo2_sc32	10.5005	-13.9417
skin_E11.5_embryo2_sc4	10.3382	-14.3234
skin_E11.5_embryo2_sc5	10.9352	-12.758
skin_E11.5_embryo2_sc6	8.79958	-13.9445
skin_E11.5_embryo2_sc7	9.8505	-12.7232
skin_E11.5_embryo2_sc8	-12.8939	-9.66216
skin_E11.5_embryo2_sc9	10.3954	-12.3663
skin_E9.5_embryo2_sc1	-2.00846	-34.6243
skin_E9.5_embryo2_sc10	-16.8614	-9.48851
skin_E9.5_embryo2_sc11	-17.2195	-9.05232
skin_E9.5_embryo2_sc12	-16.1009	-9.24282
skin_E9.5_embryo2_sc13	-2.29736	-34.6283
skin_E9.5_embryo2_sc14	-16.9296	-6.67923
skin_E9.5_embryo2_sc15	-16.3905	-9.76952
skin_E9.5_embryo2_sc16	12.8811	-10.876
skin_E9.5_embryo2_sc17	-17.0835	-8.82682
skin_E9.5_embryo2_sc18	11.0318	-10.7266
skin_E9.5_embryo2_sc19	-15.8175	-8.67441
skin_E9.5_embryo2_sc2	-16.2686	-10.7192
skin_E9.5_embryo2_sc20	12.2661	-10.8326
skin_E9.5_embryo2_sc21	-16.7828	-7.72873
skin_E9.5_embryo2_sc22	-16.3597	-9.39447
skin_E9.5_embryo2_sc24	-15.9364	-9.26804
skin_E9.5_embryo2_sc25	-16.6788	-8.965
skin_E9.5_embryo2_sc26	-15.9421	-9.32748
skin_E9.5_embryo2_sc27	-16.4338	-9.26633
skin_E9.5_embryo2_sc28	-16.9008	-9.34329
skin_E9.5_embryo2_sc29	-16.7445	-9.62909
skin_E9.5_embryo2_sc3	-3.6555	-33.8779
skin_E9.5_embryo2_sc30	13.2398	-10.5543
skin_E9.5_embryo2_sc31	12.0557	-10.4616
skin_E9.5_embryo2_sc32	12.7152	-11.6047
skin_E9.5_embryo2_sc33	-16.839	-10.2078
skin_E9.5_embryo2_sc35	12.9319	-10.9441
skin_E9.5_embryo2_sc36	-14.6259	-7.87519
skin_E9.5_embryo2_sc38	-16.3602	-10.1038
skin_E9.5_embryo2_sc4	-15.9932	-9.49265
skin_E9.5_embryo2_sc5	-13.7009	-2.69414
skin_E9.5_embryo2_sc6	-3.33877	-34.4568
skin_E9.5_embryo2_sc7	-17.7374	-8.66974
skin_E9.5_embryo2_sc8	-16.1991	-9.37286
skin_E9.5_embryo2_sc9	-16.0426	-8.59311
skin_E9.5_embryo3_sc1	12.3649	-11.4945
skin_E9.5_embryo3_sc10	-3.87021	-33.8621
skin_E9.5_embryo3_sc11	-14.6255	-7.34945
skin_E9.5_embryo3_sc12	-16.4046	1.62101
skin_E9.5_embryo3_sc13	-14.3705	-5.51455
skin_E9.5_embryo3_sc14	-13.8402	-6.66336
skin_E9.5_embryo3_sc15	-16.1525	-6.18488
skin_E9.5_embryo3_sc16	12.135	-11.8675
skin_E9.5_embryo3_sc17	12.1537	-11.239
skin_E9.5_embryo3_sc18	-14.7411	-5.47749
skin_E9.5_embryo3_sc19	11.661	-11.9652
skin_E9.5_embryo3_sc2	-14.5164	-5.69736
skin_E9.5_embryo3_sc20	9.84687	-11.2591
skin_E9.5_embryo3_sc21	-14.1288	-6.71923
skin_E9.5_embryo3_sc22	-3.32858	-34.041
skin_E9.5_embryo3_sc25	12.2018	-11.4875
skin_E9.5_embryo3_sc26	12.4048	-11.5257
skin_E9.5_embryo3_sc27	-14.8616	-6.03982
skin_E9.5_embryo3_sc28	-14.8589	-7.6638
skin_E9.5_embryo3_sc29	-14.6884	-7.80379
skin_E9.5_embryo3_sc3	-14.7053	-5.73279
skin_E9.5_embryo3_sc30	-14.37	-6.10572
skin_E9.5_embryo3_sc31	-14.8098	-8.45696
skin_E9.5_embryo3_sc32	13.1216	-11.8897
skin_E9.5_embryo3_sc4	11.5231	-11.7849
skin_E9.5_embryo3_sc5	-14.2803	-7.5373
skin_E9.5_embryo3_sc6	-18.3137	-4.73068
skin_E9.5_embryo3_sc7	11.6965	-11.6803
skin_E9.5_embryo3_sc8	-14.4234	-5.53384
skin_E9.5_embryo3_sc9	12.5198	-11.217
somite_E10.5_embryo1_sc33	-28.2019	-12.0221
somite_E10.5_embryo1_sc35	-25.977	-8.91676
somite_E10.5_embryo1_sc36	-26.1921	-9.35973
somite_E10.5_embryo1_sc37	-27.5725	-10.9012
somite_E10.5_embryo1_sc38	-20.6614	-4.52256
somite_E10.5_embryo1_sc39	-22.7259	-5.16381
somite_E10.5_embryo1_sc40	-22.2586	-4.95991
somite_E10.5_embryo1_sc41	-25.575	-11.2567
somite_E10.5_embryo1_sc42	-22.1352	-4.1594
somite_E10.5_embryo1_sc43	-23.2674	-9.63819
somite_E10.5_embryo1_sc44	-19.8247	8.98794
somite_E10.5_embryo1_sc45	-22.0151	-4.02301
somite_E10.5_embryo1_sc46	-23.2063	-4.66234
somite_E10.5_embryo1_sc47	-26.8067	-10.4038
somite_E10.5_embryo1_sc48	-21.1853	-4.16172
somite_E10.5_embryo1_sc49	-20.7816	-5.52208
somite_E10.5_embryo1_sc50	-22.0942	-5.60526
somite_E10.5_embryo1_sc51	-27.3662	-10.084
somite_E10.5_embryo1_sc52	-23.7001	-3.17624
somite_E10.5_embryo1_sc53	-23.415	-5.11073
somite_E10.5_embryo1_sc54	-21.5163	-4.91134
somite_E10.5_embryo1_sc55	-21.3596	-4.77953
somite_E10.5_embryo1_sc56	-21.5339	-4.36487
somite_E10.5_embryo1_sc57	-24.4772	-2.75599
somite_E10.5_embryo1_sc58	-19.1436	-5.73973
somite_E10.5_embryo1_sc59	-23.3911	-4.29151
somite_E10.5_embryo1_sc60	-23.0907	-4.35257
somite_E10.5_embryo1_sc61	-21.8873	-6.09212
somite_E10.5_embryo1_sc62	-24.3972	-9.52492
somite_E10.5_embryo1_sc63	-26.8062	-10.6985
somite_E10.5_embryo1_sc64	-25.5973	-11.2831
somite_E10.5_embryo2_sc65	-28.3194	-11.5917
somite_E10.5_embryo2_sc66	-23.471	-9.90794
somite_E10.5_embryo2_sc67	16.5014	-27.5934
somite_E10.5_embryo2_sc68	-25.5307	-4.36425
somite_E10.5_embryo2_sc69	-26.0399	-10.608
somite_E10.5_embryo2_sc70	-23.0428	-9.37952
somite_E10.5_embryo2_sc71	-26.7749	-10.6587
somite_E10.5_embryo2_sc72	-27.2229	-11.4482
somite_E10.5_embryo2_sc73	-27.6944	-11.4984
somite_E10.5_embryo2_sc74	-18.4735	-9.97917
somite_E10.5_embryo2_sc75	-4.56104	-32.8881
somite_E10.5_embryo2_sc76	-21.5497	-8.86446
somite_E10.5_embryo2_sc77	-27.2227	-11.282
somite_E10.5_embryo2_sc78	-21.357	-8.86608
somite_E10.5_embryo2_sc79	-22.861	-7.94373
somite_E10.5_embryo2_sc80	-21.0621	-7.8839
somite_E10.5_embryo2_sc81	-21.3754	-8.64896
somite_E10.5_embryo2_sc82	-24.3544	-9.61715
somite_E10.5_embryo2_sc83	-20.5261	-8.04492
somite_E10.5_embryo2_sc84	-16.2651	1.6386
somite_E10.5_embryo2_sc85	-27.4105	-11.9288
somite_E10.5_embryo2_sc86	-25.5877	-4.31825
somite_E10.5_embryo2_sc87	-22.4183	-4.93848
somite_E10.5_embryo2_sc88	-22.8683	-9.41699
somite_E10.5_embryo2_sc89	-25.1521	-3.51958
somite_E10.5_embryo2_sc90	-25.5311	-3.8027
somite_E10.5_embryo2_sc91	-22.6315	-7.74659
somite_E10.5_embryo2_sc92	-23.3179	-3.04274
somite_E10.5_embryo2_sc93	-21.1127	-9.21918
somite_E10.5_embryo2_sc94	-22.8881	-10.1071
somite_E10.5_embryo2_sc95	-23.3392	-11.8242
somite_E10.5_embryo2_sc96	-23.3419	-11.8252
somite_E11.5_embryo1_sc33	-29.4031	-9.13858
somite_E11.5_embryo1_sc35	-27.2869	-5.08746
somite_E11.5_embryo1_sc36	-24.9226	-1.69151
somite_E11.5_embryo1_sc37	-27.3487	-7.14695
somite_E11.5_embryo1_sc38	-24.2914	-2.63069
somite_E11.5_embryo1_sc39	-27.0793	-4.85553
somite_E11.5_embryo1_sc40	-26.5581	-8.59352
somite_E11.5_embryo1_sc42	-24.2382	-6.16272
somite_E11.5_embryo1_sc43	-27.5763	-5.19318
somite_E11.5_embryo1_sc44	-25.2789	-5.27704
somite_E11.5_embryo1_sc45	-27.0417	-7.84388
somite_E11.5_embryo1_sc46	-26.1641	-4.67645
somite_E11.5_embryo1_sc47	-28.8697	-10.9845
somite_E11.5_embryo1_sc48	-23.9601	-5.03411
somite_E11.5_embryo1_sc49	-24.926	-5.56365
somite_E11.5_embryo1_sc50	-26.2442	-4.83811
somite_E11.5_embryo1_sc51	-28.8825	-11.114
somite_E11.5_embryo1_sc52	-26.5309	-4.12255
somite_E11.5_embryo1_sc53	-24.5679	-3.24177
somite_E11.5_embryo1_sc54	-25.3118	-6.26723
somite_E11.5_embryo1_sc55	-26.3315	-3.40152
somite_E11.5_embryo1_sc56	-25.0095	-4.18983
somite_E11.5_embryo1_sc57	-28.0472	-9.86245
somite_E11.5_embryo1_sc58	-29.4982	-6.27146
somite_E11.5_embryo1_sc59	-25.6548	-5.89401
somite_E11.5_embryo1_sc61	-15.8234	-6.77322
somite_E11.5_embryo1_sc62	-27.1005	-7.43423
somite_E11.5_embryo1_sc63	-28.9421	-6.05709
somite_E11.5_embryo1_sc64	-24.7982	-7.89865
somite_E11.5_embryo2_sc65	-28.0526	-10.0339
somite_E11.5_embryo2_sc67	-27.7989	-10.1408
somite_E11.5_embryo2_sc68	-28.2841	-10.5641
somite_E11.5_embryo2_sc69	-28.0406	-10.2715
somite_E11.5_embryo2_sc70	-27.8335	-9.85939
somite_E11.5_embryo2_sc71	-28.2749	-10.7587
somite_E11.5_embryo2_sc72	-27.5523	-9.93564
somite_E11.5_embryo2_sc73	-28.8726	-6.95947
somite_E11.5_embryo2_sc74	-26.0626	-7.99845
somite_E11.5_embryo2_sc75	-25.8206	-7.23316
somite_E11.5_embryo2_sc76	-25.5318	-7.79696
somite_E11.5_embryo2_sc77	-28.5212	-11.1676
somite_E11.5_embryo2_sc78	-28.362	-10.9646
somite_E11.5_embryo2_sc79	-28.6336	-6.17637
somite_E11.5_embryo2_sc80	-26.3604	-5.58982
somite_E11.5_embryo2_sc81	-27.9867	-6.92464
somite_E11.5_embryo2_sc82	-26.1129	-8.27649
somite_E11.5_embryo2_sc83	-26.1279	-5.98842
somite_E11.5_embryo2_sc84	-25.4837	-6.176
somite_E11.5_embryo2_sc85	-28.6046	-7.76406
somite_E11.5_embryo2_sc86	-25.4062	-7.97741
somite_E11.5_embryo2_sc87	-28.1226	-9.6361
somite_E11.5_embryo2_sc88	-28.8611	-7.96805
somite_E11.5_embryo2_sc89	-19.0712	-6.53884
somite_E11.5_embryo2_sc90	-27.1588	-4.98532
somite_E11.5_embryo2_sc91	-27.8583	-7.86603
somite_E11.5_embryo2_sc92	-27.8497	-9.7675
somite_E11.5_embryo2_sc93	-28.4004	-8.71243
somite_E11.5_embryo2_sc94	-28.1512	-6.30651
somite_E11.5_embryo2_sc95	-28.4392	-8.15504
somite_E11.5_embryo2_sc96	-28.4392	-8.15504
somite_E9.5_embryo1_sc51	-20.7036	-10.4424
somite_E9.5_embryo1_sc52	-28.9631	-2.65162
somite_E9.5_embryo1_sc53	-28.9962	-2.28084
somite_E9.5_embryo1_sc54	-29.9817	-2.82284
somite_E9.5_embryo1_sc55	-29.0377	-2.41879
somite_E9.5_embryo1_sc56	-29.1249	-1.91043
somite_E9.5_embryo1_sc57	-28.3431	-2.788
somite_E9.5_embryo1_sc58	-28.742	-2.14887
somite_E9.5_embryo1_sc59	-29.165	-2.52743
somite_E9.5_embryo1_sc60	-29.7069	-1.81273
somite_E9.5_embryo1_sc61	-21.25	-10.271
somite_E9.5_embryo1_sc62	-29.5739	-1.82688
somite_E9.5_embryo1_sc63	-29.4717	-2.6295
somite_E9.5_embryo1_sc64	-28.709	-3.4187
somite_E9.5_embryo1_sc65	-29.2423	-2.72541
somite_E9.5_embryo1_sc66	-30.1166	-3.06364
somite_E9.5_embryo1_sc67	-29.5602	-2.72422
somite_E9.5_embryo1_sc68	-21.7839	-10.1062
somite_E9.5_embryo1_sc69	-30.0295	-3.70888
somite_E9.5_embryo1_sc70	-29.6987	-1.70305
somite_E9.5_embryo1_sc71	-30.1689	-2.95246
somite_E9.5_embryo1_sc72	-26.5902	7.874
somite_E9.5_embryo1_sc73	-27.8217	-2.76825
somite_E9.5_embryo1_sc74	-16.3204	1.9149
somite_E9.5_embryo2_sc1	-16.2958	1.74965
somite_E9.5_embryo2_sc10	-27.0027	-2.76094
somite_E9.5_embryo2_sc11	9.4587	34.7506
somite_E9.5_embryo2_sc12	-27.3278	-1.84115
somite_E9.5_embryo2_sc13	-27.036	-2.83349
somite_E9.5_embryo2_sc14	9.62511	34.6075
somite_E9.5_embryo2_sc15	-24.2546	-7.88961
somite_E9.5_embryo2_sc16	-26.8699	-1.40196
somite_E9.5_embryo2_sc17	-27.5902	-1.69093
somite_E9.5_embryo2_sc18	9.57756	34.6082
somite_E9.5_embryo2_sc19	9.59814	34.5886
somite_E9.5_embryo2_sc2	14.5376	23.4631
somite_E9.5_embryo2_sc20	-27.1811	-1.32493
somite_E9.5_embryo2_sc21	-27.7007	-0.905562
somite_E9.5_embryo2_sc22	9.18248	34.839
somite_E9.5_embryo2_sc24	-27.325	-2.3698
somite_E9.5_embryo2_sc25	-27.0844	-2.79469
somite_E9.5_embryo2_sc26	9.06925	34.8009
somite_E9.5_embryo2_sc27	-26.1636	-0.796319
somite_E9.5_embryo2_sc28	-26.6212	-2.72366
somite_E9.5_embryo2_sc29	-26.3899	-1.6059
somite_E9.5_embryo2_sc3	9.70935	34.3832
somite_E9.5_embryo2_sc30	-27.3837	-2.21993
somite_E9.5_embryo2_sc31	-26.7757	-1.47264
somite_E9.5_embryo2_sc32	-27.5856	-1.52762
somite_E9.5_embryo2_sc33	-27.3201	-2.45999
somite_E9.5_embryo2_sc35	-26.8541	-2.57104
somite_E9.5_embryo2_sc36	11.548	30.7346
somite_E9.5_embryo2_sc37	-26.9647	-2.63914
somite_E9.5_embryo2_sc38	9.72834	34.5741
somite_E9.5_embryo2_sc4	-27.5784	-1.11943
somite_E9.5_embryo2_sc5	-26.6452	-2.21869
somite_E9.5_embryo2_sc6	-25.9343	-2.64109
somite_E9.5_embryo2_sc7	-25.5411	-2.35754
somite_E9.5_embryo2_sc8	-26.5261	-2.83951
somite_E9.5_embryo2_sc9	-27.4428	-1.54089
somite_E9.5_embryo3_sc65	-22.3123	-9.59278
somite_E9.5_embryo3_sc66	-27.4138	-11.7826
somite_E9.5_embryo3_sc67	-22.3602	-9.73989
somite_E9.5_embryo3_sc68	-22.0024	-7.48527
somite_E9.5_embryo3_sc69	-28.1147	-11.5349
somite_E9.5_embryo3_sc70	-21.9668	-8.00206
somite_E9.5_embryo3_sc71	-23.3884	-5.52107
somite_E9.5_embryo3_sc72	-21.7712	-3.29727
somite_E9.5_embryo3_sc73	-23.6172	-7.72802
somite_E9.5_embryo3_sc74	-22.6777	-7.82578
somite_E9.5_embryo3_sc75	-23.1258	-6.64357
somite_E9.5_embryo3_sc76	-23.7478	-7.82346
somite_E9.5_embryo3_sc77	-22.6456	-10.3457
somite_E9.5_embryo3_sc78	-22.902	-8.21013
somite_E9.5_embryo3_sc79	-22.325	-7.92464
somite_E9.5_embryo3_sc81	-28.8097	-12.0432
somite_E9.5_embryo3_sc82	-22.4217	-8.84154
somite_E9.5_embryo3_sc83	-22.6054	-7.32668
somite_E9.5_embryo3_sc84	-21.9811	-10.115
somite_E9.5_embryo3_sc85	-22.1026	-6.44263
somite_E9.5_embryo3_sc86	-21.9428	-8.17979
somite_E9.5_embryo3_sc87	-27.9087	-11.8264
somite_E9.5_embryo3_sc88	-19.9656	-8.22917
somite_E9.5_embryo3_sc89	-21.0432	-7.0336
somite_E9.5_embryo3_sc90	-25.3213	-4.11488
somite_E9.5_embryo3_sc91	-28.6155	-3.47068
somite_E9.5_embryo3_sc92	-26.5692	-10.5536
somite_E9.5_embryo3_sc93	-23.4773	-7.90259
somite_E9.5_embryo3_sc94	-24.8912	-10.5657
somite_E9.5_embryo3_sc95	-28.5004	-11.5382
somite_E9.5_embryo3_sc96	-28.4767	-11.5253

## Sheet: four_major_groups
Corresponding to Fig. 1c
Cell	Cluster	Organ
forebrain_E9.5_embryo2_sc85	HC	forebrain
forebrain_E10.5_embryo2_sc2	HC	forebrain
forebrain_E10.5_embryo2_sc5	HC	forebrain
forebrain_E10.5_embryo2_sc8	HC	forebrain
forebrain_E10.5_embryo2_sc9	HC	forebrain
forebrain_E10.5_embryo1_sc65	HC	forebrain
forebrain_E10.5_embryo1_sc70	HC	forebrain
forebrain_E10.5_embryo1_sc74	HC	forebrain
forebrain_E10.5_embryo1_sc76	HC	forebrain
forebrain_E10.5_embryo1_sc85	HC	forebrain
forebrain_E10.5_embryo1_sc86	HC	forebrain
forebrain_E10.5_embryo1_sc87	HC	forebrain
forebrain_E10.5_embryo1_sc90	HC	forebrain
forebrain_E10.5_embryo1_sc92	HC	forebrain
forebrain_E10.5_embryo1_sc95	HC	forebrain
forebrain_E10.5_embryo1_sc96	HC	forebrain
forebrain_E11.5_embryo1_sc26	HC	forebrain
heart_E9.5_embryo1_sc14	HC	heart
heart_E9.5_embryo1_sc16	HC	heart
heart_E9.5_embryo1_sc28	HC	heart
heart_E9.5_embryo2_sc44	HC	heart
heart_E9.5_embryo2_sc69	HC	heart
heart_E10.5_embryo1_sc13	HC	heart
heart_E10.5_embryo1_sc15	HC	heart
heart_E10.5_embryo1_sc28	HC	heart
heart_E10.5_embryo1_sc37	HC	heart
heart_E10.5_embryo2_sc62	HC	heart
heart_E11.5_embryo1_sc3	HC	heart
heart_E11.5_embryo1_sc25	HC	heart
heart_E11.5_embryo1_sc27	HC	heart
heart_E11.5_embryo1_sc36	HC	heart
heart_E11.5_embryo2_sc56	HC	heart
heart_E11.5_embryo2_sc86	HC	heart
intestine_E10.5_embryo2_sc53	HC	intestine
liver_E9.5_embryo3_sc53	HC	liver
liver_E9.5_embryo3_sc58	HC	liver
liver_E9.5_embryo3_sc60	HC	liver
liver_E9.5_embryo3_sc66	HC	liver
liver_E9.5_embryo3_sc72	HC	liver
liver_E9.5_embryo3_sc74	HC	liver
liver_E9.5_embryo3_sc77	HC	liver
liver_E9.5_embryo3_sc78	HC	liver
liver_E9.5_embryo3_sc79	HC	liver
liver_E9.5_embryo3_sc83	HC	liver
liver_E9.5_embryo3_sc87	HC	liver
liver_E9.5_embryo3_sc90	HC	liver
liver_E9.5_embryo3_sc92	HC	liver
liver_E9.5_embryo3_sc93	HC	liver
liver_E9.5_embryo3_sc94	HC	liver
liver_E10.5_embryo1_sc1	HC	liver
liver_E10.5_embryo1_sc2	HC	liver
liver_E10.5_embryo1_sc3	HC	liver
liver_E10.5_embryo1_sc4	HC	liver
liver_E10.5_embryo1_sc5	HC	liver
liver_E10.5_embryo1_sc6	HC	liver
liver_E10.5_embryo1_sc7	HC	liver
liver_E10.5_embryo1_sc9	HC	liver
liver_E10.5_embryo1_sc10	HC	liver
liver_E10.5_embryo1_sc11	HC	liver
liver_E10.5_embryo1_sc12	HC	liver
liver_E10.5_embryo1_sc13	HC	liver
liver_E10.5_embryo1_sc14	HC	liver
liver_E10.5_embryo1_sc15	HC	liver
liver_E10.5_embryo1_sc16	HC	liver
liver_E10.5_embryo1_sc17	HC	liver
liver_E10.5_embryo1_sc18	HC	liver
liver_E10.5_embryo1_sc19	HC	liver
liver_E10.5_embryo1_sc20	HC	liver
liver_E10.5_embryo1_sc21	HC	liver
liver_E10.5_embryo1_sc22	HC	liver
liver_E10.5_embryo1_sc25	HC	liver
liver_E10.5_embryo1_sc26	HC	liver
liver_E10.5_embryo1_sc27	HC	liver
liver_E10.5_embryo1_sc28	HC	liver
liver_E10.5_embryo1_sc29	HC	liver
liver_E10.5_embryo1_sc30	HC	liver
liver_E10.5_embryo1_sc31	HC	liver
liver_E10.5_embryo1_sc32	HC	liver
liver_E10.5_embryo1_sc34	HC	liver
liver_E10.5_embryo1_sc35	HC	liver
liver_E10.5_embryo1_sc37	HC	liver
liver_E10.5_embryo1_sc38	HC	liver
liver_E10.5_embryo1_sc40	HC	liver
liver_E10.5_embryo1_sc41	HC	liver
liver_E10.5_embryo1_sc42	HC	liver
liver_E10.5_embryo1_sc43	HC	liver
liver_E10.5_embryo1_sc44	HC	liver
liver_E10.5_embryo1_sc47	HC	liver
liver_E10.5_embryo1_sc48	HC	liver
liver_E10.5_embryo2_sc49	HC	liver
liver_E10.5_embryo2_sc50	HC	liver
liver_E10.5_embryo2_sc51	HC	liver
liver_E10.5_embryo2_sc52	HC	liver
liver_E10.5_embryo2_sc53	HC	liver
liver_E10.5_embryo2_sc54	HC	liver
liver_E10.5_embryo2_sc55	HC	liver
liver_E10.5_embryo2_sc56	HC	liver
liver_E10.5_embryo2_sc58	HC	liver
liver_E10.5_embryo2_sc59	HC	liver
liver_E10.5_embryo2_sc60	HC	liver
liver_E10.5_embryo2_sc61	HC	liver
liver_E10.5_embryo2_sc62	HC	liver
liver_E10.5_embryo2_sc63	HC	liver
liver_E10.5_embryo2_sc64	HC	liver
liver_E10.5_embryo2_sc65	HC	liver
liver_E10.5_embryo2_sc67	HC	liver
liver_E10.5_embryo2_sc68	HC	liver
liver_E10.5_embryo2_sc71	HC	liver
liver_E10.5_embryo2_sc72	HC	liver
liver_E10.5_embryo2_sc73	HC	liver
liver_E10.5_embryo2_sc74	HC	liver
liver_E10.5_embryo2_sc75	HC	liver
liver_E10.5_embryo2_sc77	HC	liver
liver_E10.5_embryo2_sc78	HC	liver
liver_E10.5_embryo2_sc79	HC	liver
liver_E10.5_embryo2_sc80	HC	liver
liver_E10.5_embryo2_sc81	HC	liver
liver_E10.5_embryo2_sc82	HC	liver
liver_E10.5_embryo2_sc83	HC	liver
liver_E10.5_embryo2_sc84	HC	liver
liver_E10.5_embryo2_sc85	HC	liver
liver_E10.5_embryo2_sc87	HC	liver
liver_E10.5_embryo2_sc88	HC	liver
liver_E10.5_embryo2_sc89	HC	liver
liver_E10.5_embryo2_sc90	HC	liver
liver_E10.5_embryo2_sc91	HC	liver
liver_E10.5_embryo2_sc92	HC	liver
liver_E10.5_embryo2_sc93	HC	liver
liver_E10.5_embryo2_sc94	HC	liver
liver_E10.5_embryo2_sc95	HC	liver
liver_E10.5_embryo2_sc96	HC	liver
liver_E11.5_embryo1_sc2	HC	liver
liver_E11.5_embryo1_sc3	HC	liver
liver_E11.5_embryo1_sc4	HC	liver
liver_E11.5_embryo1_sc5	HC	liver
liver_E11.5_embryo1_sc6	HC	liver
liver_E11.5_embryo1_sc9	HC	liver
liver_E11.5_embryo1_sc10	HC	liver
liver_E11.5_embryo1_sc11	HC	liver
liver_E11.5_embryo1_sc12	HC	liver
liver_E11.5_embryo1_sc13	HC	liver
liver_E11.5_embryo1_sc14	HC	liver
liver_E11.5_embryo1_sc15	HC	liver
liver_E11.5_embryo1_sc16	HC	liver
liver_E11.5_embryo1_sc17	HC	liver
liver_E11.5_embryo1_sc18	HC	liver
liver_E11.5_embryo1_sc19	HC	liver
liver_E11.5_embryo1_sc20	HC	liver
liver_E11.5_embryo1_sc21	HC	liver
liver_E11.5_embryo1_sc22	HC	liver
liver_E11.5_embryo1_sc24	HC	liver
liver_E11.5_embryo1_sc25	HC	liver
liver_E11.5_embryo1_sc26	HC	liver
liver_E11.5_embryo1_sc27	HC	liver
liver_E11.5_embryo1_sc28	HC	liver
liver_E11.5_embryo1_sc29	HC	liver
liver_E11.5_embryo1_sc30	HC	liver
liver_E11.5_embryo1_sc31	HC	liver
liver_E11.5_embryo1_sc32	HC	liver
liver_E11.5_embryo1_sc33	HC	liver
liver_E11.5_embryo1_sc35	HC	liver
liver_E11.5_embryo1_sc36	HC	liver
liver_E11.5_embryo1_sc37	HC	liver
liver_E11.5_embryo1_sc38	HC	liver
liver_E11.5_embryo1_sc39	HC	liver
liver_E11.5_embryo1_sc40	HC	liver
liver_E11.5_embryo1_sc41	HC	liver
liver_E11.5_embryo1_sc42	HC	liver
liver_E11.5_embryo1_sc43	HC	liver
liver_E11.5_embryo1_sc44	HC	liver
liver_E11.5_embryo1_sc45	HC	liver
liver_E11.5_embryo1_sc46	HC	liver
liver_E11.5_embryo1_sc47	HC	liver
liver_E11.5_embryo2_sc49	HC	liver
liver_E11.5_embryo2_sc50	HC	liver
liver_E11.5_embryo2_sc51	HC	liver
liver_E11.5_embryo2_sc52	HC	liver
liver_E11.5_embryo2_sc53	HC	liver
liver_E11.5_embryo2_sc54	HC	liver
liver_E11.5_embryo2_sc55	HC	liver
liver_E11.5_embryo2_sc56	HC	liver
liver_E11.5_embryo2_sc57	HC	liver
liver_E11.5_embryo2_sc58	HC	liver
liver_E11.5_embryo2_sc60	HC	liver
liver_E11.5_embryo2_sc61	HC	liver
liver_E11.5_embryo2_sc62	HC	liver
liver_E11.5_embryo2_sc63	HC	liver
liver_E11.5_embryo2_sc64	HC	liver
liver_E11.5_embryo2_sc65	HC	liver
liver_E11.5_embryo2_sc66	HC	liver
liver_E11.5_embryo2_sc67	HC	liver
liver_E11.5_embryo2_sc68	HC	liver
liver_E11.5_embryo2_sc69	HC	liver
liver_E11.5_embryo2_sc70	HC	liver
liver_E11.5_embryo2_sc71	HC	liver
liver_E11.5_embryo2_sc72	HC	liver
liver_E11.5_embryo2_sc73	HC	liver
liver_E11.5_embryo2_sc75	HC	liver
liver_E11.5_embryo2_sc77	HC	liver
liver_E11.5_embryo2_sc78	HC	liver
liver_E11.5_embryo2_sc79	HC	liver
liver_E11.5_embryo2_sc81	HC	liver
liver_E11.5_embryo2_sc83	HC	liver
liver_E11.5_embryo2_sc84	HC	liver
liver_E11.5_embryo2_sc85	HC	liver
liver_E11.5_embryo2_sc86	HC	liver
liver_E11.5_embryo2_sc88	HC	liver
liver_E11.5_embryo2_sc89	HC	liver
liver_E11.5_embryo2_sc90	HC	liver
liver_E11.5_embryo2_sc91	HC	liver
liver_E11.5_embryo2_sc93	HC	liver
liver_E11.5_embryo2_sc94	HC	liver
liver_E11.5_embryo2_sc95	HC	liver
liver_E11.5_embryo2_sc96	HC	liver
lung_E9.5_embryo2_sc3	HC	lung
lung_E9.5_embryo2_sc5	HC	lung
lung_E9.5_embryo2_sc25	HC	lung
lung_E9.5_embryo2_sc28	HC	lung
lung_E9.5_embryo2_sc45	HC	lung
lung_E10.5_embryo2_sc11	HC	lung
lung_E11.5_embryo2_sc44	HC	lung
hindbrain_E9.5_embryo2_sc53	HC	hindbrain
hindbrain_E9.5_embryo2_sc55	HC	hindbrain
hindbrain_E9.5_embryo2_sc59	HC	hindbrain
hindbrain_E9.5_embryo2_sc64	HC	hindbrain
hindbrain_E9.5_embryo2_sc65	HC	hindbrain
hindbrain_E9.5_embryo2_sc66	HC	hindbrain
hindbrain_E9.5_embryo2_sc69	HC	hindbrain
hindbrain_E9.5_embryo2_sc71	HC	hindbrain
hindbrain_E9.5_embryo2_sc73	HC	hindbrain
hindbrain_E9.5_embryo2_sc87	HC	hindbrain
hindbrain_E10.5_embryo1_sc49	HC	hindbrain
hindbrain_E10.5_embryo2_sc66	HC	hindbrain
hindbrain_E11.5_embryo1_sc78	HC	hindbrain
hindbrain_E11.5_embryo1_sc80	HC	hindbrain
hindbrain_E11.5_embryo1_sc81	HC	hindbrain
hindbrain_E11.5_embryo1_sc82	HC	hindbrain
hindbrain_E11.5_embryo1_sc93	HC	hindbrain
skin_E9.5_embryo3_sc10	HC	skin
skin_E9.5_embryo3_sc22	HC	skin
skin_E9.5_embryo2_sc3	HC	skin
skin_E10.5_embryo1_sc2	HC	skin
skin_E10.5_embryo1_sc20	HC	skin
skin_E11.5_embryo2_sc11	HC	skin
skin_E11.5_embryo2_sc12	HC	skin
skin_E11.5_embryo2_sc27	HC	skin
skin_E11.5_embryo1_sc85	HC	skin
somite_E10.5_embryo2_sc67	HC	somite
somite_E10.5_embryo2_sc75	HC	somite
forebrain_E9.5_embryo1_sc2	NC	forebrain
forebrain_E9.5_embryo1_sc3	NC	forebrain
forebrain_E9.5_embryo1_sc4	NC	forebrain
forebrain_E9.5_embryo1_sc5	NC	forebrain
forebrain_E9.5_embryo1_sc6	NC	forebrain
forebrain_E9.5_embryo1_sc7	NC	forebrain
forebrain_E9.5_embryo1_sc8	NC	forebrain
forebrain_E9.5_embryo1_sc9	NC	forebrain
forebrain_E9.5_embryo1_sc10	NC	forebrain
forebrain_E9.5_embryo1_sc12	NC	forebrain
forebrain_E9.5_embryo1_sc13	NC	forebrain
forebrain_E9.5_embryo1_sc14	NC	forebrain
forebrain_E9.5_embryo1_sc15	NC	forebrain
forebrain_E9.5_embryo1_sc16	NC	forebrain
forebrain_E9.5_embryo1_sc17	NC	forebrain
forebrain_E9.5_embryo1_sc18	NC	forebrain
forebrain_E9.5_embryo1_sc19	NC	forebrain
forebrain_E9.5_embryo1_sc20	NC	forebrain
forebrain_E9.5_embryo1_sc21	NC	forebrain
forebrain_E9.5_embryo1_sc22	NC	forebrain
forebrain_E9.5_embryo1_sc24	NC	forebrain
forebrain_E9.5_embryo1_sc25	NC	forebrain
forebrain_E9.5_embryo1_sc26	NC	forebrain
forebrain_E9.5_embryo1_sc27	NC	forebrain
forebrain_E9.5_embryo1_sc28	NC	forebrain
forebrain_E9.5_embryo1_sc29	NC	forebrain
forebrain_E9.5_embryo1_sc30	NC	forebrain
forebrain_E9.5_embryo1_sc31	NC	forebrain
forebrain_E9.5_embryo1_sc32	NC	forebrain
forebrain_E9.5_embryo1_sc33	NC	forebrain
forebrain_E9.5_embryo1_sc35	NC	forebrain
forebrain_E9.5_embryo1_sc36	NC	forebrain
forebrain_E9.5_embryo1_sc37	NC	forebrain
forebrain_E9.5_embryo1_sc38	NC	forebrain
forebrain_E9.5_embryo1_sc39	NC	forebrain
forebrain_E9.5_embryo1_sc40	NC	forebrain
forebrain_E9.5_embryo1_sc41	NC	forebrain
forebrain_E9.5_embryo1_sc42	NC	forebrain
forebrain_E9.5_embryo1_sc43	NC	forebrain
forebrain_E9.5_embryo1_sc44	NC	forebrain
forebrain_E9.5_embryo1_sc45	NC	forebrain
forebrain_E9.5_embryo1_sc46	NC	forebrain
forebrain_E9.5_embryo1_sc47	NC	forebrain
forebrain_E9.5_embryo1_sc48	NC	forebrain
forebrain_E9.5_embryo1_sc49	NC	forebrain
forebrain_E9.5_embryo2_sc39	NC	forebrain
forebrain_E9.5_embryo2_sc40	NC	forebrain
forebrain_E9.5_embryo2_sc42	NC	forebrain
forebrain_E9.5_embryo2_sc43	NC	forebrain
forebrain_E9.5_embryo2_sc45	NC	forebrain
forebrain_E9.5_embryo2_sc46	NC	forebrain
forebrain_E9.5_embryo2_sc47	NC	forebrain
forebrain_E9.5_embryo2_sc48	NC	forebrain
forebrain_E9.5_embryo2_sc49	NC	forebrain
forebrain_E9.5_embryo2_sc50	NC	forebrain
forebrain_E9.5_embryo2_sc51	NC	forebrain
forebrain_E9.5_embryo2_sc52	NC	forebrain
forebrain_E9.5_embryo2_sc53	NC	forebrain
forebrain_E9.5_embryo2_sc54	NC	forebrain
forebrain_E9.5_embryo2_sc55	NC	forebrain
forebrain_E9.5_embryo2_sc56	NC	forebrain
forebrain_E9.5_embryo2_sc57	NC	forebrain
forebrain_E9.5_embryo2_sc58	NC	forebrain
forebrain_E9.5_embryo2_sc59	NC	forebrain
forebrain_E9.5_embryo2_sc60	NC	forebrain
forebrain_E9.5_embryo2_sc61	NC	forebrain
forebrain_E9.5_embryo2_sc62	NC	forebrain
forebrain_E9.5_embryo2_sc63	NC	forebrain
forebrain_E9.5_embryo2_sc64	NC	forebrain
forebrain_E9.5_embryo2_sc65	NC	forebrain
forebrain_E9.5_embryo2_sc66	NC	forebrain
forebrain_E9.5_embryo2_sc67	NC	forebrain
forebrain_E9.5_embryo2_sc68	NC	forebrain
forebrain_E9.5_embryo2_sc69	NC	forebrain
forebrain_E9.5_embryo2_sc70	NC	forebrain
forebrain_E9.5_embryo2_sc71	NC	forebrain
forebrain_E9.5_embryo2_sc72	NC	forebrain
forebrain_E9.5_embryo2_sc73	NC	forebrain
forebrain_E9.5_embryo2_sc74	NC	forebrain
forebrain_E9.5_embryo2_sc75	NC	forebrain
forebrain_E9.5_embryo2_sc76	NC	forebrain
forebrain_E9.5_embryo2_sc77	NC	forebrain
forebrain_E9.5_embryo2_sc79	NC	forebrain
forebrain_E9.5_embryo2_sc80	NC	forebrain
forebrain_E9.5_embryo2_sc81	NC	forebrain
forebrain_E9.5_embryo2_sc82	NC	forebrain
forebrain_E9.5_embryo2_sc84	NC	forebrain
forebrain_E9.5_embryo2_sc86	NC	forebrain
forebrain_E10.5_embryo2_sc1	NC	forebrain
forebrain_E10.5_embryo2_sc3	NC	forebrain
forebrain_E10.5_embryo2_sc4	NC	forebrain
forebrain_E10.5_embryo2_sc6	NC	forebrain
forebrain_E10.5_embryo2_sc7	NC	forebrain
forebrain_E10.5_embryo2_sc10	NC	forebrain
forebrain_E10.5_embryo2_sc11	NC	forebrain
forebrain_E10.5_embryo2_sc12	NC	forebrain
forebrain_E10.5_embryo2_sc13	NC	forebrain
forebrain_E10.5_embryo2_sc14	NC	forebrain
forebrain_E10.5_embryo2_sc15	NC	forebrain
forebrain_E10.5_embryo2_sc16	NC	forebrain
forebrain_E10.5_embryo2_sc17	NC	forebrain
forebrain_E10.5_embryo2_sc18	NC	forebrain
forebrain_E10.5_embryo2_sc19	NC	forebrain
forebrain_E10.5_embryo2_sc20	NC	forebrain
forebrain_E10.5_embryo2_sc21	NC	forebrain
forebrain_E10.5_embryo2_sc22	NC	forebrain
forebrain_E10.5_embryo2_sc24	NC	forebrain
forebrain_E10.5_embryo2_sc25	NC	forebrain
forebrain_E10.5_embryo2_sc26	NC	forebrain
forebrain_E10.5_embryo2_sc27	NC	forebrain
forebrain_E10.5_embryo2_sc28	NC	forebrain
forebrain_E10.5_embryo2_sc29	NC	forebrain
forebrain_E10.5_embryo2_sc30	NC	forebrain
forebrain_E10.5_embryo2_sc31	NC	forebrain
forebrain_E10.5_embryo2_sc32	NC	forebrain
forebrain_E10.5_embryo1_sc67	NC	forebrain
forebrain_E10.5_embryo1_sc71	NC	forebrain
forebrain_E10.5_embryo1_sc77	NC	forebrain
forebrain_E10.5_embryo1_sc78	NC	forebrain
forebrain_E10.5_embryo1_sc79	NC	forebrain
forebrain_E10.5_embryo1_sc80	NC	forebrain
forebrain_E10.5_embryo1_sc89	NC	forebrain
forebrain_E10.5_embryo1_sc91	NC	forebrain
forebrain_E10.5_embryo1_sc93	NC	forebrain
forebrain_E11.5_embryo1_sc1	NC	forebrain
forebrain_E11.5_embryo1_sc2	NC	forebrain
forebrain_E11.5_embryo1_sc3	NC	forebrain
forebrain_E11.5_embryo1_sc4	NC	forebrain
forebrain_E11.5_embryo1_sc5	NC	forebrain
forebrain_E11.5_embryo1_sc6	NC	forebrain
forebrain_E11.5_embryo1_sc7	NC	forebrain
forebrain_E11.5_embryo1_sc8	NC	forebrain
forebrain_E11.5_embryo1_sc9	NC	forebrain
forebrain_E11.5_embryo1_sc10	NC	forebrain
forebrain_E11.5_embryo1_sc11	NC	forebrain
forebrain_E11.5_embryo1_sc12	NC	forebrain
forebrain_E11.5_embryo1_sc13	NC	forebrain
forebrain_E11.5_embryo1_sc14	NC	forebrain
forebrain_E11.5_embryo1_sc15	NC	forebrain
forebrain_E11.5_embryo1_sc16	NC	forebrain
forebrain_E11.5_embryo1_sc17	NC	forebrain
forebrain_E11.5_embryo1_sc18	NC	forebrain
forebrain_E11.5_embryo1_sc19	NC	forebrain
forebrain_E11.5_embryo1_sc20	NC	forebrain
forebrain_E11.5_embryo1_sc21	NC	forebrain
forebrain_E11.5_embryo1_sc22	NC	forebrain
forebrain_E11.5_embryo1_sc24	NC	forebrain
forebrain_E11.5_embryo1_sc25	NC	forebrain
forebrain_E11.5_embryo1_sc27	NC	forebrain
forebrain_E11.5_embryo1_sc28	NC	forebrain
forebrain_E11.5_embryo1_sc29	NC	forebrain
forebrain_E11.5_embryo1_sc30	NC	forebrain
forebrain_E11.5_embryo1_sc31	NC	forebrain
forebrain_E11.5_embryo1_sc32	NC	forebrain
forebrain_E11.5_embryo2_sc33	NC	forebrain
forebrain_E11.5_embryo2_sc36	NC	forebrain
forebrain_E11.5_embryo2_sc37	NC	forebrain
forebrain_E11.5_embryo2_sc38	NC	forebrain
forebrain_E11.5_embryo2_sc39	NC	forebrain
forebrain_E11.5_embryo2_sc40	NC	forebrain
forebrain_E11.5_embryo2_sc41	NC	forebrain
forebrain_E11.5_embryo2_sc42	NC	forebrain
forebrain_E11.5_embryo2_sc43	NC	forebrain
forebrain_E11.5_embryo2_sc44	NC	forebrain
forebrain_E11.5_embryo2_sc45	NC	forebrain
forebrain_E11.5_embryo2_sc46	NC	forebrain
forebrain_E11.5_embryo2_sc47	NC	forebrain
forebrain_E11.5_embryo2_sc48	NC	forebrain
forebrain_E11.5_embryo2_sc49	NC	forebrain
forebrain_E11.5_embryo2_sc50	NC	forebrain
forebrain_E11.5_embryo2_sc51	NC	forebrain
forebrain_E11.5_embryo2_sc52	NC	forebrain
forebrain_E11.5_embryo2_sc53	NC	forebrain
forebrain_E11.5_embryo2_sc54	NC	forebrain
forebrain_E11.5_embryo2_sc55	NC	forebrain
forebrain_E11.5_embryo2_sc56	NC	forebrain
forebrain_E11.5_embryo2_sc57	NC	forebrain
forebrain_E11.5_embryo2_sc58	NC	forebrain
forebrain_E11.5_embryo2_sc59	NC	forebrain
forebrain_E11.5_embryo2_sc60	NC	forebrain
forebrain_E11.5_embryo2_sc61	NC	forebrain
forebrain_E11.5_embryo2_sc62	NC	forebrain
forebrain_E11.5_embryo2_sc63	NC	forebrain
forebrain_E11.5_embryo2_sc64	NC	forebrain
heart_E10.5_embryo2_sc51	NC	heart
heart_E10.5_embryo2_sc75	NC	heart
intestine_E9.5_embryo2_sc73	NC	intestine
intestine_E10.5_embryo1_sc14	NC	intestine
intestine_E11.5_embryo1_sc33	NC	intestine
hindbrain_E9.5_embryo1_sc31	NC	hindbrain
hindbrain_E9.5_embryo1_sc32	NC	hindbrain
hindbrain_E9.5_embryo1_sc33	NC	hindbrain
hindbrain_E9.5_embryo1_sc35	NC	hindbrain
hindbrain_E9.5_embryo1_sc36	NC	hindbrain
hindbrain_E9.5_embryo1_sc37	NC	hindbrain
hindbrain_E9.5_embryo1_sc38	NC	hindbrain
hindbrain_E9.5_embryo1_sc39	NC	hindbrain
hindbrain_E9.5_embryo1_sc40	NC	hindbrain
hindbrain_E9.5_embryo1_sc41	NC	hindbrain
hindbrain_E9.5_embryo1_sc42	NC	hindbrain
hindbrain_E9.5_embryo1_sc43	NC	hindbrain
hindbrain_E9.5_embryo1_sc44	NC	hindbrain
hindbrain_E9.5_embryo1_sc45	NC	hindbrain
hindbrain_E9.5_embryo1_sc46	NC	hindbrain
hindbrain_E9.5_embryo1_sc47	NC	hindbrain
hindbrain_E9.5_embryo1_sc48	NC	hindbrain
hindbrain_E9.5_embryo1_sc49	NC	hindbrain
hindbrain_E9.5_embryo1_sc50	NC	hindbrain
hindbrain_E9.5_embryo1_sc51	NC	hindbrain
hindbrain_E9.5_embryo1_sc52	NC	hindbrain
hindbrain_E9.5_embryo1_sc53	NC	hindbrain
hindbrain_E9.5_embryo1_sc54	NC	hindbrain
hindbrain_E9.5_embryo1_sc55	NC	hindbrain
hindbrain_E9.5_embryo1_sc56	NC	hindbrain
hindbrain_E9.5_embryo1_sc57	NC	hindbrain
hindbrain_E9.5_embryo1_sc58	NC	hindbrain
hindbrain_E9.5_embryo1_sc59	NC	hindbrain
hindbrain_E9.5_embryo1_sc60	NC	hindbrain
hindbrain_E9.5_embryo1_sc61	NC	hindbrain
hindbrain_E9.5_embryo1_sc62	NC	hindbrain
hindbrain_E9.5_embryo1_sc63	NC	hindbrain
hindbrain_E9.5_embryo1_sc64	NC	hindbrain
hindbrain_E9.5_embryo1_sc65	NC	hindbrain
hindbrain_E9.5_embryo1_sc66	NC	hindbrain
hindbrain_E9.5_embryo1_sc67	NC	hindbrain
hindbrain_E9.5_embryo1_sc68	NC	hindbrain
hindbrain_E9.5_embryo1_sc69	NC	hindbrain
hindbrain_E9.5_embryo1_sc70	NC	hindbrain
hindbrain_E9.5_embryo1_sc71	NC	hindbrain
hindbrain_E9.5_embryo1_sc72	NC	hindbrain
hindbrain_E9.5_embryo1_sc73	NC	hindbrain
hindbrain_E9.5_embryo1_sc74	NC	hindbrain
hindbrain_E9.5_embryo2_sc51	NC	hindbrain
hindbrain_E9.5_embryo2_sc52	NC	hindbrain
hindbrain_E9.5_embryo2_sc54	NC	hindbrain
hindbrain_E9.5_embryo2_sc56	NC	hindbrain
hindbrain_E9.5_embryo2_sc57	NC	hindbrain
hindbrain_E9.5_embryo2_sc58	NC	hindbrain
hindbrain_E9.5_embryo2_sc60	NC	hindbrain
hindbrain_E9.5_embryo2_sc61	NC	hindbrain
hindbrain_E9.5_embryo2_sc62	NC	hindbrain
hindbrain_E9.5_embryo2_sc63	NC	hindbrain
hindbrain_E9.5_embryo2_sc68	NC	hindbrain
hindbrain_E9.5_embryo2_sc70	NC	hindbrain
hindbrain_E9.5_embryo2_sc72	NC	hindbrain
hindbrain_E9.5_embryo2_sc74	NC	hindbrain
hindbrain_E9.5_embryo2_sc75	NC	hindbrain
hindbrain_E9.5_embryo2_sc76	NC	hindbrain
hindbrain_E9.5_embryo2_sc77	NC	hindbrain
hindbrain_E9.5_embryo2_sc78	NC	hindbrain
hindbrain_E9.5_embryo2_sc79	NC	hindbrain
hindbrain_E9.5_embryo2_sc80	NC	hindbrain
hindbrain_E9.5_embryo2_sc81	NC	hindbrain
hindbrain_E9.5_embryo2_sc82	NC	hindbrain
hindbrain_E9.5_embryo2_sc83	NC	hindbrain
hindbrain_E9.5_embryo2_sc84	NC	hindbrain
hindbrain_E9.5_embryo2_sc85	NC	hindbrain
hindbrain_E9.5_embryo2_sc88	NC	hindbrain
hindbrain_E9.5_embryo2_sc89	NC	hindbrain
hindbrain_E9.5_embryo2_sc90	NC	hindbrain
hindbrain_E9.5_embryo2_sc91	NC	hindbrain
hindbrain_E9.5_embryo2_sc92	NC	hindbrain
hindbrain_E9.5_embryo2_sc93	NC	hindbrain
hindbrain_E9.5_embryo2_sc94	NC	hindbrain
hindbrain_E10.5_embryo1_sc33	NC	hindbrain
hindbrain_E10.5_embryo1_sc35	NC	hindbrain
hindbrain_E10.5_embryo1_sc36	NC	hindbrain
hindbrain_E10.5_embryo1_sc37	NC	hindbrain
hindbrain_E10.5_embryo1_sc38	NC	hindbrain
hindbrain_E10.5_embryo1_sc39	NC	hindbrain
hindbrain_E10.5_embryo1_sc40	NC	hindbrain
hindbrain_E10.5_embryo1_sc41	NC	hindbrain
hindbrain_E10.5_embryo1_sc42	NC	hindbrain
hindbrain_E10.5_embryo1_sc43	NC	hindbrain
hindbrain_E10.5_embryo1_sc44	NC	hindbrain
hindbrain_E10.5_embryo1_sc45	NC	hindbrain
hindbrain_E10.5_embryo1_sc46	NC	hindbrain
hindbrain_E10.5_embryo1_sc47	NC	hindbrain
hindbrain_E10.5_embryo1_sc48	NC	hindbrain
hindbrain_E10.5_embryo1_sc50	NC	hindbrain
hindbrain_E10.5_embryo1_sc51	NC	hindbrain
hindbrain_E10.5_embryo1_sc52	NC	hindbrain
hindbrain_E10.5_embryo1_sc53	NC	hindbrain
hindbrain_E10.5_embryo1_sc54	NC	hindbrain
hindbrain_E10.5_embryo1_sc55	NC	hindbrain
hindbrain_E10.5_embryo1_sc56	NC	hindbrain
hindbrain_E10.5_embryo1_sc57	NC	hindbrain
hindbrain_E10.5_embryo1_sc58	NC	hindbrain
hindbrain_E10.5_embryo1_sc59	NC	hindbrain
hindbrain_E10.5_embryo1_sc60	NC	hindbrain
hindbrain_E10.5_embryo1_sc61	NC	hindbrain
hindbrain_E10.5_embryo1_sc62	NC	hindbrain
hindbrain_E10.5_embryo1_sc63	NC	hindbrain
hindbrain_E10.5_embryo1_sc64	NC	hindbrain
hindbrain_E10.5_embryo2_sc67	NC	hindbrain
hindbrain_E10.5_embryo2_sc68	NC	hindbrain
hindbrain_E10.5_embryo2_sc70	NC	hindbrain
hindbrain_E10.5_embryo2_sc71	NC	hindbrain
hindbrain_E10.5_embryo2_sc72	NC	hindbrain
hindbrain_E10.5_embryo2_sc74	NC	hindbrain
hindbrain_E10.5_embryo2_sc75	NC	hindbrain
hindbrain_E10.5_embryo2_sc76	NC	hindbrain
hindbrain_E10.5_embryo2_sc77	NC	hindbrain
hindbrain_E10.5_embryo2_sc78	NC	hindbrain
hindbrain_E10.5_embryo2_sc79	NC	hindbrain
hindbrain_E10.5_embryo2_sc80	NC	hindbrain
hindbrain_E10.5_embryo2_sc81	NC	hindbrain
hindbrain_E10.5_embryo2_sc82	NC	hindbrain
hindbrain_E10.5_embryo2_sc83	NC	hindbrain
hindbrain_E10.5_embryo2_sc84	NC	hindbrain
hindbrain_E10.5_embryo2_sc85	NC	hindbrain
hindbrain_E10.5_embryo2_sc86	NC	hindbrain
hindbrain_E10.5_embryo2_sc87	NC	hindbrain
hindbrain_E10.5_embryo2_sc88	NC	hindbrain
hindbrain_E10.5_embryo2_sc89	NC	hindbrain
hindbrain_E10.5_embryo2_sc90	NC	hindbrain
hindbrain_E10.5_embryo2_sc91	NC	hindbrain
hindbrain_E10.5_embryo2_sc92	NC	hindbrain
hindbrain_E10.5_embryo2_sc93	NC	hindbrain
hindbrain_E10.5_embryo2_sc94	NC	hindbrain
hindbrain_E10.5_embryo2_sc95	NC	hindbrain
hindbrain_E10.5_embryo2_sc96	NC	hindbrain
hindbrain_E11.5_embryo2_sc1	NC	hindbrain
hindbrain_E11.5_embryo2_sc2	NC	hindbrain
hindbrain_E11.5_embryo2_sc3	NC	hindbrain
hindbrain_E11.5_embryo2_sc4	NC	hindbrain
hindbrain_E11.5_embryo2_sc5	NC	hindbrain
hindbrain_E11.5_embryo2_sc6	NC	hindbrain
hindbrain_E11.5_embryo2_sc7	NC	hindbrain
hindbrain_E11.5_embryo2_sc9	NC	hindbrain
hindbrain_E11.5_embryo2_sc10	NC	hindbrain
hindbrain_E11.5_embryo2_sc11	NC	hindbrain
hindbrain_E11.5_embryo2_sc12	NC	hindbrain
hindbrain_E11.5_embryo2_sc13	NC	hindbrain
hindbrain_E11.5_embryo2_sc14	NC	hindbrain
hindbrain_E11.5_embryo2_sc15	NC	hindbrain
hindbrain_E11.5_embryo2_sc16	NC	hindbrain
hindbrain_E11.5_embryo2_sc17	NC	hindbrain
hindbrain_E11.5_embryo2_sc18	NC	hindbrain
hindbrain_E11.5_embryo2_sc25	NC	hindbrain
hindbrain_E11.5_embryo2_sc26	NC	hindbrain
hindbrain_E11.5_embryo2_sc27	NC	hindbrain
hindbrain_E11.5_embryo2_sc28	NC	hindbrain
hindbrain_E11.5_embryo2_sc29	NC	hindbrain
hindbrain_E11.5_embryo2_sc30	NC	hindbrain
hindbrain_E11.5_embryo2_sc31	NC	hindbrain
hindbrain_E11.5_embryo2_sc32	NC	hindbrain
hindbrain_E11.5_embryo1_sc65	NC	hindbrain
hindbrain_E11.5_embryo1_sc66	NC	hindbrain
hindbrain_E11.5_embryo1_sc67	NC	hindbrain
hindbrain_E11.5_embryo1_sc68	NC	hindbrain
hindbrain_E11.5_embryo1_sc69	NC	hindbrain
hindbrain_E11.5_embryo1_sc70	NC	hindbrain
hindbrain_E11.5_embryo1_sc71	NC	hindbrain
hindbrain_E11.5_embryo1_sc72	NC	hindbrain
hindbrain_E11.5_embryo1_sc73	NC	hindbrain
hindbrain_E11.5_embryo1_sc74	NC	hindbrain
hindbrain_E11.5_embryo1_sc75	NC	hindbrain
hindbrain_E11.5_embryo1_sc76	NC	hindbrain
hindbrain_E11.5_embryo1_sc77	NC	hindbrain
hindbrain_E11.5_embryo1_sc79	NC	hindbrain
hindbrain_E11.5_embryo1_sc83	NC	hindbrain
hindbrain_E11.5_embryo1_sc84	NC	hindbrain
hindbrain_E11.5_embryo1_sc85	NC	hindbrain
hindbrain_E11.5_embryo1_sc86	NC	hindbrain
hindbrain_E11.5_embryo1_sc87	NC	hindbrain
hindbrain_E11.5_embryo1_sc88	NC	hindbrain
hindbrain_E11.5_embryo1_sc89	NC	hindbrain
hindbrain_E11.5_embryo1_sc90	NC	hindbrain
hindbrain_E11.5_embryo1_sc91	NC	hindbrain
hindbrain_E11.5_embryo1_sc92	NC	hindbrain
hindbrain_E11.5_embryo1_sc94	NC	hindbrain
hindbrain_E11.5_embryo1_sc95	NC	hindbrain
hindbrain_E11.5_embryo1_sc96	NC	hindbrain
somite_E9.5_embryo2_sc2	NC	somite
somite_E9.5_embryo2_sc3	NC	somite
somite_E9.5_embryo2_sc11	NC	somite
somite_E9.5_embryo2_sc14	NC	somite
somite_E9.5_embryo2_sc18	NC	somite
somite_E9.5_embryo2_sc19	NC	somite
somite_E9.5_embryo2_sc22	NC	somite
somite_E9.5_embryo2_sc26	NC	somite
somite_E9.5_embryo2_sc36	NC	somite
somite_E9.5_embryo2_sc38	NC	somite
heart_E10.5_embryo2_sc53	EC	heart
intestine_E9.5_embryo3_sc33	EC	intestine
intestine_E9.5_embryo3_sc37	EC	intestine
intestine_E9.5_embryo3_sc38	EC	intestine
intestine_E9.5_embryo3_sc39	EC	intestine
intestine_E9.5_embryo3_sc40	EC	intestine
intestine_E9.5_embryo3_sc41	EC	intestine
intestine_E9.5_embryo3_sc43	EC	intestine
intestine_E9.5_embryo3_sc44	EC	intestine
intestine_E9.5_embryo3_sc46	EC	intestine
intestine_E9.5_embryo3_sc47	EC	intestine
intestine_E9.5_embryo3_sc48	EC	intestine
intestine_E9.5_embryo3_sc49	EC	intestine
intestine_E9.5_embryo3_sc50	EC	intestine
intestine_E9.5_embryo3_sc57	EC	intestine
intestine_E9.5_embryo3_sc58	EC	intestine
intestine_E9.5_embryo1_sc5	EC	intestine
intestine_E9.5_embryo1_sc8	EC	intestine
intestine_E9.5_embryo1_sc9	EC	intestine
intestine_E9.5_embryo1_sc10	EC	intestine
intestine_E9.5_embryo1_sc11	EC	intestine
intestine_E9.5_embryo2_sc51	EC	intestine
intestine_E9.5_embryo2_sc53	EC	intestine
intestine_E9.5_embryo2_sc54	EC	intestine
intestine_E9.5_embryo2_sc55	EC	intestine
intestine_E9.5_embryo2_sc56	EC	intestine
intestine_E9.5_embryo2_sc57	EC	intestine
intestine_E9.5_embryo2_sc59	EC	intestine
intestine_E9.5_embryo2_sc60	EC	intestine
intestine_E9.5_embryo2_sc67	EC	intestine
intestine_E9.5_embryo2_sc68	EC	intestine
intestine_E9.5_embryo2_sc69	EC	intestine
intestine_E9.5_embryo2_sc70	EC	intestine
intestine_E9.5_embryo2_sc71	EC	intestine
intestine_E9.5_embryo2_sc72	EC	intestine
intestine_E9.5_embryo2_sc74	EC	intestine
intestine_E9.5_embryo2_sc75	EC	intestine
intestine_E9.5_embryo2_sc77	EC	intestine
intestine_E9.5_embryo2_sc78	EC	intestine
intestine_E9.5_embryo2_sc80	EC	intestine
intestine_E9.5_embryo2_sc82	EC	intestine
intestine_E9.5_embryo2_sc84	EC	intestine
intestine_E9.5_embryo2_sc85	EC	intestine
intestine_E9.5_embryo2_sc86	EC	intestine
intestine_E9.5_embryo2_sc87	EC	intestine
intestine_E9.5_embryo2_sc88	EC	intestine
intestine_E9.5_embryo2_sc89	EC	intestine
intestine_E9.5_embryo2_sc90	EC	intestine
intestine_E9.5_embryo2_sc91	EC	intestine
intestine_E9.5_embryo2_sc92	EC	intestine
intestine_E9.5_embryo2_sc93	EC	intestine
intestine_E9.5_embryo2_sc94	EC	intestine
intestine_E10.5_embryo1_sc2	EC	intestine
intestine_E10.5_embryo1_sc4	EC	intestine
intestine_E10.5_embryo1_sc8	EC	intestine
intestine_E10.5_embryo1_sc9	EC	intestine
intestine_E10.5_embryo1_sc10	EC	intestine
intestine_E10.5_embryo1_sc11	EC	intestine
intestine_E10.5_embryo1_sc13	EC	intestine
intestine_E10.5_embryo1_sc18	EC	intestine
intestine_E10.5_embryo1_sc24	EC	intestine
intestine_E10.5_embryo1_sc30	EC	intestine
intestine_E10.5_embryo2_sc33	EC	intestine
intestine_E10.5_embryo2_sc36	EC	intestine
intestine_E10.5_embryo2_sc37	EC	intestine
intestine_E10.5_embryo2_sc38	EC	intestine
intestine_E10.5_embryo2_sc41	EC	intestine
intestine_E10.5_embryo2_sc45	EC	intestine
intestine_E10.5_embryo2_sc50	EC	intestine
intestine_E10.5_embryo2_sc61	EC	intestine
intestine_E10.5_embryo2_sc62	EC	intestine
intestine_E10.5_embryo2_sc64	EC	intestine
intestine_E11.5_embryo1_sc35	EC	intestine
intestine_E11.5_embryo1_sc36	EC	intestine
intestine_E11.5_embryo1_sc37	EC	intestine
intestine_E11.5_embryo1_sc40	EC	intestine
intestine_E11.5_embryo1_sc41	EC	intestine
intestine_E11.5_embryo1_sc42	EC	intestine
intestine_E11.5_embryo1_sc43	EC	intestine
intestine_E11.5_embryo1_sc44	EC	intestine
intestine_E11.5_embryo1_sc45	EC	intestine
intestine_E11.5_embryo1_sc47	EC	intestine
intestine_E11.5_embryo1_sc48	EC	intestine
intestine_E11.5_embryo1_sc49	EC	intestine
intestine_E11.5_embryo1_sc50	EC	intestine
intestine_E11.5_embryo1_sc51	EC	intestine
intestine_E11.5_embryo1_sc52	EC	intestine
intestine_E11.5_embryo1_sc54	EC	intestine
intestine_E11.5_embryo1_sc56	EC	intestine
intestine_E11.5_embryo1_sc58	EC	intestine
intestine_E11.5_embryo1_sc59	EC	intestine
intestine_E11.5_embryo1_sc62	EC	intestine
intestine_E11.5_embryo1_sc63	EC	intestine
intestine_E11.5_embryo1_sc64	EC	intestine
intestine_E11.5_embryo2_sc65	EC	intestine
intestine_E11.5_embryo2_sc68	EC	intestine
intestine_E11.5_embryo2_sc69	EC	intestine
intestine_E11.5_embryo2_sc70	EC	intestine
intestine_E11.5_embryo2_sc71	EC	intestine
intestine_E11.5_embryo2_sc73	EC	intestine
intestine_E11.5_embryo2_sc74	EC	intestine
intestine_E11.5_embryo2_sc75	EC	intestine
intestine_E11.5_embryo2_sc76	EC	intestine
intestine_E11.5_embryo2_sc78	EC	intestine
intestine_E11.5_embryo2_sc79	EC	intestine
intestine_E11.5_embryo2_sc80	EC	intestine
intestine_E11.5_embryo2_sc82	EC	intestine
intestine_E11.5_embryo2_sc83	EC	intestine
intestine_E11.5_embryo2_sc85	EC	intestine
intestine_E11.5_embryo2_sc86	EC	intestine
intestine_E11.5_embryo2_sc87	EC	intestine
intestine_E11.5_embryo2_sc88	EC	intestine
intestine_E11.5_embryo2_sc89	EC	intestine
intestine_E11.5_embryo2_sc90	EC	intestine
intestine_E11.5_embryo2_sc91	EC	intestine
intestine_E11.5_embryo2_sc94	EC	intestine
intestine_E11.5_embryo2_sc95	EC	intestine
intestine_E11.5_embryo2_sc96	EC	intestine
liver_E9.5_embryo3_sc49	EC	liver
liver_E9.5_embryo3_sc50	EC	liver
liver_E9.5_embryo3_sc55	EC	liver
liver_E9.5_embryo3_sc57	EC	liver
liver_E9.5_embryo3_sc64	EC	liver
liver_E9.5_embryo3_sc67	EC	liver
liver_E9.5_embryo3_sc84	EC	liver
liver_E9.5_embryo3_sc85	EC	liver
liver_E9.5_embryo3_sc95	EC	liver
liver_E9.5_embryo3_sc96	EC	liver
liver_E9.5_embryo1_sc55	EC	liver
liver_E9.5_embryo1_sc61	EC	liver
liver_E9.5_embryo1_sc62	EC	liver
liver_E9.5_embryo1_sc63	EC	liver
liver_E9.5_embryo1_sc64	EC	liver
liver_E9.5_embryo1_sc68	EC	liver
liver_E9.5_embryo1_sc73	EC	liver
liver_E9.5_embryo1_sc74	EC	liver
liver_E9.5_embryo1_sc81	EC	liver
liver_E9.5_embryo2_sc1	EC	liver
liver_E9.5_embryo2_sc4	EC	liver
liver_E9.5_embryo2_sc5	EC	liver
liver_E9.5_embryo2_sc6	EC	liver
liver_E9.5_embryo2_sc7	EC	liver
liver_E9.5_embryo2_sc9	EC	liver
liver_E9.5_embryo2_sc13	EC	liver
liver_E9.5_embryo2_sc14	EC	liver
liver_E9.5_embryo2_sc16	EC	liver
liver_E9.5_embryo2_sc19	EC	liver
liver_E9.5_embryo2_sc20	EC	liver
liver_E9.5_embryo2_sc35	EC	liver
liver_E9.5_embryo2_sc40	EC	liver
liver_E9.5_embryo2_sc45	EC	liver
liver_E9.5_embryo2_sc48	EC	liver
liver_E9.5_embryo2_sc49	EC	liver
liver_E10.5_embryo1_sc8	EC	liver
liver_E10.5_embryo1_sc24	EC	liver
liver_E10.5_embryo1_sc39	EC	liver
liver_E10.5_embryo1_sc46	EC	liver
liver_E10.5_embryo2_sc57	EC	liver
liver_E10.5_embryo2_sc66	EC	liver
liver_E10.5_embryo2_sc69	EC	liver
liver_E10.5_embryo2_sc76	EC	liver
liver_E11.5_embryo2_sc59	EC	liver
liver_E11.5_embryo2_sc74	EC	liver
liver_E11.5_embryo2_sc80	EC	liver
liver_E11.5_embryo2_sc82	EC	liver
liver_E11.5_embryo2_sc92	EC	liver
lung_E9.5_embryo3_sc3	EC	lung
lung_E9.5_embryo3_sc14	EC	lung
lung_E9.5_embryo3_sc15	EC	lung
lung_E9.5_embryo3_sc28	EC	lung
lung_E9.5_embryo3_sc29	EC	lung
lung_E9.5_embryo3_sc30	EC	lung
lung_E9.5_embryo3_sc32	EC	lung
lung_E9.5_embryo3_sc35	EC	lung
lung_E9.5_embryo3_sc37	EC	lung
lung_E9.5_embryo3_sc41	EC	lung
lung_E9.5_embryo3_sc43	EC	lung
lung_E9.5_embryo3_sc44	EC	lung
lung_E9.5_embryo3_sc45	EC	lung
lung_E9.5_embryo2_sc1	EC	lung
lung_E9.5_embryo2_sc21	EC	lung
lung_E9.5_embryo2_sc40	EC	lung
lung_E10.5_embryo2_sc1	EC	lung
lung_E10.5_embryo2_sc2	EC	lung
lung_E10.5_embryo2_sc3	EC	lung
lung_E10.5_embryo2_sc5	EC	lung
lung_E10.5_embryo2_sc14	EC	lung
lung_E10.5_embryo2_sc16	EC	lung
lung_E10.5_embryo2_sc19	EC	lung
lung_E10.5_embryo2_sc21	EC	lung
lung_E10.5_embryo2_sc24	EC	lung
lung_E10.5_embryo2_sc25	EC	lung
lung_E10.5_embryo2_sc28	EC	lung
lung_E10.5_embryo2_sc29	EC	lung
lung_E10.5_embryo2_sc31	EC	lung
lung_E10.5_embryo1_sc71	EC	lung
lung_E10.5_embryo1_sc75	EC	lung
lung_E10.5_embryo1_sc78	EC	lung
lung_E10.5_embryo1_sc84	EC	lung
lung_E10.5_embryo1_sc86	EC	lung
lung_E10.5_embryo1_sc94	EC	lung
lung_E11.5_embryo1_sc3	EC	lung
lung_E11.5_embryo1_sc6	EC	lung
lung_E11.5_embryo1_sc7	EC	lung
lung_E11.5_embryo1_sc8	EC	lung
lung_E11.5_embryo1_sc9	EC	lung
lung_E11.5_embryo1_sc10	EC	lung
lung_E11.5_embryo1_sc12	EC	lung
lung_E11.5_embryo1_sc14	EC	lung
lung_E11.5_embryo1_sc16	EC	lung
lung_E11.5_embryo1_sc17	EC	lung
lung_E11.5_embryo1_sc18	EC	lung
lung_E11.5_embryo1_sc19	EC	lung
lung_E11.5_embryo1_sc21	EC	lung
lung_E11.5_embryo1_sc22	EC	lung
lung_E11.5_embryo1_sc24	EC	lung
lung_E11.5_embryo1_sc25	EC	lung
lung_E11.5_embryo1_sc27	EC	lung
lung_E11.5_embryo1_sc28	EC	lung
lung_E11.5_embryo1_sc29	EC	lung
lung_E11.5_embryo1_sc31	EC	lung
lung_E11.5_embryo1_sc32	EC	lung
lung_E11.5_embryo2_sc40	EC	lung
lung_E11.5_embryo2_sc58	EC	lung
lung_E11.5_embryo2_sc60	EC	lung
skin_E9.5_embryo3_sc1	EC	skin
skin_E9.5_embryo3_sc4	EC	skin
skin_E9.5_embryo3_sc7	EC	skin
skin_E9.5_embryo3_sc9	EC	skin
skin_E9.5_embryo3_sc16	EC	skin
skin_E9.5_embryo3_sc17	EC	skin
skin_E9.5_embryo3_sc19	EC	skin
skin_E9.5_embryo3_sc20	EC	skin
skin_E9.5_embryo3_sc25	EC	skin
skin_E9.5_embryo3_sc26	EC	skin
skin_E9.5_embryo3_sc32	EC	skin
skin_E9.5_embryo2_sc16	EC	skin
skin_E9.5_embryo2_sc18	EC	skin
skin_E9.5_embryo2_sc20	EC	skin
skin_E9.5_embryo2_sc30	EC	skin
skin_E9.5_embryo2_sc31	EC	skin
skin_E9.5_embryo2_sc32	EC	skin
skin_E9.5_embryo2_sc35	EC	skin
skin_E10.5_embryo1_sc3	EC	skin
skin_E10.5_embryo1_sc9	EC	skin
skin_E10.5_embryo1_sc11	EC	skin
skin_E10.5_embryo1_sc21	EC	skin
skin_E10.5_embryo1_sc25	EC	skin
skin_E10.5_embryo1_sc27	EC	skin
skin_E10.5_embryo1_sc29	EC	skin
skin_E10.5_embryo2_sc34	EC	skin
skin_E10.5_embryo2_sc36	EC	skin
skin_E10.5_embryo2_sc37	EC	skin
skin_E10.5_embryo2_sc38	EC	skin
skin_E10.5_embryo2_sc39	EC	skin
skin_E10.5_embryo2_sc41	EC	skin
skin_E10.5_embryo2_sc44	EC	skin
skin_E10.5_embryo2_sc45	EC	skin
skin_E10.5_embryo2_sc46	EC	skin
skin_E10.5_embryo2_sc47	EC	skin
skin_E10.5_embryo2_sc49	EC	skin
skin_E10.5_embryo2_sc53	EC	skin
skin_E10.5_embryo2_sc54	EC	skin
skin_E10.5_embryo2_sc59	EC	skin
skin_E10.5_embryo2_sc63	EC	skin
skin_E11.5_embryo2_sc1	EC	skin
skin_E11.5_embryo2_sc2	EC	skin
skin_E11.5_embryo2_sc3	EC	skin
skin_E11.5_embryo2_sc4	EC	skin
skin_E11.5_embryo2_sc5	EC	skin
skin_E11.5_embryo2_sc6	EC	skin
skin_E11.5_embryo2_sc7	EC	skin
skin_E11.5_embryo2_sc9	EC	skin
skin_E11.5_embryo2_sc10	EC	skin
skin_E11.5_embryo2_sc13	EC	skin
skin_E11.5_embryo2_sc14	EC	skin
skin_E11.5_embryo2_sc17	EC	skin
skin_E11.5_embryo2_sc18	EC	skin
skin_E11.5_embryo2_sc19	EC	skin
skin_E11.5_embryo2_sc20	EC	skin
skin_E11.5_embryo2_sc21	EC	skin
skin_E11.5_embryo2_sc24	EC	skin
skin_E11.5_embryo2_sc25	EC	skin
skin_E11.5_embryo2_sc26	EC	skin
skin_E11.5_embryo2_sc28	EC	skin
skin_E11.5_embryo2_sc30	EC	skin
skin_E11.5_embryo2_sc31	EC	skin
skin_E11.5_embryo2_sc32	EC	skin
skin_E11.5_embryo1_sc65	EC	skin
skin_E11.5_embryo1_sc70	EC	skin
skin_E11.5_embryo1_sc74	EC	skin
skin_E11.5_embryo1_sc76	EC	skin
skin_E11.5_embryo1_sc77	EC	skin
skin_E11.5_embryo1_sc78	EC	skin
skin_E11.5_embryo1_sc79	EC	skin
skin_E11.5_embryo1_sc80	EC	skin
skin_E11.5_embryo1_sc84	EC	skin
skin_E11.5_embryo1_sc86	EC	skin
skin_E11.5_embryo1_sc87	EC	skin
skin_E11.5_embryo1_sc88	EC	skin
skin_E11.5_embryo1_sc90	EC	skin
skin_E11.5_embryo1_sc91	EC	skin
skin_E11.5_embryo1_sc92	EC	skin
skin_E11.5_embryo1_sc93	EC	skin
skin_E11.5_embryo1_sc94	EC	skin
skin_E11.5_embryo1_sc95	EC	skin
skin_E11.5_embryo1_sc96	EC	skin
forebrain_E9.5_embryo2_sc41	MC	forebrain
forebrain_E9.5_embryo2_sc44	MC	forebrain
forebrain_E9.5_embryo2_sc83	MC	forebrain
forebrain_E10.5_embryo1_sc66	MC	forebrain
forebrain_E10.5_embryo1_sc68	MC	forebrain
forebrain_E10.5_embryo1_sc69	MC	forebrain
forebrain_E10.5_embryo1_sc72	MC	forebrain
forebrain_E10.5_embryo1_sc73	MC	forebrain
forebrain_E10.5_embryo1_sc75	MC	forebrain
forebrain_E10.5_embryo1_sc81	MC	forebrain
forebrain_E10.5_embryo1_sc83	MC	forebrain
forebrain_E10.5_embryo1_sc84	MC	forebrain
forebrain_E10.5_embryo1_sc94	MC	forebrain
heart_E9.5_embryo1_sc1	MC	heart
heart_E9.5_embryo1_sc2	MC	heart
heart_E9.5_embryo1_sc3	MC	heart
heart_E9.5_embryo1_sc4	MC	heart
heart_E9.5_embryo1_sc5	MC	heart
heart_E9.5_embryo1_sc6	MC	heart
heart_E9.5_embryo1_sc7	MC	heart
heart_E9.5_embryo1_sc8	MC	heart
heart_E9.5_embryo1_sc9	MC	heart
heart_E9.5_embryo1_sc10	MC	heart
heart_E9.5_embryo1_sc11	MC	heart
heart_E9.5_embryo1_sc12	MC	heart
heart_E9.5_embryo1_sc13	MC	heart
heart_E9.5_embryo1_sc15	MC	heart
heart_E9.5_embryo1_sc17	MC	heart
heart_E9.5_embryo1_sc18	MC	heart
heart_E9.5_embryo1_sc19	MC	heart
heart_E9.5_embryo1_sc20	MC	heart
heart_E9.5_embryo1_sc21	MC	heart
heart_E9.5_embryo1_sc22	MC	heart
heart_E9.5_embryo1_sc24	MC	heart
heart_E9.5_embryo1_sc25	MC	heart
heart_E9.5_embryo1_sc26	MC	heart
heart_E9.5_embryo1_sc27	MC	heart
heart_E9.5_embryo1_sc29	MC	heart
heart_E9.5_embryo1_sc30	MC	heart
heart_E9.5_embryo1_sc31	MC	heart
heart_E9.5_embryo1_sc32	MC	heart
heart_E9.5_embryo1_sc33	MC	heart
heart_E9.5_embryo1_sc35	MC	heart
heart_E9.5_embryo1_sc36	MC	heart
heart_E9.5_embryo1_sc37	MC	heart
heart_E9.5_embryo1_sc38	MC	heart
heart_E9.5_embryo1_sc39	MC	heart
heart_E9.5_embryo1_sc40	MC	heart
heart_E9.5_embryo1_sc41	MC	heart
heart_E9.5_embryo1_sc42	MC	heart
heart_E9.5_embryo1_sc43	MC	heart
heart_E9.5_embryo1_sc44	MC	heart
heart_E9.5_embryo1_sc45	MC	heart
heart_E9.5_embryo1_sc46	MC	heart
heart_E9.5_embryo1_sc47	MC	heart
heart_E9.5_embryo1_sc48	MC	heart
heart_E9.5_embryo1_sc49	MC	heart
heart_E9.5_embryo1_sc50	MC	heart
heart_E9.5_embryo2_sc39	MC	heart
heart_E9.5_embryo2_sc40	MC	heart
heart_E9.5_embryo2_sc41	MC	heart
heart_E9.5_embryo2_sc42	MC	heart
heart_E9.5_embryo2_sc43	MC	heart
heart_E9.5_embryo2_sc45	MC	heart
heart_E9.5_embryo2_sc46	MC	heart
heart_E9.5_embryo2_sc48	MC	heart
heart_E9.5_embryo2_sc49	MC	heart
heart_E9.5_embryo2_sc50	MC	heart
heart_E9.5_embryo2_sc51	MC	heart
heart_E9.5_embryo2_sc52	MC	heart
heart_E9.5_embryo2_sc53	MC	heart
heart_E9.5_embryo2_sc54	MC	heart
heart_E9.5_embryo2_sc55	MC	heart
heart_E9.5_embryo2_sc56	MC	heart
heart_E9.5_embryo2_sc57	MC	heart
heart_E9.5_embryo2_sc58	MC	heart
heart_E9.5_embryo2_sc59	MC	heart
heart_E9.5_embryo2_sc60	MC	heart
heart_E9.5_embryo2_sc61	MC	heart
heart_E9.5_embryo2_sc62	MC	heart
heart_E9.5_embryo2_sc63	MC	heart
heart_E9.5_embryo2_sc64	MC	heart
heart_E9.5_embryo2_sc65	MC	heart
heart_E9.5_embryo2_sc66	MC	heart
heart_E9.5_embryo2_sc67	MC	heart
heart_E9.5_embryo2_sc68	MC	heart
heart_E9.5_embryo2_sc70	MC	heart
heart_E9.5_embryo2_sc71	MC	heart
heart_E9.5_embryo2_sc72	MC	heart
heart_E9.5_embryo2_sc73	MC	heart
heart_E9.5_embryo2_sc74	MC	heart
heart_E9.5_embryo2_sc75	MC	heart
heart_E9.5_embryo2_sc76	MC	heart
heart_E9.5_embryo2_sc77	MC	heart
heart_E9.5_embryo2_sc78	MC	heart
heart_E9.5_embryo2_sc79	MC	heart
heart_E9.5_embryo2_sc80	MC	heart
heart_E9.5_embryo2_sc81	MC	heart
heart_E9.5_embryo2_sc82	MC	heart
heart_E9.5_embryo2_sc83	MC	heart
heart_E9.5_embryo2_sc84	MC	heart
heart_E9.5_embryo2_sc85	MC	heart
heart_E9.5_embryo2_sc86	MC	heart
heart_E10.5_embryo1_sc1	MC	heart
heart_E10.5_embryo1_sc2	MC	heart
heart_E10.5_embryo1_sc3	MC	heart
heart_E10.5_embryo1_sc4	MC	heart
heart_E10.5_embryo1_sc5	MC	heart
heart_E10.5_embryo1_sc6	MC	heart
heart_E10.5_embryo1_sc9	MC	heart
heart_E10.5_embryo1_sc10	MC	heart
heart_E10.5_embryo1_sc11	MC	heart
heart_E10.5_embryo1_sc12	MC	heart
heart_E10.5_embryo1_sc17	MC	heart
heart_E10.5_embryo1_sc18	MC	heart
heart_E10.5_embryo1_sc20	MC	heart
heart_E10.5_embryo1_sc21	MC	heart
heart_E10.5_embryo1_sc22	MC	heart
heart_E10.5_embryo1_sc24	MC	heart
heart_E10.5_embryo1_sc25	MC	heart
heart_E10.5_embryo1_sc26	MC	heart
heart_E10.5_embryo1_sc27	MC	heart
heart_E10.5_embryo1_sc29	MC	heart
heart_E10.5_embryo1_sc30	MC	heart
heart_E10.5_embryo1_sc31	MC	heart
heart_E10.5_embryo1_sc32	MC	heart
heart_E10.5_embryo1_sc35	MC	heart
heart_E10.5_embryo1_sc38	MC	heart
heart_E10.5_embryo1_sc39	MC	heart
heart_E10.5_embryo1_sc40	MC	heart
heart_E10.5_embryo1_sc41	MC	heart
heart_E10.5_embryo1_sc42	MC	heart
heart_E10.5_embryo1_sc43	MC	heart
heart_E10.5_embryo1_sc44	MC	heart
heart_E10.5_embryo1_sc45	MC	heart
heart_E10.5_embryo1_sc46	MC	heart
heart_E10.5_embryo1_sc47	MC	heart
heart_E10.5_embryo1_sc48	MC	heart
heart_E10.5_embryo2_sc49	MC	heart
heart_E10.5_embryo2_sc50	MC	heart
heart_E10.5_embryo2_sc52	MC	heart
heart_E10.5_embryo2_sc54	MC	heart
heart_E10.5_embryo2_sc55	MC	heart
heart_E10.5_embryo2_sc56	MC	heart
heart_E10.5_embryo2_sc57	MC	heart
heart_E10.5_embryo2_sc58	MC	heart
heart_E10.5_embryo2_sc59	MC	heart
heart_E10.5_embryo2_sc60	MC	heart
heart_E10.5_embryo2_sc61	MC	heart
heart_E10.5_embryo2_sc63	MC	heart
heart_E10.5_embryo2_sc64	MC	heart
heart_E10.5_embryo2_sc65	MC	heart
heart_E10.5_embryo2_sc66	MC	heart
heart_E10.5_embryo2_sc67	MC	heart
heart_E10.5_embryo2_sc68	MC	heart
heart_E10.5_embryo2_sc69	MC	heart
heart_E10.5_embryo2_sc70	MC	heart
heart_E10.5_embryo2_sc71	MC	heart
heart_E10.5_embryo2_sc72	MC	heart
heart_E10.5_embryo2_sc73	MC	heart
heart_E10.5_embryo2_sc74	MC	heart
heart_E10.5_embryo2_sc76	MC	heart
heart_E10.5_embryo2_sc77	MC	heart
heart_E10.5_embryo2_sc78	MC	heart
heart_E10.5_embryo2_sc79	MC	heart
heart_E10.5_embryo2_sc80	MC	heart
heart_E10.5_embryo2_sc81	MC	heart
heart_E10.5_embryo2_sc82	MC	heart
heart_E10.5_embryo2_sc83	MC	heart
heart_E10.5_embryo2_sc84	MC	heart
heart_E10.5_embryo2_sc85	MC	heart
heart_E10.5_embryo2_sc86	MC	heart
heart_E10.5_embryo2_sc87	MC	heart
heart_E10.5_embryo2_sc88	MC	heart
heart_E10.5_embryo2_sc89	MC	heart
heart_E10.5_embryo2_sc90	MC	heart
heart_E10.5_embryo2_sc91	MC	heart
heart_E10.5_embryo2_sc92	MC	heart
heart_E10.5_embryo2_sc93	MC	heart
heart_E10.5_embryo2_sc94	MC	heart
heart_E10.5_embryo2_sc95	MC	heart
heart_E10.5_embryo2_sc96	MC	heart
heart_E11.5_embryo1_sc1	MC	heart
heart_E11.5_embryo1_sc2	MC	heart
heart_E11.5_embryo1_sc4	MC	heart
heart_E11.5_embryo1_sc5	MC	heart
heart_E11.5_embryo1_sc7	MC	heart
heart_E11.5_embryo1_sc10	MC	heart
heart_E11.5_embryo1_sc11	MC	heart
heart_E11.5_embryo1_sc12	MC	heart
heart_E11.5_embryo1_sc13	MC	heart
heart_E11.5_embryo1_sc15	MC	heart
heart_E11.5_embryo1_sc17	MC	heart
heart_E11.5_embryo1_sc18	MC	heart
heart_E11.5_embryo1_sc20	MC	heart
heart_E11.5_embryo1_sc21	MC	heart
heart_E11.5_embryo1_sc22	MC	heart
heart_E11.5_embryo1_sc24	MC	heart
heart_E11.5_embryo1_sc26	MC	heart
heart_E11.5_embryo1_sc28	MC	heart
heart_E11.5_embryo1_sc29	MC	heart
heart_E11.5_embryo1_sc30	MC	heart
heart_E11.5_embryo1_sc32	MC	heart
heart_E11.5_embryo1_sc33	MC	heart
heart_E11.5_embryo1_sc35	MC	heart
heart_E11.5_embryo1_sc37	MC	heart
heart_E11.5_embryo1_sc38	MC	heart
heart_E11.5_embryo1_sc39	MC	heart
heart_E11.5_embryo1_sc40	MC	heart
heart_E11.5_embryo1_sc41	MC	heart
heart_E11.5_embryo1_sc42	MC	heart
heart_E11.5_embryo1_sc43	MC	heart
heart_E11.5_embryo1_sc44	MC	heart
heart_E11.5_embryo1_sc45	MC	heart
heart_E11.5_embryo1_sc46	MC	heart
heart_E11.5_embryo1_sc47	MC	heart
heart_E11.5_embryo1_sc48	MC	heart
heart_E11.5_embryo2_sc49	MC	heart
heart_E11.5_embryo2_sc51	MC	heart
heart_E11.5_embryo2_sc52	MC	heart
heart_E11.5_embryo2_sc53	MC	heart
heart_E11.5_embryo2_sc54	MC	heart
heart_E11.5_embryo2_sc55	MC	heart
heart_E11.5_embryo2_sc58	MC	heart
heart_E11.5_embryo2_sc59	MC	heart
heart_E11.5_embryo2_sc61	MC	heart
heart_E11.5_embryo2_sc63	MC	heart
heart_E11.5_embryo2_sc65	MC	heart
heart_E11.5_embryo2_sc66	MC	heart
heart_E11.5_embryo2_sc67	MC	heart
heart_E11.5_embryo2_sc68	MC	heart
heart_E11.5_embryo2_sc69	MC	heart
heart_E11.5_embryo2_sc70	MC	heart
heart_E11.5_embryo2_sc71	MC	heart
heart_E11.5_embryo2_sc72	MC	heart
heart_E11.5_embryo2_sc73	MC	heart
heart_E11.5_embryo2_sc74	MC	heart
heart_E11.5_embryo2_sc75	MC	heart
heart_E11.5_embryo2_sc76	MC	heart
heart_E11.5_embryo2_sc82	MC	heart
heart_E11.5_embryo2_sc83	MC	heart
heart_E11.5_embryo2_sc84	MC	heart
heart_E11.5_embryo2_sc88	MC	heart
heart_E11.5_embryo2_sc89	MC	heart
heart_E11.5_embryo2_sc90	MC	heart
heart_E11.5_embryo2_sc91	MC	heart
heart_E11.5_embryo2_sc92	MC	heart
heart_E11.5_embryo2_sc93	MC	heart
heart_E11.5_embryo2_sc94	MC	heart
heart_E11.5_embryo2_sc95	MC	heart
heart_E11.5_embryo2_sc96	MC	heart
intestine_E9.5_embryo3_sc35	MC	intestine
intestine_E9.5_embryo3_sc36	MC	intestine
intestine_E9.5_embryo3_sc42	MC	intestine
intestine_E9.5_embryo3_sc45	MC	intestine
intestine_E9.5_embryo3_sc51	MC	intestine
intestine_E9.5_embryo3_sc52	MC	intestine
intestine_E9.5_embryo3_sc53	MC	intestine
intestine_E9.5_embryo3_sc54	MC	intestine
intestine_E9.5_embryo3_sc55	MC	intestine
intestine_E9.5_embryo3_sc56	MC	intestine
intestine_E9.5_embryo3_sc59	MC	intestine
intestine_E9.5_embryo3_sc60	MC	intestine
intestine_E9.5_embryo3_sc61	MC	intestine
intestine_E9.5_embryo3_sc62	MC	intestine
intestine_E9.5_embryo3_sc63	MC	intestine
intestine_E9.5_embryo3_sc64	MC	intestine
intestine_E9.5_embryo1_sc1	MC	intestine
intestine_E9.5_embryo1_sc2	MC	intestine
intestine_E9.5_embryo1_sc3	MC	intestine
intestine_E9.5_embryo1_sc4	MC	intestine
intestine_E9.5_embryo1_sc6	MC	intestine
intestine_E9.5_embryo1_sc7	MC	intestine
intestine_E9.5_embryo1_sc12	MC	intestine
intestine_E9.5_embryo2_sc52	MC	intestine
intestine_E9.5_embryo2_sc58	MC	intestine
intestine_E9.5_embryo2_sc61	MC	intestine
intestine_E9.5_embryo2_sc62	MC	intestine
intestine_E9.5_embryo2_sc63	MC	intestine
intestine_E9.5_embryo2_sc64	MC	intestine
intestine_E9.5_embryo2_sc65	MC	intestine
intestine_E9.5_embryo2_sc66	MC	intestine
intestine_E9.5_embryo2_sc76	MC	intestine
intestine_E9.5_embryo2_sc79	MC	intestine
intestine_E9.5_embryo2_sc81	MC	intestine
intestine_E9.5_embryo2_sc83	MC	intestine
intestine_E10.5_embryo1_sc1	MC	intestine
intestine_E10.5_embryo1_sc3	MC	intestine
intestine_E10.5_embryo1_sc5	MC	intestine
intestine_E10.5_embryo1_sc6	MC	intestine
intestine_E10.5_embryo1_sc7	MC	intestine
intestine_E10.5_embryo1_sc12	MC	intestine
intestine_E10.5_embryo1_sc15	MC	intestine
intestine_E10.5_embryo1_sc16	MC	intestine
intestine_E10.5_embryo1_sc17	MC	intestine
intestine_E10.5_embryo1_sc19	MC	intestine
intestine_E10.5_embryo1_sc20	MC	intestine
intestine_E10.5_embryo1_sc21	MC	intestine
intestine_E10.5_embryo1_sc22	MC	intestine
intestine_E10.5_embryo1_sc25	MC	intestine
intestine_E10.5_embryo1_sc26	MC	intestine
intestine_E10.5_embryo1_sc27	MC	intestine
intestine_E10.5_embryo1_sc28	MC	intestine
intestine_E10.5_embryo1_sc29	MC	intestine
intestine_E10.5_embryo1_sc31	MC	intestine
intestine_E10.5_embryo1_sc32	MC	intestine
intestine_E10.5_embryo2_sc35	MC	intestine
intestine_E10.5_embryo2_sc39	MC	intestine
intestine_E10.5_embryo2_sc40	MC	intestine
intestine_E10.5_embryo2_sc42	MC	intestine
intestine_E10.5_embryo2_sc43	MC	intestine
intestine_E10.5_embryo2_sc44	MC	intestine
intestine_E10.5_embryo2_sc46	MC	intestine
intestine_E10.5_embryo2_sc47	MC	intestine
intestine_E10.5_embryo2_sc48	MC	intestine
intestine_E10.5_embryo2_sc49	MC	intestine
intestine_E10.5_embryo2_sc51	MC	intestine
intestine_E10.5_embryo2_sc52	MC	intestine
intestine_E10.5_embryo2_sc54	MC	intestine
intestine_E10.5_embryo2_sc55	MC	intestine
intestine_E10.5_embryo2_sc56	MC	intestine
intestine_E10.5_embryo2_sc57	MC	intestine
intestine_E10.5_embryo2_sc58	MC	intestine
intestine_E10.5_embryo2_sc59	MC	intestine
intestine_E10.5_embryo2_sc60	MC	intestine
intestine_E10.5_embryo2_sc63	MC	intestine
intestine_E11.5_embryo1_sc38	MC	intestine
intestine_E11.5_embryo1_sc46	MC	intestine
intestine_E11.5_embryo1_sc53	MC	intestine
intestine_E11.5_embryo1_sc55	MC	intestine
intestine_E11.5_embryo1_sc57	MC	intestine
intestine_E11.5_embryo1_sc60	MC	intestine
intestine_E11.5_embryo1_sc61	MC	intestine
intestine_E11.5_embryo2_sc66	MC	intestine
intestine_E11.5_embryo2_sc67	MC	intestine
intestine_E11.5_embryo2_sc72	MC	intestine
intestine_E11.5_embryo2_sc77	MC	intestine
intestine_E11.5_embryo2_sc81	MC	intestine
intestine_E11.5_embryo2_sc84	MC	intestine
intestine_E11.5_embryo2_sc92	MC	intestine
intestine_E11.5_embryo2_sc93	MC	intestine
liver_E9.5_embryo3_sc51	MC	liver
liver_E9.5_embryo3_sc52	MC	liver
liver_E9.5_embryo3_sc54	MC	liver
liver_E9.5_embryo3_sc56	MC	liver
liver_E9.5_embryo3_sc59	MC	liver
liver_E9.5_embryo3_sc61	MC	liver
liver_E9.5_embryo3_sc62	MC	liver
liver_E9.5_embryo3_sc63	MC	liver
liver_E9.5_embryo3_sc65	MC	liver
liver_E9.5_embryo3_sc68	MC	liver
liver_E9.5_embryo3_sc69	MC	liver
liver_E9.5_embryo3_sc70	MC	liver
liver_E9.5_embryo3_sc71	MC	liver
liver_E9.5_embryo3_sc73	MC	liver
liver_E9.5_embryo3_sc75	MC	liver
liver_E9.5_embryo3_sc76	MC	liver
liver_E9.5_embryo3_sc80	MC	liver
liver_E9.5_embryo3_sc81	MC	liver
liver_E9.5_embryo3_sc82	MC	liver
liver_E9.5_embryo3_sc86	MC	liver
liver_E9.5_embryo3_sc88	MC	liver
liver_E9.5_embryo3_sc89	MC	liver
liver_E9.5_embryo3_sc91	MC	liver
liver_E9.5_embryo1_sc51	MC	liver
liver_E9.5_embryo1_sc52	MC	liver
liver_E9.5_embryo1_sc53	MC	liver
liver_E9.5_embryo1_sc54	MC	liver
liver_E9.5_embryo1_sc56	MC	liver
liver_E9.5_embryo1_sc57	MC	liver
liver_E9.5_embryo1_sc58	MC	liver
liver_E9.5_embryo1_sc59	MC	liver
liver_E9.5_embryo1_sc60	MC	liver
liver_E9.5_embryo1_sc65	MC	liver
liver_E9.5_embryo1_sc66	MC	liver
liver_E9.5_embryo1_sc67	MC	liver
liver_E9.5_embryo1_sc69	MC	liver
liver_E9.5_embryo1_sc70	MC	liver
liver_E9.5_embryo1_sc71	MC	liver
liver_E9.5_embryo1_sc72	MC	liver
liver_E9.5_embryo1_sc75	MC	liver
liver_E9.5_embryo1_sc76	MC	liver
liver_E9.5_embryo1_sc77	MC	liver
liver_E9.5_embryo1_sc78	MC	liver
liver_E9.5_embryo1_sc79	MC	liver
liver_E9.5_embryo1_sc82	MC	liver
liver_E9.5_embryo1_sc83	MC	liver
liver_E9.5_embryo1_sc84	MC	liver
liver_E9.5_embryo1_sc85	MC	liver
liver_E9.5_embryo1_sc86	MC	liver
liver_E9.5_embryo1_sc87	MC	liver
liver_E9.5_embryo1_sc88	MC	liver
liver_E9.5_embryo1_sc89	MC	liver
liver_E9.5_embryo1_sc90	MC	liver
liver_E9.5_embryo1_sc91	MC	liver
liver_E9.5_embryo1_sc92	MC	liver
liver_E9.5_embryo1_sc93	MC	liver
liver_E9.5_embryo1_sc94	MC	liver
liver_E9.5_embryo2_sc2	MC	liver
liver_E9.5_embryo2_sc3	MC	liver
liver_E9.5_embryo2_sc8	MC	liver
liver_E9.5_embryo2_sc10	MC	liver
liver_E9.5_embryo2_sc11	MC	liver
liver_E9.5_embryo2_sc12	MC	liver
liver_E9.5_embryo2_sc15	MC	liver
liver_E9.5_embryo2_sc17	MC	liver
liver_E9.5_embryo2_sc18	MC	liver
liver_E9.5_embryo2_sc21	MC	liver
liver_E9.5_embryo2_sc22	MC	liver
liver_E9.5_embryo2_sc24	MC	liver
liver_E9.5_embryo2_sc25	MC	liver
liver_E9.5_embryo2_sc26	MC	liver
liver_E9.5_embryo2_sc27	MC	liver
liver_E9.5_embryo2_sc28	MC	liver
liver_E9.5_embryo2_sc29	MC	liver
liver_E9.5_embryo2_sc30	MC	liver
liver_E9.5_embryo2_sc31	MC	liver
liver_E9.5_embryo2_sc32	MC	liver
liver_E9.5_embryo2_sc33	MC	liver
liver_E9.5_embryo2_sc36	MC	liver
liver_E9.5_embryo2_sc37	MC	liver
liver_E9.5_embryo2_sc38	MC	liver
liver_E9.5_embryo2_sc39	MC	liver
liver_E9.5_embryo2_sc41	MC	liver
liver_E9.5_embryo2_sc42	MC	liver
liver_E9.5_embryo2_sc43	MC	liver
liver_E9.5_embryo2_sc44	MC	liver
liver_E9.5_embryo2_sc46	MC	liver
liver_E9.5_embryo2_sc47	MC	liver
liver_E9.5_embryo2_sc50	MC	liver
liver_E10.5_embryo1_sc33	MC	liver
liver_E10.5_embryo1_sc45	MC	liver
liver_E10.5_embryo2_sc70	MC	liver
lung_E9.5_embryo3_sc1	MC	lung
lung_E9.5_embryo3_sc2	MC	lung
lung_E9.5_embryo3_sc4	MC	lung
lung_E9.5_embryo3_sc5	MC	lung
lung_E9.5_embryo3_sc6	MC	lung
lung_E9.5_embryo3_sc7	MC	lung
lung_E9.5_embryo3_sc8	MC	lung
lung_E9.5_embryo3_sc9	MC	lung
lung_E9.5_embryo3_sc10	MC	lung
lung_E9.5_embryo3_sc11	MC	lung
lung_E9.5_embryo3_sc12	MC	lung
lung_E9.5_embryo3_sc13	MC	lung
lung_E9.5_embryo3_sc16	MC	lung
lung_E9.5_embryo3_sc17	MC	lung
lung_E9.5_embryo3_sc18	MC	lung
lung_E9.5_embryo3_sc19	MC	lung
lung_E9.5_embryo3_sc20	MC	lung
lung_E9.5_embryo3_sc21	MC	lung
lung_E9.5_embryo3_sc22	MC	lung
lung_E9.5_embryo3_sc24	MC	lung
lung_E9.5_embryo3_sc25	MC	lung
lung_E9.5_embryo3_sc26	MC	lung
lung_E9.5_embryo3_sc27	MC	lung
lung_E9.5_embryo3_sc31	MC	lung
lung_E9.5_embryo3_sc33	MC	lung
lung_E9.5_embryo3_sc36	MC	lung
lung_E9.5_embryo3_sc38	MC	lung
lung_E9.5_embryo3_sc39	MC	lung
lung_E9.5_embryo3_sc40	MC	lung
lung_E9.5_embryo3_sc42	MC	lung
lung_E9.5_embryo3_sc46	MC	lung
lung_E9.5_embryo3_sc47	MC	lung
lung_E9.5_embryo3_sc48	MC	lung
lung_E9.5_embryo2_sc2	MC	lung
lung_E9.5_embryo2_sc4	MC	lung
lung_E9.5_embryo2_sc6	MC	lung
lung_E9.5_embryo2_sc7	MC	lung
lung_E9.5_embryo2_sc8	MC	lung
lung_E9.5_embryo2_sc9	MC	lung
lung_E9.5_embryo2_sc10	MC	lung
lung_E9.5_embryo2_sc11	MC	lung
lung_E9.5_embryo2_sc12	MC	lung
lung_E9.5_embryo2_sc13	MC	lung
lung_E9.5_embryo2_sc14	MC	lung
lung_E9.5_embryo2_sc15	MC	lung
lung_E9.5_embryo2_sc16	MC	lung
lung_E9.5_embryo2_sc17	MC	lung
lung_E9.5_embryo2_sc18	MC	lung
lung_E9.5_embryo2_sc19	MC	lung
lung_E9.5_embryo2_sc20	MC	lung
lung_E9.5_embryo2_sc22	MC	lung
lung_E9.5_embryo2_sc24	MC	lung
lung_E9.5_embryo2_sc26	MC	lung
lung_E9.5_embryo2_sc27	MC	lung
lung_E9.5_embryo2_sc29	MC	lung
lung_E9.5_embryo2_sc30	MC	lung
lung_E9.5_embryo2_sc31	MC	lung
lung_E9.5_embryo2_sc32	MC	lung
lung_E9.5_embryo2_sc33	MC	lung
lung_E9.5_embryo2_sc35	MC	lung
lung_E9.5_embryo2_sc36	MC	lung
lung_E9.5_embryo2_sc37	MC	lung
lung_E9.5_embryo2_sc38	MC	lung
lung_E9.5_embryo2_sc39	MC	lung
lung_E9.5_embryo2_sc41	MC	lung
lung_E9.5_embryo2_sc42	MC	lung
lung_E9.5_embryo2_sc43	MC	lung
lung_E9.5_embryo2_sc44	MC	lung
lung_E9.5_embryo2_sc46	MC	lung
lung_E9.5_embryo2_sc47	MC	lung
lung_E9.5_embryo2_sc48	MC	lung
lung_E9.5_embryo2_sc49	MC	lung
lung_E9.5_embryo2_sc50	MC	lung
lung_E10.5_embryo2_sc4	MC	lung
lung_E10.5_embryo2_sc6	MC	lung
lung_E10.5_embryo2_sc7	MC	lung
lung_E10.5_embryo2_sc8	MC	lung
lung_E10.5_embryo2_sc9	MC	lung
lung_E10.5_embryo2_sc10	MC	lung
lung_E10.5_embryo2_sc12	MC	lung
lung_E10.5_embryo2_sc13	MC	lung
lung_E10.5_embryo2_sc15	MC	lung
lung_E10.5_embryo2_sc17	MC	lung
lung_E10.5_embryo2_sc18	MC	lung
lung_E10.5_embryo2_sc20	MC	lung
lung_E10.5_embryo2_sc22	MC	lung
lung_E10.5_embryo2_sc26	MC	lung
lung_E10.5_embryo2_sc27	MC	lung
lung_E10.5_embryo2_sc30	MC	lung
lung_E10.5_embryo2_sc32	MC	lung
lung_E10.5_embryo1_sc65	MC	lung
lung_E10.5_embryo1_sc66	MC	lung
lung_E10.5_embryo1_sc67	MC	lung
lung_E10.5_embryo1_sc68	MC	lung
lung_E10.5_embryo1_sc69	MC	lung
lung_E10.5_embryo1_sc70	MC	lung
lung_E10.5_embryo1_sc72	MC	lung
lung_E10.5_embryo1_sc73	MC	lung
lung_E10.5_embryo1_sc74	MC	lung
lung_E10.5_embryo1_sc77	MC	lung
lung_E10.5_embryo1_sc80	MC	lung
lung_E10.5_embryo1_sc81	MC	lung
lung_E10.5_embryo1_sc83	MC	lung
lung_E10.5_embryo1_sc85	MC	lung
lung_E10.5_embryo1_sc87	MC	lung
lung_E10.5_embryo1_sc88	MC	lung
lung_E10.5_embryo1_sc89	MC	lung
lung_E10.5_embryo1_sc90	MC	lung
lung_E10.5_embryo1_sc91	MC	lung
lung_E10.5_embryo1_sc92	MC	lung
lung_E10.5_embryo1_sc93	MC	lung
lung_E10.5_embryo1_sc95	MC	lung
lung_E10.5_embryo1_sc96	MC	lung
lung_E11.5_embryo1_sc1	MC	lung
lung_E11.5_embryo1_sc2	MC	lung
lung_E11.5_embryo1_sc4	MC	lung
lung_E11.5_embryo1_sc5	MC	lung
lung_E11.5_embryo1_sc11	MC	lung
lung_E11.5_embryo1_sc13	MC	lung
lung_E11.5_embryo1_sc20	MC	lung
lung_E11.5_embryo1_sc30	MC	lung
lung_E11.5_embryo2_sc33	MC	lung
lung_E11.5_embryo2_sc35	MC	lung
lung_E11.5_embryo2_sc36	MC	lung
lung_E11.5_embryo2_sc37	MC	lung
lung_E11.5_embryo2_sc38	MC	lung
lung_E11.5_embryo2_sc42	MC	lung
lung_E11.5_embryo2_sc43	MC	lung
lung_E11.5_embryo2_sc45	MC	lung
lung_E11.5_embryo2_sc46	MC	lung
lung_E11.5_embryo2_sc47	MC	lung
lung_E11.5_embryo2_sc48	MC	lung
lung_E11.5_embryo2_sc49	MC	lung
lung_E11.5_embryo2_sc50	MC	lung
lung_E11.5_embryo2_sc51	MC	lung
lung_E11.5_embryo2_sc52	MC	lung
lung_E11.5_embryo2_sc53	MC	lung
lung_E11.5_embryo2_sc54	MC	lung
lung_E11.5_embryo2_sc55	MC	lung
lung_E11.5_embryo2_sc56	MC	lung
lung_E11.5_embryo2_sc57	MC	lung
lung_E11.5_embryo2_sc59	MC	lung
lung_E11.5_embryo2_sc61	MC	lung
lung_E11.5_embryo2_sc62	MC	lung
lung_E11.5_embryo2_sc63	MC	lung
lung_E11.5_embryo2_sc64	MC	lung
hindbrain_E9.5_embryo2_sc67	MC	hindbrain
hindbrain_E9.5_embryo2_sc86	MC	hindbrain
hindbrain_E10.5_embryo2_sc65	MC	hindbrain
skin_E9.5_embryo3_sc2	MC	skin
skin_E9.5_embryo3_sc3	MC	skin
skin_E9.5_embryo3_sc5	MC	skin
skin_E9.5_embryo3_sc6	MC	skin
skin_E9.5_embryo3_sc8	MC	skin
skin_E9.5_embryo3_sc11	MC	skin
skin_E9.5_embryo3_sc12	MC	skin
skin_E9.5_embryo3_sc13	MC	skin
skin_E9.5_embryo3_sc14	MC	skin
skin_E9.5_embryo3_sc15	MC	skin
skin_E9.5_embryo3_sc18	MC	skin
skin_E9.5_embryo3_sc21	MC	skin
skin_E9.5_embryo3_sc27	MC	skin
skin_E9.5_embryo3_sc28	MC	skin
skin_E9.5_embryo3_sc29	MC	skin
skin_E9.5_embryo3_sc30	MC	skin
skin_E9.5_embryo3_sc31	MC	skin
skin_E9.5_embryo2_sc1	MC	skin
skin_E9.5_embryo2_sc2	MC	skin
skin_E9.5_embryo2_sc4	MC	skin
skin_E9.5_embryo2_sc5	MC	skin
skin_E9.5_embryo2_sc6	MC	skin
skin_E9.5_embryo2_sc7	MC	skin
skin_E9.5_embryo2_sc8	MC	skin
skin_E9.5_embryo2_sc9	MC	skin
skin_E9.5_embryo2_sc10	MC	skin
skin_E9.5_embryo2_sc11	MC	skin
skin_E9.5_embryo2_sc12	MC	skin
skin_E9.5_embryo2_sc13	MC	skin
skin_E9.5_embryo2_sc14	MC	skin
skin_E9.5_embryo2_sc15	MC	skin
skin_E9.5_embryo2_sc17	MC	skin
skin_E9.5_embryo2_sc19	MC	skin
skin_E9.5_embryo2_sc21	MC	skin
skin_E9.5_embryo2_sc22	MC	skin
skin_E9.5_embryo2_sc24	MC	skin
skin_E9.5_embryo2_sc25	MC	skin
skin_E9.5_embryo2_sc26	MC	skin
skin_E9.5_embryo2_sc27	MC	skin
skin_E9.5_embryo2_sc28	MC	skin
skin_E9.5_embryo2_sc29	MC	skin
skin_E9.5_embryo2_sc33	MC	skin
skin_E9.5_embryo2_sc36	MC	skin
skin_E9.5_embryo2_sc38	MC	skin
skin_E10.5_embryo1_sc1	MC	skin
skin_E10.5_embryo1_sc4	MC	skin
skin_E10.5_embryo1_sc5	MC	skin
skin_E10.5_embryo1_sc6	MC	skin
skin_E10.5_embryo1_sc7	MC	skin
skin_E10.5_embryo1_sc8	MC	skin
skin_E10.5_embryo1_sc17	MC	skin
skin_E10.5_embryo1_sc18	MC	skin
skin_E10.5_embryo1_sc19	MC	skin
skin_E10.5_embryo1_sc22	MC	skin
skin_E10.5_embryo1_sc26	MC	skin
skin_E10.5_embryo1_sc28	MC	skin
skin_E10.5_embryo1_sc30	MC	skin
skin_E10.5_embryo1_sc31	MC	skin
skin_E10.5_embryo1_sc32	MC	skin
skin_E10.5_embryo2_sc33	MC	skin
skin_E10.5_embryo2_sc35	MC	skin
skin_E10.5_embryo2_sc40	MC	skin
skin_E10.5_embryo2_sc42	MC	skin
skin_E10.5_embryo2_sc43	MC	skin
skin_E10.5_embryo2_sc48	MC	skin
skin_E10.5_embryo2_sc50	MC	skin
skin_E10.5_embryo2_sc51	MC	skin
skin_E10.5_embryo2_sc52	MC	skin
skin_E10.5_embryo2_sc55	MC	skin
skin_E10.5_embryo2_sc56	MC	skin
skin_E10.5_embryo2_sc57	MC	skin
skin_E10.5_embryo2_sc58	MC	skin
skin_E10.5_embryo2_sc60	MC	skin
skin_E10.5_embryo2_sc61	MC	skin
skin_E10.5_embryo2_sc62	MC	skin
skin_E10.5_embryo2_sc64	MC	skin
skin_E11.5_embryo2_sc8	MC	skin
skin_E11.5_embryo2_sc15	MC	skin
skin_E11.5_embryo2_sc16	MC	skin
skin_E11.5_embryo2_sc22	MC	skin
skin_E11.5_embryo1_sc66	MC	skin
skin_E11.5_embryo1_sc67	MC	skin
skin_E11.5_embryo1_sc68	MC	skin
skin_E11.5_embryo1_sc69	MC	skin
skin_E11.5_embryo1_sc71	MC	skin
skin_E11.5_embryo1_sc73	MC	skin
skin_E11.5_embryo1_sc75	MC	skin
skin_E11.5_embryo1_sc81	MC	skin
skin_E11.5_embryo1_sc82	MC	skin
skin_E11.5_embryo1_sc83	MC	skin
skin_E11.5_embryo1_sc89	MC	skin
somite_E9.5_embryo3_sc65	MC	somite
somite_E9.5_embryo3_sc66	MC	somite
somite_E9.5_embryo3_sc67	MC	somite
somite_E9.5_embryo3_sc68	MC	somite
somite_E9.5_embryo3_sc69	MC	somite
somite_E9.5_embryo3_sc70	MC	somite
somite_E9.5_embryo3_sc71	MC	somite
somite_E9.5_embryo3_sc72	MC	somite
somite_E9.5_embryo3_sc73	MC	somite
somite_E9.5_embryo3_sc74	MC	somite
somite_E9.5_embryo3_sc75	MC	somite
somite_E9.5_embryo3_sc76	MC	somite
somite_E9.5_embryo3_sc77	MC	somite
somite_E9.5_embryo3_sc78	MC	somite
somite_E9.5_embryo3_sc79	MC	somite
somite_E9.5_embryo3_sc81	MC	somite
somite_E9.5_embryo3_sc82	MC	somite
somite_E9.5_embryo3_sc83	MC	somite
somite_E9.5_embryo3_sc84	MC	somite
somite_E9.5_embryo3_sc85	MC	somite
somite_E9.5_embryo3_sc86	MC	somite
somite_E9.5_embryo3_sc87	MC	somite
somite_E9.5_embryo3_sc88	MC	somite
somite_E9.5_embryo3_sc89	MC	somite
somite_E9.5_embryo3_sc90	MC	somite
somite_E9.5_embryo3_sc91	MC	somite
somite_E9.5_embryo3_sc92	MC	somite
somite_E9.5_embryo3_sc93	MC	somite
somite_E9.5_embryo3_sc94	MC	somite
somite_E9.5_embryo3_sc95	MC	somite
somite_E9.5_embryo3_sc96	MC	somite
somite_E9.5_embryo1_sc51	MC	somite
somite_E9.5_embryo1_sc52	MC	somite
somite_E9.5_embryo1_sc53	MC	somite
somite_E9.5_embryo1_sc54	MC	somite
somite_E9.5_embryo1_sc55	MC	somite
somite_E9.5_embryo1_sc56	MC	somite
somite_E9.5_embryo1_sc57	MC	somite
somite_E9.5_embryo1_sc58	MC	somite
somite_E9.5_embryo1_sc59	MC	somite
somite_E9.5_embryo1_sc60	MC	somite
somite_E9.5_embryo1_sc61	MC	somite
somite_E9.5_embryo1_sc62	MC	somite
somite_E9.5_embryo1_sc63	MC	somite
somite_E9.5_embryo1_sc64	MC	somite
somite_E9.5_embryo1_sc65	MC	somite
somite_E9.5_embryo1_sc66	MC	somite
somite_E9.5_embryo1_sc67	MC	somite
somite_E9.5_embryo1_sc68	MC	somite
somite_E9.5_embryo1_sc69	MC	somite
somite_E9.5_embryo1_sc70	MC	somite
somite_E9.5_embryo1_sc71	MC	somite
somite_E9.5_embryo1_sc72	MC	somite
somite_E9.5_embryo1_sc73	MC	somite
somite_E9.5_embryo1_sc74	MC	somite
somite_E9.5_embryo2_sc1	MC	somite
somite_E9.5_embryo2_sc4	MC	somite
somite_E9.5_embryo2_sc5	MC	somite
somite_E9.5_embryo2_sc6	MC	somite
somite_E9.5_embryo2_sc7	MC	somite
somite_E9.5_embryo2_sc8	MC	somite
somite_E9.5_embryo2_sc9	MC	somite
somite_E9.5_embryo2_sc10	MC	somite
somite_E9.5_embryo2_sc12	MC	somite
somite_E9.5_embryo2_sc13	MC	somite
somite_E9.5_embryo2_sc15	MC	somite
somite_E9.5_embryo2_sc16	MC	somite
somite_E9.5_embryo2_sc17	MC	somite
somite_E9.5_embryo2_sc20	MC	somite
somite_E9.5_embryo2_sc21	MC	somite
somite_E9.5_embryo2_sc24	MC	somite
somite_E9.5_embryo2_sc25	MC	somite
somite_E9.5_embryo2_sc27	MC	somite
somite_E9.5_embryo2_sc28	MC	somite
somite_E9.5_embryo2_sc29	MC	somite
somite_E9.5_embryo2_sc30	MC	somite
somite_E9.5_embryo2_sc31	MC	somite
somite_E9.5_embryo2_sc32	MC	somite
somite_E9.5_embryo2_sc33	MC	somite
somite_E9.5_embryo2_sc35	MC	somite
somite_E9.5_embryo2_sc37	MC	somite
somite_E10.5_embryo1_sc33	MC	somite
somite_E10.5_embryo1_sc35	MC	somite
somite_E10.5_embryo1_sc36	MC	somite
somite_E10.5_embryo1_sc37	MC	somite
somite_E10.5_embryo1_sc38	MC	somite
somite_E10.5_embryo1_sc39	MC	somite
somite_E10.5_embryo1_sc40	MC	somite
somite_E10.5_embryo1_sc41	MC	somite
somite_E10.5_embryo1_sc42	MC	somite
somite_E10.5_embryo1_sc43	MC	somite
somite_E10.5_embryo1_sc44	MC	somite
somite_E10.5_embryo1_sc45	MC	somite
somite_E10.5_embryo1_sc46	MC	somite
somite_E10.5_embryo1_sc47	MC	somite
somite_E10.5_embryo1_sc48	MC	somite
somite_E10.5_embryo1_sc49	MC	somite
somite_E10.5_embryo1_sc50	MC	somite
somite_E10.5_embryo1_sc51	MC	somite
somite_E10.5_embryo1_sc52	MC	somite
somite_E10.5_embryo1_sc53	MC	somite
somite_E10.5_embryo1_sc54	MC	somite
somite_E10.5_embryo1_sc55	MC	somite
somite_E10.5_embryo1_sc56	MC	somite
somite_E10.5_embryo1_sc57	MC	somite
somite_E10.5_embryo1_sc58	MC	somite
somite_E10.5_embryo1_sc59	MC	somite
somite_E10.5_embryo1_sc60	MC	somite
somite_E10.5_embryo1_sc61	MC	somite
somite_E10.5_embryo1_sc62	MC	somite
somite_E10.5_embryo1_sc63	MC	somite
somite_E10.5_embryo1_sc64	MC	somite
somite_E10.5_embryo2_sc65	MC	somite
somite_E10.5_embryo2_sc66	MC	somite
somite_E10.5_embryo2_sc68	MC	somite
somite_E10.5_embryo2_sc69	MC	somite
somite_E10.5_embryo2_sc70	MC	somite
somite_E10.5_embryo2_sc71	MC	somite
somite_E10.5_embryo2_sc72	MC	somite
somite_E10.5_embryo2_sc73	MC	somite
somite_E10.5_embryo2_sc74	MC	somite
somite_E10.5_embryo2_sc76	MC	somite
somite_E10.5_embryo2_sc77	MC	somite
somite_E10.5_embryo2_sc78	MC	somite
somite_E10.5_embryo2_sc79	MC	somite
somite_E10.5_embryo2_sc80	MC	somite
somite_E10.5_embryo2_sc81	MC	somite
somite_E10.5_embryo2_sc82	MC	somite
somite_E10.5_embryo2_sc83	MC	somite
somite_E10.5_embryo2_sc84	MC	somite
somite_E10.5_embryo2_sc85	MC	somite
somite_E10.5_embryo2_sc86	MC	somite
somite_E10.5_embryo2_sc87	MC	somite
somite_E10.5_embryo2_sc88	MC	somite
somite_E10.5_embryo2_sc89	MC	somite
somite_E10.5_embryo2_sc90	MC	somite
somite_E10.5_embryo2_sc91	MC	somite
somite_E10.5_embryo2_sc92	MC	somite
somite_E10.5_embryo2_sc93	MC	somite
somite_E10.5_embryo2_sc94	MC	somite
somite_E10.5_embryo2_sc95	MC	somite
somite_E10.5_embryo2_sc96	MC	somite
somite_E11.5_embryo1_sc33	MC	somite
somite_E11.5_embryo1_sc35	MC	somite
somite_E11.5_embryo1_sc36	MC	somite
somite_E11.5_embryo1_sc37	MC	somite
somite_E11.5_embryo1_sc38	MC	somite
somite_E11.5_embryo1_sc39	MC	somite
somite_E11.5_embryo1_sc40	MC	somite
somite_E11.5_embryo1_sc42	MC	somite
somite_E11.5_embryo1_sc43	MC	somite
somite_E11.5_embryo1_sc44	MC	somite
somite_E11.5_embryo1_sc45	MC	somite
somite_E11.5_embryo1_sc46	MC	somite
somite_E11.5_embryo1_sc47	MC	somite
somite_E11.5_embryo1_sc48	MC	somite
somite_E11.5_embryo1_sc49	MC	somite
somite_E11.5_embryo1_sc50	MC	somite
somite_E11.5_embryo1_sc51	MC	somite
somite_E11.5_embryo1_sc52	MC	somite
somite_E11.5_embryo1_sc53	MC	somite
somite_E11.5_embryo1_sc54	MC	somite
somite_E11.5_embryo1_sc55	MC	somite
somite_E11.5_embryo1_sc56	MC	somite
somite_E11.5_embryo1_sc57	MC	somite
somite_E11.5_embryo1_sc58	MC	somite
somite_E11.5_embryo1_sc59	MC	somite
somite_E11.5_embryo1_sc61	MC	somite
somite_E11.5_embryo1_sc62	MC	somite
somite_E11.5_embryo1_sc63	MC	somite
somite_E11.5_embryo1_sc64	MC	somite
somite_E11.5_embryo2_sc65	MC	somite
somite_E11.5_embryo2_sc67	MC	somite
somite_E11.5_embryo2_sc68	MC	somite
somite_E11.5_embryo2_sc69	MC	somite
somite_E11.5_embryo2_sc70	MC	somite
somite_E11.5_embryo2_sc71	MC	somite
somite_E11.5_embryo2_sc72	MC	somite
somite_E11.5_embryo2_sc73	MC	somite
somite_E11.5_embryo2_sc74	MC	somite
somite_E11.5_embryo2_sc75	MC	somite
somite_E11.5_embryo2_sc76	MC	somite
somite_E11.5_embryo2_sc77	MC	somite
somite_E11.5_embryo2_sc78	MC	somite
somite_E11.5_embryo2_sc79	MC	somite
somite_E11.5_embryo2_sc80	MC	somite
somite_E11.5_embryo2_sc81	MC	somite
somite_E11.5_embryo2_sc82	MC	somite
somite_E11.5_embryo2_sc83	MC	somite
somite_E11.5_embryo2_sc84	MC	somite
somite_E11.5_embryo2_sc85	MC	somite
somite_E11.5_embryo2_sc86	MC	somite
somite_E11.5_embryo2_sc87	MC	somite
somite_E11.5_embryo2_sc88	MC	somite
somite_E11.5_embryo2_sc89	MC	somite
somite_E11.5_embryo2_sc90	MC	somite
somite_E11.5_embryo2_sc91	MC	somite
somite_E11.5_embryo2_sc92	MC	somite
somite_E11.5_embryo2_sc93	MC	somite
somite_E11.5_embryo2_sc94	MC	somite
somite_E11.5_embryo2_sc95	MC	somite
somite_E11.5_embryo2_sc96	MC	somite

## Sheet: epi_and_mes_cells_of_4_organs
Epithelial cells sampled from intestine, liver, lung and skin corresponding to Fig. 2a
Cell	Cell_types	PC1	PC2
intestine_E9.5_embryo1_sc10	Epi	12.5541	1.26299
intestine_E9.5_embryo1_sc11	Epi	10.4979	2.63942
intestine_E9.5_embryo1_sc5	Epi	10.6571	4.02867
intestine_E9.5_embryo1_sc8	Epi	11.4855	4.70481
intestine_E9.5_embryo1_sc9	Epi	9.8839	6.7021
intestine_E9.5_embryo2_sc51	Epi	12.2344	2.69218
intestine_E9.5_embryo2_sc53	Epi	13.7931	6.15421
intestine_E9.5_embryo2_sc54	Epi	11.9049	7.09738
intestine_E9.5_embryo2_sc55	Epi	16.271	6.33247
intestine_E9.5_embryo2_sc56	Epi	11.9743	9.28242
intestine_E9.5_embryo2_sc57	Epi	13.1934	5.06819
intestine_E9.5_embryo2_sc59	Epi	17.1489	4.2904
intestine_E9.5_embryo2_sc60	Epi	13.5892	9.55622
intestine_E9.5_embryo2_sc67	Epi	13.819	5.86768
intestine_E9.5_embryo2_sc68	Epi	15.075	6.63561
intestine_E9.5_embryo2_sc69	Epi	15.4993	7.75446
intestine_E9.5_embryo2_sc70	Epi	15.8488	6.61847
intestine_E9.5_embryo2_sc71	Epi	13.2388	5.76687
intestine_E9.5_embryo2_sc72	Epi	11.9819	3.94308
intestine_E9.5_embryo2_sc74	Epi	12.0824	6.0569
intestine_E9.5_embryo2_sc75	Epi	14.7228	4.13609
intestine_E9.5_embryo2_sc77	Epi	15.0435	2.94178
intestine_E9.5_embryo2_sc78	Epi	15.1963	4.81381
intestine_E9.5_embryo2_sc80	Epi	14.3727	4.63485
intestine_E9.5_embryo2_sc82	Epi	16.2636	5.18949
intestine_E9.5_embryo2_sc84	Epi	16.9788	9.98975
intestine_E9.5_embryo2_sc85	Epi	15.3536	9.39243
intestine_E9.5_embryo2_sc86	Epi	15.1512	9.11063
intestine_E9.5_embryo2_sc87	Epi	17.8844	8.17076
intestine_E9.5_embryo2_sc88	Epi	15.6252	10.002
intestine_E9.5_embryo2_sc89	Epi	16.5122	4.17024
intestine_E9.5_embryo2_sc90	Epi	15.2382	6.07234
intestine_E9.5_embryo2_sc91	Epi	17.3711	8.10805
intestine_E9.5_embryo2_sc92	Epi	16.7171	6.42281
intestine_E9.5_embryo2_sc93	Epi	16.2274	8.68055
intestine_E9.5_embryo2_sc94	Epi	16.6207	6.50322
intestine_E9.5_embryo3_sc33	Epi	13.6784	2.73916
intestine_E9.5_embryo3_sc37	Epi	13.5065	3.3636
intestine_E9.5_embryo3_sc38	Epi	13.9121	1.86712
intestine_E9.5_embryo3_sc39	Epi	12.1314	6.81553
intestine_E9.5_embryo3_sc40	Epi	10.044	6.06949
intestine_E9.5_embryo3_sc41	Epi	2.79073	1.81852
intestine_E9.5_embryo3_sc43	Epi	15.1059	6.23998
intestine_E9.5_embryo3_sc44	Epi	14.3673	4.98706
intestine_E9.5_embryo3_sc46	Epi	12.539	6.46904
intestine_E9.5_embryo3_sc47	Epi	10.4796	4.11176
intestine_E9.5_embryo3_sc48	Epi	12.088	2.82086
intestine_E9.5_embryo3_sc50	Epi	12.4706	6.83795
intestine_E9.5_embryo3_sc58	Epi	15.9993	5.13448
intestine_E10.5_embryo1_sc30	Epi	7.04422	3.6663
intestine_E10.5_embryo2_sc36	Epi	14.9683	4.08833
intestine_E10.5_embryo2_sc38	Epi	12.8894	1.59993
intestine_E10.5_embryo2_sc41	Epi	12.103	4.6997
intestine_E10.5_embryo2_sc45	Epi	12.2978	3.33441
intestine_E10.5_embryo2_sc50	Epi	13.3254	3.68693
intestine_E10.5_embryo2_sc62	Epi	11.4444	2.30611
intestine_E10.5_embryo1_sc10	Epi	13.5811	-1.65086
intestine_E10.5_embryo1_sc18	Epi	13.26	3.07602
intestine_E10.5_embryo1_sc2	Epi	13.1656	0.30979
intestine_E10.5_embryo1_sc24	Epi	15.5121	1.63546
intestine_E10.5_embryo1_sc4	Epi	14.9351	1.77402
intestine_E10.5_embryo1_sc8	Epi	12.1841	-0.923273
intestine_E10.5_embryo1_sc9	Epi	14.2533	2.78703
intestine_E10.5_embryo2_sc37	Epi	11.8531	1.13364
intestine_E11.5_embryo1_sc35	Epi	15.8537	0.642652
intestine_E11.5_embryo1_sc36	Epi	15.5244	0.318569
intestine_E11.5_embryo1_sc37	Epi	14.4196	2.63302
intestine_E11.5_embryo1_sc40	Epi	14.4813	0.307568
intestine_E11.5_embryo1_sc41	Epi	13.3902	1.31422
intestine_E11.5_embryo1_sc42	Epi	17.1272	3.85454
intestine_E11.5_embryo1_sc43	Epi	15.6743	2.60219
intestine_E11.5_embryo1_sc44	Epi	8.38785	-2.53822
intestine_E11.5_embryo1_sc45	Epi	14.1235	-0.353117
intestine_E11.5_embryo1_sc47	Epi	17.8127	3.09263
intestine_E11.5_embryo1_sc48	Epi	15.0902	1.05141
intestine_E11.5_embryo1_sc49	Epi	16.1211	0.492095
intestine_E11.5_embryo1_sc50	Epi	16.9955	3.19111
intestine_E11.5_embryo1_sc51	Epi	15.039	1.48502
intestine_E11.5_embryo1_sc52	Epi	14.5159	1.32505
intestine_E11.5_embryo1_sc54	Epi	15.7018	1.17986
intestine_E11.5_embryo1_sc56	Epi	14.8507	1.1923
intestine_E11.5_embryo1_sc58	Epi	15.4394	0.0777667
intestine_E11.5_embryo1_sc59	Epi	16.3819	3.67271
intestine_E11.5_embryo1_sc62	Epi	15.3167	-0.652085
intestine_E11.5_embryo1_sc63	Epi	16.2991	1.72509
intestine_E11.5_embryo1_sc64	Epi	15.4441	2.90952
intestine_E11.5_embryo2_sc65	Epi	15.2353	1.82963
intestine_E11.5_embryo2_sc68	Epi	14.1771	2.5287
intestine_E11.5_embryo2_sc69	Epi	15.4319	2.12593
intestine_E11.5_embryo2_sc70	Epi	13.7771	0.249481
intestine_E11.5_embryo2_sc71	Epi	16.5327	0.428466
intestine_E11.5_embryo2_sc73	Epi	13.9059	0.365301
intestine_E11.5_embryo2_sc74	Epi	16.8538	2.39526
intestine_E11.5_embryo2_sc75	Epi	15.4133	1.27104
intestine_E11.5_embryo2_sc76	Epi	11.6743	-0.2837
intestine_E11.5_embryo2_sc78	Epi	12.2942	-0.0612849
intestine_E11.5_embryo2_sc79	Epi	14.5242	1.61831
intestine_E11.5_embryo2_sc80	Epi	17	1.53463
intestine_E11.5_embryo2_sc82	Epi	15.8663	2.01508
intestine_E11.5_embryo2_sc83	Epi	16.506	1.63974
intestine_E11.5_embryo2_sc85	Epi	14.0145	-0.0967441
intestine_E11.5_embryo2_sc86	Epi	14.1237	0.638163
intestine_E11.5_embryo2_sc87	Epi	15.0877	-0.277619
intestine_E11.5_embryo2_sc88	Epi	17.6891	2.68605
intestine_E11.5_embryo2_sc89	Epi	15.5941	2.00777
intestine_E11.5_embryo2_sc90	Epi	15.3448	0.824732
intestine_E11.5_embryo2_sc91	Epi	15.2927	3.89511
intestine_E11.5_embryo2_sc94	Epi	16.096	0.927901
intestine_E11.5_embryo2_sc95	Epi	14.7033	2.83479
intestine_E11.5_embryo2_sc96	Epi	14.7033	2.83479
liver_E9.5_embryo1_sc55	Epi	10.5157	-8.32525
liver_E9.5_embryo1_sc61	Epi	17.0457	-8.18993
liver_E9.5_embryo1_sc62	Epi	12.6768	-7.34473
liver_E9.5_embryo1_sc63	Epi	13.8146	-7.97768
liver_E9.5_embryo1_sc64	Epi	13.3807	-7.00836
liver_E9.5_embryo1_sc68	Epi	14.9363	-8.0222
liver_E9.5_embryo1_sc73	Epi	15.6049	-8.08514
liver_E9.5_embryo1_sc74	Epi	11.4717	-8.30209
liver_E9.5_embryo1_sc81	Epi	15.5288	-7.0567
liver_E9.5_embryo2_sc1	Epi	21.2677	-10.42
liver_E9.5_embryo2_sc13	Epi	16.9464	-8.33182
liver_E9.5_embryo2_sc14	Epi	15.6968	-10.9727
liver_E9.5_embryo2_sc16	Epi	18.7298	-10.9962
liver_E9.5_embryo2_sc19	Epi	14.4477	-7.83064
liver_E9.5_embryo2_sc20	Epi	17.11	-9.56918
liver_E9.5_embryo2_sc35	Epi	12.8451	-8.63234
liver_E9.5_embryo2_sc4	Epi	17.0447	-10.4451
liver_E9.5_embryo2_sc40	Epi	12.4896	-10.2134
liver_E9.5_embryo2_sc45	Epi	18.4607	-9.82803
liver_E9.5_embryo2_sc48	Epi	16.4302	-10.5617
liver_E9.5_embryo2_sc49	Epi	15.8013	-10.5607
liver_E9.5_embryo2_sc5	Epi	14.5743	-10.3739
liver_E9.5_embryo2_sc6	Epi	13.8244	-10.0907
liver_E9.5_embryo2_sc7	Epi	18.5123	-11.5585
liver_E9.5_embryo2_sc9	Epi	17.6765	-10.8101
liver_E11.5_embryo2_sc82	Epi	11.3959	-7.73579
liver_E9.5_embryo3_sc49	Epi	13.2127	-10.1279
liver_E9.5_embryo3_sc50	Epi	16.72	-11.8742
liver_E9.5_embryo3_sc55	Epi	16.7854	-13.105
liver_E9.5_embryo3_sc57	Epi	17.5076	-10.8287
liver_E9.5_embryo3_sc64	Epi	17.4704	-13.1307
liver_E9.5_embryo3_sc67	Epi	15.6363	-12.2789
liver_E9.5_embryo3_sc84	Epi	17.769	-11.475
liver_E9.5_embryo3_sc85	Epi	16.721	-12.6145
liver_E9.5_embryo3_sc95	Epi	17.7339	-12.1896
liver_E9.5_embryo3_sc96	Epi	17.7339	-12.1896
liver_E10.5_embryo1_sc24	Epi	17.7116	-12.8668
liver_E10.5_embryo1_sc39	Epi	15.2727	-11.4029
liver_E10.5_embryo1_sc46	Epi	15.3091	-12.5842
liver_E10.5_embryo1_sc8	Epi	17.8834	-11.6806
liver_E10.5_embryo2_sc57	Epi	18.6716	-13.3167
liver_E10.5_embryo2_sc66	Epi	18.6091	-12.6609
liver_E10.5_embryo2_sc69	Epi	16.5791	-12.3166
liver_E10.5_embryo2_sc76	Epi	18.6265	-13.8313
liver_E11.5_embryo2_sc59	Epi	21.2611	-13.223
liver_E11.5_embryo2_sc74	Epi	19.7995	-12.9208
liver_E11.5_embryo2_sc80	Epi	21.0739	-14.4274
liver_E11.5_embryo2_sc92	Epi	19.3861	-11.009
lung_E9.5_embryo2_sc1	Epi	7.4904	-0.469945
lung_E9.5_embryo2_sc21	Epi	7.18806	0.830862
lung_E9.5_embryo2_sc40	Epi	8.76347	3.73331
lung_E9.5_embryo3_sc14	Epi	6.88279	-0.198254
lung_E9.5_embryo3_sc28	Epi	6.26232	0.440846
lung_E9.5_embryo3_sc29	Epi	5.63662	-0.0627377
lung_E9.5_embryo3_sc3	Epi	6.73465	0.561216
lung_E9.5_embryo3_sc30	Epi	4.12305	-2.53259
lung_E9.5_embryo3_sc32	Epi	6.24364	-0.676585
lung_E9.5_embryo3_sc35	Epi	7.39584	-1.34546
lung_E9.5_embryo3_sc37	Epi	6.15929	0.0146431
lung_E9.5_embryo3_sc41	Epi	5.24976	0.203613
lung_E9.5_embryo3_sc43	Epi	6.28042	1.22161
lung_E9.5_embryo3_sc44	Epi	5.55874	-0.489735
lung_E9.5_embryo3_sc45	Epi	5.09203	1.47247
lung_E10.5_embryo1_sc71	Epi	5.18544	3.13267
lung_E10.5_embryo1_sc78	Epi	5.02053	4.13115
lung_E10.5_embryo1_sc84	Epi	5.32999	0.0972127
lung_E10.5_embryo1_sc86	Epi	4.96269	2.12144
lung_E10.5_embryo1_sc94	Epi	5.3938	0.765631
lung_E10.5_embryo2_sc1	Epi	2.17268	1.63236
lung_E10.5_embryo2_sc14	Epi	2.5712	0.0617153
lung_E10.5_embryo2_sc16	Epi	4.8282	0.900285
lung_E10.5_embryo2_sc2	Epi	4.35889	2.64404
lung_E10.5_embryo2_sc21	Epi	4.36627	1.56897
lung_E10.5_embryo2_sc24	Epi	4.13427	3.58167
lung_E10.5_embryo2_sc25	Epi	3.80786	2.24346
lung_E10.5_embryo2_sc29	Epi	4.90354	2.88791
lung_E10.5_embryo2_sc3	Epi	4.18044	2.7218
lung_E10.5_embryo2_sc31	Epi	5.83355	2.93918
lung_E10.5_embryo2_sc5	Epi	3.83837	1.9479
lung_E11.5_embryo1_sc10	Epi	2.44463	2.10365
lung_E11.5_embryo1_sc12	Epi	3.51055	4.9284
lung_E11.5_embryo1_sc14	Epi	3.02451	1.71191
lung_E11.5_embryo1_sc17	Epi	2.45439	0.189053
lung_E11.5_embryo1_sc18	Epi	2.98037	-2.18521
lung_E11.5_embryo1_sc19	Epi	3.09592	0.662031
lung_E11.5_embryo1_sc21	Epi	3.57434	1.78977
lung_E11.5_embryo1_sc22	Epi	2.08007	0.780071
lung_E11.5_embryo1_sc25	Epi	2.51887	2.7019
lung_E11.5_embryo1_sc27	Epi	2.58364	2.59612
lung_E11.5_embryo1_sc28	Epi	3.61812	2.63876
lung_E11.5_embryo1_sc29	Epi	4.28214	2.00054
lung_E11.5_embryo1_sc3	Epi	2.98103	2.35419
lung_E11.5_embryo1_sc31	Epi	0.129291	0.779587
lung_E11.5_embryo1_sc6	Epi	-2.44552	3.28194
lung_E11.5_embryo1_sc7	Epi	0.511666	5.24023
lung_E11.5_embryo1_sc8	Epi	1.03438	2.1201
lung_E11.5_embryo1_sc9	Epi	0.761581	2.92823
lung_E11.5_embryo2_sc40	Epi	2.9512	2.54489
lung_E11.5_embryo2_sc58	Epi	5.50155	1.03319
lung_E11.5_embryo2_sc60	Epi	3.44717	1.38485
skin_E9.5_embryo2_sc16	Epi	1.10844	11.809
skin_E9.5_embryo2_sc18	Epi	-0.61665	14.4269
skin_E9.5_embryo2_sc20	Epi	1.26912	16.4811
skin_E9.5_embryo2_sc30	Epi	0.357378	9.63721
skin_E9.5_embryo2_sc31	Epi	-0.951837	14.6779
skin_E9.5_embryo2_sc32	Epi	-1.63489	11.169
skin_E9.5_embryo2_sc35	Epi	1.49382	11.3673
skin_E9.5_embryo3_sc1	Epi	-2.90082	13.8353
skin_E9.5_embryo3_sc16	Epi	-1.84803	13.151
skin_E9.5_embryo3_sc17	Epi	-1.82672	13.0904
skin_E9.5_embryo3_sc19	Epi	-0.454276	17.4323
skin_E9.5_embryo3_sc20	Epi	-0.471626	16.0862
skin_E9.5_embryo3_sc25	Epi	-1.03123	17.1184
skin_E9.5_embryo3_sc26	Epi	-1.09426	16.6237
skin_E9.5_embryo3_sc4	Epi	-3.80452	17.7266
skin_E9.5_embryo3_sc7	Epi	-1.52324	16.7734
skin_E9.5_embryo3_sc9	Epi	-1.2941	13.3065
skin_E10.5_embryo1_sc11	Epi	-2.87312	12.5739
skin_E10.5_embryo1_sc21	Epi	-3.34816	20.6066
skin_E10.5_embryo1_sc25	Epi	-6.89072	15.0797
skin_E10.5_embryo1_sc27	Epi	-3.86999	21.764
skin_E10.5_embryo1_sc29	Epi	-3.03989	19.9215
skin_E10.5_embryo1_sc3	Epi	-2.81462	23.002
skin_E10.5_embryo1_sc9	Epi	-3.16716	14.2327
skin_E10.5_embryo2_sc34	Epi	-3.60106	17.6063
skin_E10.5_embryo2_sc36	Epi	-2.48905	18.7007
skin_E10.5_embryo2_sc37	Epi	-4.43392	14.1397
skin_E10.5_embryo2_sc38	Epi	-3.47757	12.3013
skin_E10.5_embryo2_sc39	Epi	-8.40357	20.7419
skin_E10.5_embryo2_sc41	Epi	-1.58667	16.0387
skin_E10.5_embryo2_sc44	Epi	-0.731637	19.0029
skin_E10.5_embryo2_sc45	Epi	-0.570551	20.4719
skin_E10.5_embryo2_sc46	Epi	-2.52135	16.6456
skin_E10.5_embryo2_sc47	Epi	-2.3497	15.7764
skin_E10.5_embryo2_sc49	Epi	-2.73387	18.3518
skin_E10.5_embryo2_sc53	Epi	-3.09283	18.8491
skin_E10.5_embryo2_sc54	Epi	-3.06423	14.0659
skin_E10.5_embryo2_sc59	Epi	-2.39376	14.0019
skin_E10.5_embryo2_sc63	Epi	-1.19961	17.1827
skin_E11.5_embryo1_sc65	Epi	-3.44811	19.9396
skin_E11.5_embryo1_sc70	Epi	-3.53544	20.9041
skin_E11.5_embryo1_sc74	Epi	-0.484467	20.708
skin_E11.5_embryo1_sc76	Epi	-3.71333	21.4067
skin_E11.5_embryo1_sc77	Epi	-3.32058	15.6505
skin_E11.5_embryo1_sc78	Epi	-4.48954	25.9233
skin_E11.5_embryo1_sc79	Epi	-3.44551	18.8448
skin_E11.5_embryo1_sc80	Epi	-2.74755	21.3123
skin_E11.5_embryo1_sc84	Epi	-3.20872	27.8819
skin_E11.5_embryo1_sc86	Epi	-4.09869	22.0025
skin_E11.5_embryo1_sc87	Epi	-0.643483	22.3582
skin_E11.5_embryo1_sc88	Epi	-3.31767	24.8494
skin_E11.5_embryo1_sc90	Epi	-3.1613	23.8282
skin_E11.5_embryo1_sc91	Epi	-2.58642	15.2679
skin_E11.5_embryo1_sc92	Epi	-3.30178	22.2265
skin_E11.5_embryo1_sc93	Epi	-2.04818	18.6352
skin_E11.5_embryo1_sc94	Epi	-3.44426	25.7028
skin_E11.5_embryo1_sc95	Epi	-2.82911	23.0652
skin_E11.5_embryo1_sc96	Epi	-2.82911	23.0652
skin_E11.5_embryo2_sc1	Epi	-4.87958	22.9179
skin_E11.5_embryo2_sc10	Epi	-5.84242	19.9211
skin_E11.5_embryo2_sc13	Epi	-7.07163	16.3822
skin_E11.5_embryo2_sc14	Epi	-6.77652	18.5027
skin_E11.5_embryo2_sc17	Epi	-6.1406	18.2282
skin_E11.5_embryo2_sc18	Epi	-6.42068	18.9705
skin_E11.5_embryo2_sc19	Epi	-9.04178	18.996
skin_E11.5_embryo2_sc20	Epi	-4.55568	14.1618
skin_E11.5_embryo2_sc21	Epi	-6.92459	20.0247
skin_E11.5_embryo2_sc24	Epi	-3.01196	20.9437
skin_E11.5_embryo2_sc26	Epi	-3.63914	22.4824
skin_E11.5_embryo2_sc28	Epi	-4.13319	24.6856
skin_E11.5_embryo2_sc3	Epi	-5.00921	19.9447
skin_E11.5_embryo2_sc30	Epi	-5.01579	22.0727
skin_E11.5_embryo2_sc31	Epi	-4.71496	24.6486
skin_E11.5_embryo2_sc32	Epi	-3.46336	23.099
skin_E11.5_embryo2_sc4	Epi	-4.44166	25.3712
skin_E11.5_embryo2_sc5	Epi	-4.80825	20.9733
skin_E11.5_embryo2_sc6	Epi	-8.29199	19.7307
skin_E11.5_embryo2_sc7	Epi	-2.76599	18.6745
skin_E11.5_embryo2_sc9	Epi	-2.53268	22.0688
intestine_E9.5_embryo1_sc1	Mes	-2.4359	-5.33752
intestine_E9.5_embryo1_sc12	Mes	-4.86749	-5.79825
intestine_E9.5_embryo1_sc2	Mes	-2.68876	-3.22823
intestine_E9.5_embryo1_sc3	Mes	-2.76518	-4.45351
intestine_E9.5_embryo1_sc6	Mes	-2.62889	-5.18302
intestine_E9.5_embryo1_sc7	Mes	-2.63347	-2.29678
intestine_E9.5_embryo3_sc35	Mes	-3.49708	-5.45845
intestine_E9.5_embryo3_sc36	Mes	-2.45841	-3.88685
intestine_E9.5_embryo3_sc51	Mes	-4.01606	-5.46612
intestine_E9.5_embryo3_sc54	Mes	-1.95294	-2.97232
intestine_E9.5_embryo3_sc55	Mes	-1.89549	-4.31755
intestine_E9.5_embryo3_sc60	Mes	-3.36962	-4.73908
intestine_E9.5_embryo3_sc61	Mes	-4.01155	-4.94618
intestine_E9.5_embryo3_sc62	Mes	-2.72967	-3.77653
intestine_E9.5_embryo3_sc64	Mes	-3.42764	-2.90725
intestine_E9.5_embryo2_sc52	Mes	-3.25198	-3.74879
intestine_E9.5_embryo2_sc58	Mes	-4.87727	-3.6011
intestine_E9.5_embryo2_sc61	Mes	-4.82121	-4.54098
intestine_E9.5_embryo2_sc62	Mes	-4.84984	-4.05895
intestine_E9.5_embryo2_sc63	Mes	-4.99312	-2.23495
intestine_E9.5_embryo2_sc64	Mes	-3.68589	-3.23836
intestine_E9.5_embryo2_sc65	Mes	-3.88046	-3.36428
intestine_E9.5_embryo2_sc66	Mes	-5.68758	-4.06479
intestine_E9.5_embryo2_sc76	Mes	-3.78319	-3.34863
intestine_E9.5_embryo2_sc79	Mes	-6.05914	0.0960787
intestine_E9.5_embryo2_sc81	Mes	-4.66735	-3.25511
intestine_E10.5_embryo1_sc1	Mes	-6.61872	-7.07808
intestine_E10.5_embryo1_sc16	Mes	-4.93425	-5.36704
intestine_E10.5_embryo1_sc17	Mes	-5.5512	-5.64415
intestine_E10.5_embryo1_sc19	Mes	-3.20849	-5.87593
intestine_E10.5_embryo1_sc20	Mes	-3.73924	-5.58384
intestine_E10.5_embryo1_sc21	Mes	-4.41653	-6.94822
intestine_E10.5_embryo1_sc22	Mes	-3.96779	-5.42462
intestine_E10.5_embryo1_sc25	Mes	-5.91833	-5.06785
intestine_E10.5_embryo1_sc26	Mes	-5.10532	-4.51676
intestine_E10.5_embryo1_sc28	Mes	-5.86982	-4.8209
intestine_E10.5_embryo1_sc29	Mes	-5.6206	-5.76925
intestine_E10.5_embryo1_sc3	Mes	-5.29653	-5.32624
intestine_E10.5_embryo1_sc6	Mes	-5.90809	-5.40713
intestine_E10.5_embryo1_sc7	Mes	-3.88044	-5.5284
intestine_E10.5_embryo2_sc35	Mes	-4.23723	-4.63826
intestine_E10.5_embryo2_sc39	Mes	-6.1894	-5.37891
intestine_E10.5_embryo2_sc40	Mes	-5.56826	-6.23211
intestine_E10.5_embryo2_sc42	Mes	-4.64961	-6.40255
intestine_E10.5_embryo2_sc43	Mes	-4.26455	-5.42618
intestine_E10.5_embryo2_sc44	Mes	-3.4991	-5.94895
intestine_E10.5_embryo2_sc46	Mes	-5.80576	-5.5655
intestine_E10.5_embryo2_sc47	Mes	-4.4781	-3.97873
intestine_E10.5_embryo2_sc48	Mes	-4.71181	-4.21534
intestine_E10.5_embryo2_sc49	Mes	-2.97123	-6.50427
intestine_E10.5_embryo2_sc51	Mes	-4.49199	-6.43681
intestine_E10.5_embryo2_sc52	Mes	-3.30762	-7.07092
intestine_E10.5_embryo2_sc54	Mes	-4.78603	-6.16205
intestine_E10.5_embryo2_sc55	Mes	-4.76827	-6.59426
intestine_E10.5_embryo2_sc56	Mes	-3.70135	-5.9506
intestine_E10.5_embryo2_sc57	Mes	-4.66179	-5.66233
intestine_E10.5_embryo2_sc59	Mes	-3.69358	-5.29651
intestine_E10.5_embryo2_sc60	Mes	-4.52952	-4.99353
intestine_E10.5_embryo2_sc63	Mes	-4.81791	-5.91294
intestine_E11.5_embryo1_sc38	Mes	-5.60924	-6.88106
intestine_E11.5_embryo1_sc46	Mes	-2.67867	-5.14346
intestine_E11.5_embryo1_sc53	Mes	-4.8386	-5.16273
intestine_E11.5_embryo1_sc55	Mes	-5.58988	-5.64489
intestine_E11.5_embryo1_sc57	Mes	-5.32002	-6.54897
intestine_E11.5_embryo1_sc60	Mes	-4.71481	-5.10162
intestine_E11.5_embryo1_sc61	Mes	-5.4029	-6.29966
intestine_E11.5_embryo2_sc66	Mes	-6.32059	-6.58351
intestine_E11.5_embryo2_sc67	Mes	-4.72124	-7.64526
intestine_E11.5_embryo2_sc72	Mes	-5.00018	-5.87356
intestine_E11.5_embryo2_sc77	Mes	-4.18736	-5.9211
intestine_E11.5_embryo2_sc81	Mes	-6.27869	-6.13191
intestine_E11.5_embryo2_sc84	Mes	-5.43497	-6.86346
intestine_E11.5_embryo2_sc92	Mes	-5.29973	-7.83551
intestine_E11.5_embryo2_sc93	Mes	-6.78049	-7.69545
liver_E9.5_embryo1_sc52	Mes	-5.17926	-4.11284
liver_E9.5_embryo1_sc53	Mes	-2.84954	-4.31724
liver_E9.5_embryo1_sc60	Mes	-4.85415	-3.53295
liver_E9.5_embryo1_sc66	Mes	-3.92239	-1.88648
liver_E9.5_embryo1_sc72	Mes	-4.59755	-2.44921
liver_E9.5_embryo1_sc75	Mes	-4.60672	-3.26415
liver_E9.5_embryo1_sc79	Mes	-2.54656	-3.54798
liver_E9.5_embryo1_sc83	Mes	-5.71015	-2.28377
liver_E9.5_embryo1_sc90	Mes	-3.86628	-3.01985
liver_E9.5_embryo1_sc93	Mes	-4.43367	-4.64247
liver_E9.5_embryo1_sc94	Mes	-4.27468	-1.81905
liver_E9.5_embryo2_sc12	Mes	-3.26888	-5.56147
liver_E9.5_embryo1_sc56	Mes	-5.14037	-3.0906
liver_E9.5_embryo1_sc57	Mes	-5.30249	-4.91667
liver_E9.5_embryo1_sc58	Mes	-6.35041	-4.53418
liver_E9.5_embryo1_sc59	Mes	-6.95466	-5.04274
liver_E9.5_embryo1_sc65	Mes	-5.36219	-3.67118
liver_E9.5_embryo1_sc67	Mes	-5.30051	-3.51772
liver_E9.5_embryo1_sc69	Mes	-5.96087	-4.72344
liver_E9.5_embryo1_sc70	Mes	-4.6218	-3.45777
liver_E9.5_embryo1_sc71	Mes	-5.18022	-5.14968
liver_E9.5_embryo1_sc78	Mes	-5.87498	-5.7593
liver_E9.5_embryo1_sc82	Mes	-7.25121	-2.27544
liver_E9.5_embryo1_sc84	Mes	-5.34828	-3.03889
liver_E9.5_embryo1_sc85	Mes	-7.64301	-2.54386
liver_E9.5_embryo1_sc86	Mes	-8.09629	-4.71332
liver_E9.5_embryo1_sc87	Mes	-6.74008	-2.41821
liver_E9.5_embryo1_sc88	Mes	-5.05884	-4.24743
liver_E9.5_embryo1_sc89	Mes	-5.01594	-6.38508
liver_E9.5_embryo1_sc91	Mes	-6.22086	-4.23169
liver_E9.5_embryo2_sc15	Mes	-3.42011	-3.79529
liver_E9.5_embryo2_sc22	Mes	-6.47314	-5.91739
liver_E9.5_embryo2_sc39	Mes	-6.72671	-3.57644
liver_E9.5_embryo2_sc41	Mes	-5.72157	-4.78674
liver_E9.5_embryo2_sc44	Mes	-7.58582	-5.66444
liver_E9.5_embryo2_sc10	Mes	-6.54115	-5.31271
liver_E9.5_embryo2_sc17	Mes	-5.37195	-6.37684
liver_E9.5_embryo2_sc2	Mes	-1.20829	-6.41418
liver_E9.5_embryo2_sc26	Mes	-2.17043	-4.9919
liver_E9.5_embryo2_sc27	Mes	-4.53287	-5.62177
liver_E9.5_embryo2_sc28	Mes	-4.11291	-6.61669
liver_E9.5_embryo2_sc29	Mes	-2.94007	-6.33489
liver_E9.5_embryo2_sc3	Mes	3.65377	-6.20448
liver_E9.5_embryo2_sc30	Mes	-5.70124	-4.19911
liver_E9.5_embryo2_sc31	Mes	-6.5679	-5.08438
liver_E9.5_embryo2_sc32	Mes	-5.21437	-4.99432
liver_E9.5_embryo2_sc33	Mes	-2.97324	-7.09862
liver_E9.5_embryo2_sc36	Mes	-5.49466	-4.24069
liver_E9.5_embryo2_sc37	Mes	-2.57614	-4.25521
liver_E9.5_embryo2_sc38	Mes	-4.91098	-4.52643
liver_E9.5_embryo2_sc43	Mes	-5.41062	-4.84905
liver_E9.5_embryo2_sc47	Mes	-3.92912	-5.89531
liver_E9.5_embryo2_sc50	Mes	-5.76506	-5.03781
liver_E9.5_embryo2_sc8	Mes	-2.99721	-6.36083
liver_E9.5_embryo3_sc51	Mes	-4.27342	-4.73848
liver_E9.5_embryo3_sc52	Mes	-3.05704	-4.62727
liver_E9.5_embryo3_sc54	Mes	-3.3981	-5.1576
liver_E9.5_embryo3_sc56	Mes	-4.19557	-6.13931
liver_E9.5_embryo3_sc59	Mes	-3.09746	-4.99121
liver_E9.5_embryo3_sc61	Mes	-3.20925	-7.47893
liver_E9.5_embryo3_sc62	Mes	-3.84633	-6.84147
liver_E9.5_embryo3_sc63	Mes	-2.1632	-5.06272
liver_E9.5_embryo3_sc65	Mes	-5.09601	-6.37252
liver_E9.5_embryo3_sc68	Mes	-4.16226	-5.92067
liver_E9.5_embryo3_sc69	Mes	-3.62035	-4.65345
liver_E9.5_embryo3_sc70	Mes	-2.26803	-2.42595
liver_E9.5_embryo3_sc71	Mes	-3.31145	-5.99877
liver_E9.5_embryo3_sc73	Mes	-1.97966	-5.68549
liver_E9.5_embryo3_sc75	Mes	-3.38934	-4.40061
liver_E9.5_embryo3_sc76	Mes	-2.52801	-4.52522
liver_E9.5_embryo3_sc80	Mes	-1.53676	-4.35961
liver_E9.5_embryo3_sc81	Mes	-3.40509	-5.15273
liver_E9.5_embryo3_sc82	Mes	-3.67983	-3.5913
liver_E9.5_embryo3_sc86	Mes	-3.59714	-6.88418
liver_E9.5_embryo3_sc88	Mes	-4.01004	-4.55369
liver_E9.5_embryo3_sc89	Mes	-4.50166	-5.62824
lung_E9.5_embryo2_sc10	Mes	-5.13018	-6.51482
lung_E9.5_embryo2_sc11	Mes	-6.21768	-5.18153
lung_E9.5_embryo2_sc12	Mes	-4.55427	-6.21586
lung_E9.5_embryo2_sc13	Mes	-4.23689	-6.30107
lung_E9.5_embryo2_sc14	Mes	-5.81135	-6.35292
lung_E9.5_embryo2_sc15	Mes	-3.6459	-6.17596
lung_E9.5_embryo2_sc16	Mes	-5.51997	-6.08277
lung_E9.5_embryo2_sc18	Mes	-5.59739	-6.07882
lung_E9.5_embryo2_sc19	Mes	-4.92049	-4.72675
lung_E9.5_embryo2_sc2	Mes	-7.05069	-7.49889
lung_E9.5_embryo2_sc20	Mes	-3.71447	-7.15319
lung_E9.5_embryo2_sc22	Mes	-5.21287	-4.91058
lung_E9.5_embryo2_sc26	Mes	-5.00163	-6.24689
lung_E9.5_embryo2_sc27	Mes	-4.92429	-5.6743
lung_E9.5_embryo2_sc30	Mes	-5.41364	-7.11372
lung_E9.5_embryo2_sc31	Mes	-6.83216	-5.60365
lung_E9.5_embryo2_sc32	Mes	-3.81112	-4.76035
lung_E9.5_embryo2_sc35	Mes	-3.94476	-4.65904
lung_E9.5_embryo2_sc36	Mes	-3.77927	-5.61819
lung_E9.5_embryo2_sc38	Mes	-5.12588	-6.2739
lung_E9.5_embryo2_sc41	Mes	-5.18542	-6.89197
lung_E9.5_embryo2_sc44	Mes	-6.10221	-6.42929
lung_E9.5_embryo2_sc46	Mes	-4.845	-2.44298
lung_E9.5_embryo2_sc48	Mes	-2.5479	-4.8826
lung_E9.5_embryo2_sc49	Mes	-6.30554	-5.0011
lung_E9.5_embryo2_sc50	Mes	-3.26647	-5.16132
lung_E9.5_embryo2_sc6	Mes	-6.31836	-4.87492
lung_E9.5_embryo2_sc7	Mes	-5.26614	-5.63988
lung_E9.5_embryo2_sc8	Mes	-5.52288	-5.01109
lung_E9.5_embryo2_sc9	Mes	-5.30242	-6.39943
lung_E9.5_embryo3_sc1	Mes	-4.10686	-7.60257
lung_E9.5_embryo3_sc10	Mes	-5.788	-6.26796
lung_E9.5_embryo3_sc11	Mes	-5.5086	-6.11
lung_E9.5_embryo3_sc12	Mes	-5.18273	-5.67845
lung_E9.5_embryo3_sc13	Mes	-5.87911	-6.54374
lung_E9.5_embryo3_sc16	Mes	-3.47468	-6.24259
lung_E9.5_embryo3_sc17	Mes	-5.35749	-6.6273
lung_E9.5_embryo3_sc18	Mes	-4.31968	-7.36606
lung_E9.5_embryo3_sc19	Mes	-5.52265	-5.91035
lung_E9.5_embryo3_sc2	Mes	-4.2157	-6.15038
lung_E9.5_embryo3_sc20	Mes	-4.58113	-7.36229
lung_E9.5_embryo3_sc22	Mes	-4.83832	-4.42801
lung_E9.5_embryo3_sc25	Mes	-4.71325	-6.56789
lung_E9.5_embryo3_sc26	Mes	-5.45738	-7.37241
lung_E9.5_embryo3_sc27	Mes	-5.61948	-6.80315
lung_E9.5_embryo3_sc33	Mes	-5.13252	-7.01827
lung_E9.5_embryo3_sc36	Mes	-6.3847	-7.01178
lung_E9.5_embryo3_sc38	Mes	-4.20232	-6.86004
lung_E9.5_embryo3_sc39	Mes	-5.87788	-6.15703
lung_E9.5_embryo3_sc4	Mes	-5.07627	-6.88331
lung_E9.5_embryo3_sc40	Mes	-4.89025	-5.66215
lung_E9.5_embryo3_sc42	Mes	-6.23212	-4.39297
lung_E9.5_embryo3_sc46	Mes	-5.20471	-6.77483
lung_E9.5_embryo3_sc47	Mes	-5.55224	-5.07555
lung_E9.5_embryo3_sc6	Mes	-3.81086	-5.63003
lung_E9.5_embryo3_sc7	Mes	-5.35988	-6.7567
lung_E9.5_embryo3_sc8	Mes	-5.45439	-6.53592
lung_E9.5_embryo3_sc9	Mes	-5.55183	-7.64404
lung_E10.5_embryo1_sc66	Mes	-5.86608	-6.63293
lung_E10.5_embryo1_sc80	Mes	-6.116	-5.84625
lung_E10.5_embryo1_sc81	Mes	-6.2368	-5.76612
lung_E10.5_embryo1_sc85	Mes	-7.96808	-6.61354
lung_E10.5_embryo1_sc92	Mes	-5.59673	-8.23746
lung_E10.5_embryo2_sc10	Mes	-3.58493	-6.12144
lung_E10.5_embryo2_sc13	Mes	-8.25156	-5.20827
lung_E10.5_embryo2_sc15	Mes	-6.70396	-6.02943
lung_E10.5_embryo2_sc17	Mes	-7.01292	-6.04699
lung_E10.5_embryo2_sc20	Mes	-7.52997	-5.42023
lung_E10.5_embryo2_sc26	Mes	-7.31561	-5.65323
lung_E10.5_embryo2_sc30	Mes	-8.71552	-3.3367
lung_E10.5_embryo2_sc4	Mes	-8.68869	-5.52508
lung_E10.5_embryo2_sc6	Mes	-6.08743	-3.29934
lung_E10.5_embryo2_sc7	Mes	-5.62512	-5.41245
lung_E10.5_embryo1_sc65	Mes	-9.64285	-4.7764
lung_E10.5_embryo1_sc67	Mes	-9.07251	-4.81408
lung_E10.5_embryo1_sc68	Mes	-8.81362	-7.32836
lung_E10.5_embryo1_sc69	Mes	-8.62648	-6.95926
lung_E10.5_embryo1_sc70	Mes	-7.30971	-6.95255
lung_E10.5_embryo1_sc72	Mes	-9.79261	-6.7661
lung_E10.5_embryo1_sc73	Mes	-8.93506	-4.55469
lung_E10.5_embryo1_sc74	Mes	-6.70505	-7.34157
lung_E10.5_embryo1_sc83	Mes	-8.11221	-6.21615
lung_E10.5_embryo1_sc87	Mes	-8.37091	-7.5921
lung_E10.5_embryo1_sc88	Mes	-8.09428	-4.52693
lung_E10.5_embryo1_sc89	Mes	-6.75093	-7.43509
lung_E10.5_embryo1_sc90	Mes	-8.99443	-7.00443
lung_E10.5_embryo1_sc91	Mes	-9.6915	-5.16222
lung_E10.5_embryo1_sc93	Mes	-10.8329	-5.61543
lung_E10.5_embryo2_sc18	Mes	-8.81712	-6.25961
lung_E10.5_embryo2_sc22	Mes	-9.44796	-5.27477
lung_E10.5_embryo2_sc27	Mes	-10.0382	-3.63336
lung_E10.5_embryo2_sc8	Mes	-9.26775	-3.28302
lung_E11.5_embryo1_sc1	Mes	-10.2649	-1.14698
lung_E11.5_embryo1_sc11	Mes	-10.7876	-3.92812
lung_E11.5_embryo1_sc13	Mes	-11.6278	-5.20657
lung_E11.5_embryo1_sc2	Mes	-10.7896	-3.94833
lung_E11.5_embryo1_sc20	Mes	-12.5727	-1.48373
lung_E11.5_embryo1_sc30	Mes	-9.97839	-1.21913
lung_E11.5_embryo1_sc4	Mes	-10.7657	-4.01904
lung_E11.5_embryo1_sc5	Mes	-12.3907	-3.70751
lung_E11.5_embryo2_sc33	Mes	-6.61516	-4.24299
lung_E11.5_embryo2_sc35	Mes	-9.46257	-3.58938
lung_E11.5_embryo2_sc36	Mes	-8.27779	-5.97012
lung_E11.5_embryo2_sc37	Mes	-8.00432	-4.65806
lung_E11.5_embryo2_sc38	Mes	-12.0948	-2.55653
lung_E11.5_embryo2_sc42	Mes	-11.0389	-5.24273
lung_E11.5_embryo2_sc43	Mes	-7.32552	-2.77196
lung_E11.5_embryo2_sc45	Mes	-12.7757	-3.04239
lung_E11.5_embryo2_sc46	Mes	-8.51947	-4.32055
lung_E11.5_embryo2_sc47	Mes	-8.82645	-3.62739
lung_E11.5_embryo2_sc48	Mes	-9.2583	-4.64147
lung_E11.5_embryo2_sc49	Mes	-12.5482	-4.81771
lung_E11.5_embryo2_sc50	Mes	-12.4043	-4.51471
lung_E11.5_embryo2_sc51	Mes	-9.78131	-7.06807
lung_E11.5_embryo2_sc52	Mes	-11.3817	-5.83606
lung_E11.5_embryo2_sc53	Mes	-10.6276	-6.45132
lung_E11.5_embryo2_sc54	Mes	-13.0142	-3.71617
lung_E11.5_embryo2_sc55	Mes	-11.8815	-4.27523
lung_E11.5_embryo2_sc56	Mes	-12.4175	-4.33155
lung_E11.5_embryo2_sc57	Mes	-9.40015	-6.63941
lung_E11.5_embryo2_sc59	Mes	-9.47889	-6.11649
lung_E11.5_embryo2_sc61	Mes	-10.3477	-4.59532
lung_E11.5_embryo2_sc62	Mes	-11.597	-5.64914
lung_E11.5_embryo2_sc63	Mes	-12.9015	-5.51885
lung_E11.5_embryo2_sc64	Mes	-7.66357	-5.98295
skin_E9.5_embryo2_sc10	Mes	-8.88125	-3.77129
skin_E9.5_embryo2_sc12	Mes	-9.086	-1.44452
skin_E9.5_embryo2_sc14	Mes	-6.40064	-3.32242
skin_E9.5_embryo2_sc15	Mes	-9.91838	-0.712336
skin_E9.5_embryo2_sc19	Mes	-8.95427	-2.21489
skin_E9.5_embryo2_sc2	Mes	-9.53346	-3.77167
skin_E9.5_embryo2_sc22	Mes	-9.69706	-0.755263
skin_E9.5_embryo2_sc24	Mes	-9.68852	-0.375864
skin_E9.5_embryo2_sc25	Mes	-8.08536	-2.26563
skin_E9.5_embryo2_sc26	Mes	-9.86771	0.0797273
skin_E9.5_embryo2_sc27	Mes	-10.3349	0.0663588
skin_E9.5_embryo2_sc28	Mes	-8.55278	-2.74707
skin_E9.5_embryo2_sc29	Mes	-9.67107	0.257653
skin_E9.5_embryo2_sc36	Mes	-10.04	-1.88011
skin_E9.5_embryo2_sc38	Mes	-8.74907	-2.25014
skin_E9.5_embryo2_sc4	Mes	-9.91623	-1.33965
skin_E9.5_embryo2_sc7	Mes	-6.91073	-4.65929
skin_E9.5_embryo2_sc8	Mes	-9.46337	-0.496946
skin_E9.5_embryo2_sc9	Mes	-9.23165	-0.930107
skin_E9.5_embryo3_sc21	Mes	-8.29582	-2.18509
skin_E9.5_embryo3_sc5	Mes	-7.39736	-1.10135
skin_E10.5_embryo1_sc1	Mes	-11.8272	2.62081
skin_E10.5_embryo1_sc17	Mes	-10.9741	4.49837
skin_E10.5_embryo1_sc18	Mes	-12.0278	5.03781
skin_E10.5_embryo1_sc26	Mes	-6.86629	1.2575
skin_E10.5_embryo1_sc28	Mes	-9.68271	3.09585
skin_E10.5_embryo1_sc30	Mes	-8.61625	0.613138
skin_E10.5_embryo1_sc31	Mes	-9.38837	2.12985
skin_E10.5_embryo1_sc4	Mes	-13.6894	-0.0246177
skin_E10.5_embryo2_sc33	Mes	-10.6428	2.01528
skin_E10.5_embryo2_sc35	Mes	-10.8412	8.50649
skin_E10.5_embryo2_sc40	Mes	-11.9815	1.15731
skin_E10.5_embryo2_sc42	Mes	-14.1237	5.18438
skin_E10.5_embryo2_sc43	Mes	-9.09982	1.20938
skin_E10.5_embryo2_sc48	Mes	-10.2385	-0.328189
skin_E10.5_embryo2_sc50	Mes	-12.2533	1.29763
skin_E10.5_embryo2_sc51	Mes	-11.8904	1.3424
skin_E10.5_embryo2_sc52	Mes	-11.7567	0.0651173
skin_E10.5_embryo2_sc56	Mes	-12.6369	3.58544
skin_E10.5_embryo2_sc57	Mes	-9.48353	1.57474
skin_E10.5_embryo2_sc58	Mes	-11.3995	1.48449
skin_E10.5_embryo2_sc60	Mes	-10.4762	1.28667
skin_E10.5_embryo2_sc62	Mes	-11.8957	-0.502655
skin_E10.5_embryo2_sc64	Mes	-8.19732	1.13175
skin_E9.5_embryo3_sc11	Mes	-7.88123	-1.61435
skin_E9.5_embryo3_sc13	Mes	-5.39463	-1.20295
skin_E9.5_embryo3_sc14	Mes	-6.73776	2.40121
skin_E9.5_embryo3_sc15	Mes	-8.59772	-2.0418
skin_E9.5_embryo3_sc18	Mes	-8.88116	1.09627
skin_E9.5_embryo3_sc2	Mes	-7.54527	-1.77906
skin_E9.5_embryo3_sc27	Mes	-7.92562	-1.22654
skin_E9.5_embryo3_sc28	Mes	-9.06317	-2.50209
skin_E9.5_embryo3_sc29	Mes	-8.55029	-1.93527
skin_E9.5_embryo3_sc3	Mes	-7.30292	-1.90161
skin_E9.5_embryo3_sc30	Mes	-8.2247	-2.10822
skin_E9.5_embryo3_sc31	Mes	-11.0804	-0.97298
skin_E9.5_embryo3_sc8	Mes	-7.10204	0.744444
skin_E10.5_embryo1_sc19	Mes	-9.8702	0.703502
skin_E10.5_embryo1_sc22	Mes	-11.5452	3.35926
skin_E10.5_embryo1_sc32	Mes	-7.03439	0.00889939
skin_E10.5_embryo1_sc6	Mes	-7.42807	-1.33239
skin_E10.5_embryo1_sc8	Mes	-6.96386	-1.01192
skin_E10.5_embryo2_sc55	Mes	-10.1172	-2.80281
skin_E11.5_embryo1_sc66	Mes	-12.9068	1.39876
skin_E11.5_embryo1_sc67	Mes	-8.94944	-0.406083
skin_E11.5_embryo1_sc68	Mes	-10.5532	0.638119
skin_E11.5_embryo1_sc69	Mes	-8.62799	-0.350852
skin_E11.5_embryo1_sc71	Mes	-9.47814	-0.347289
skin_E11.5_embryo1_sc73	Mes	-7.57976	-0.480112
skin_E11.5_embryo1_sc75	Mes	-10.5845	0.102668
skin_E11.5_embryo1_sc81	Mes	-11.8789	2.01336
skin_E11.5_embryo1_sc82	Mes	-11.3496	1.86274
skin_E11.5_embryo1_sc89	Mes	-9.87441	1.25718
skin_E11.5_embryo2_sc15	Mes	-10.7755	3.67685
skin_E11.5_embryo2_sc16	Mes	-11.5215	4.24621
skin_E11.5_embryo2_sc22	Mes	-12.5393	3.20172
skin_E11.5_embryo2_sc8	Mes	-10.3345	3.8658

## Sheet: epithelial_cells_of_4_organs
Epithelial cells sampled from intestine, liver, lung and skin corresponding to Fig. 3a
intestine epithelial cells					liver epithelial cells					lung epithelial cells					skin epithelial cells
Cell	Cluster	PC1	PC2		Cell	Cluster	PC1	PC2		Cell	Cluster	PC1	PC2		Cell	Cluster	PC1	PC2
intestine_E9.5_embryo2_sc93	intestine1	23.2002	-2.90477		liver_E9.5_embryo1_sc81	liver1	-19.6719	-9.73932		lung_E9.5_embryo3_sc30	lung1	-12.0584	5.46929		skin_E9.5_embryo2_sc32	skin1	-17.837	1.94458
intestine_E9.5_embryo2_sc88	intestine1	20.7988	-0.333437		liver_E9.5_embryo1_sc64	liver1	-19.6499	-14.6529		lung_E9.5_embryo3_sc35	lung1	-10.7308	2.09018		skin_E9.5_embryo2_sc16	skin1	-17.2574	9.09843
intestine_E9.5_embryo2_sc85	intestine1	19.6098	-1.43112		liver_E9.5_embryo1_sc62	liver1	-18.3679	-11.9605		lung_E9.5_embryo3_sc29	lung1	-10.6832	3.3223		skin_E9.5_embryo2_sc30	skin1	-16.5638	4.45158
intestine_E9.5_embryo2_sc60	intestine1	17.9528	-5.6015		liver_E9.5_embryo1_sc74	liver1	-18.0565	-13.2271		lung_E9.5_embryo2_sc1	lung1	-10.6338	5.06959		skin_E9.5_embryo2_sc35	skin1	-16.0783	6.97898
intestine_E9.5_embryo2_sc84	intestine1	17.391	-3.10944		liver_E9.5_embryo1_sc61	liver1	-15.1998	-3.80974		lung_E9.5_embryo3_sc14	lung1	-10.3388	2.48811		skin_E9.5_embryo2_sc20	skin1	-14.1162	11.1621
intestine_E9.5_embryo2_sc91	intestine1	17.1125	1.24788		liver_E9.5_embryo1_sc73	liver1	-14.6335	-3.66152		lung_E9.5_embryo3_sc28	lung1	-9.31609	1.29486		skin_E10.5_embryo1_sc25	skin1	-12.825	-11.9534
intestine_E9.5_embryo2_sc56	intestine1	16.3138	-1.87154		liver_E9.5_embryo1_sc68	liver1	-14.2317	-0.0913112		lung_E9.5_embryo3_sc44	lung1	-8.8681	0.761387		skin_E9.5_embryo3_sc17	skin1	-11.9412	3.41953
intestine_E9.5_embryo2_sc86	intestine1	15.9934	3.62221		liver_E9.5_embryo1_sc63	liver1	-13.8006	-8.21235		lung_E9.5_embryo3_sc37	lung1	-8.56063	-0.342317		skin_E9.5_embryo3_sc1	skin1	-11.907	2.43757
intestine_E9.5_embryo2_sc87	intestine1	15.8013	2.54662		liver_E9.5_embryo2_sc5	liver1	-11.1262	4.46117		lung_E9.5_embryo3_sc32	lung1	-8.30447	0.848459		skin_E9.5_embryo3_sc26	skin1	-11.693	1.87417
intestine_E9.5_embryo2_sc53	intestine1	14.1509	0.26976		liver_E9.5_embryo2_sc19	liver1	-10.5027	6.45297		lung_E9.5_embryo3_sc3	lung1	-7.68481	-2.96409		skin_E9.5_embryo2_sc31	skin1	-11.6486	9.22703
intestine_E9.5_embryo1_sc9	intestine1	13.8419	2.14486		liver_E9.5_embryo2_sc45	liver1	-9.44825	7.94262		lung_E9.5_embryo2_sc40	lung1	-7.18173	1.53664		skin_E9.5_embryo3_sc25	skin1	-11.5597	2.47866
intestine_E9.5_embryo2_sc71	intestine1	13.1234	0.785515		liver_E9.5_embryo2_sc13	liver1	-8.81071	8.87497		lung_E9.5_embryo2_sc21	lung1	-7.08674	4.7511		skin_E9.5_embryo3_sc16	skin1	-11.2819	3.33589
intestine_E9.5_embryo2_sc68	intestine1	12.7868	0.19777		liver_E9.5_embryo2_sc6	liver1	-8.78546	12.2375		lung_E9.5_embryo3_sc41	lung1	-7.01889	4.48084		skin_E9.5_embryo2_sc18	skin1	-10.8701	5.64173
intestine_E9.5_embryo2_sc90	intestine1	12.4408	6.44099		liver_E9.5_embryo2_sc40	liver1	-6.80855	4.69655		lung_E9.5_embryo3_sc43	lung1	-6.75617	-3.192		skin_E9.5_embryo3_sc9	skin1	-10.6939	5.39282
intestine_E9.5_embryo2_sc69	intestine1	12.4268	0.950889		liver_E9.5_embryo2_sc20	liver1	-6.27959	9.68389		lung_E9.5_embryo3_sc45	lung1	-3.56851	0.984385		skin_E10.5_embryo2_sc59	skin1	-10.6239	-1.11816
intestine_E9.5_embryo2_sc55	intestine1	12.0719	-0.270323		liver_E9.5_embryo2_sc16	liver1	-4.77784	1.63533		lung_E10.5_embryo1_sc84	lung2	-7.45432	-1.74205		skin_E10.5_embryo1_sc9	skin1	-10.4062	-1.97801
intestine_E9.5_embryo2_sc94	intestine1	11.8846	3.63915		liver_E9.5_embryo2_sc1	liver1	-4.11194	9.16206		lung_E10.5_embryo1_sc94	lung2	-6.15554	6.72408		skin_E9.5_embryo3_sc4	skin1	-10.3487	1.27501
intestine_E9.5_embryo2_sc92	intestine1	11.8503	4.27377		liver_E9.5_embryo2_sc9	liver1	-3.95138	11.9364		lung_E10.5_embryo1_sc71	lung2	-6.08874	-3.83128		skin_E9.5_embryo3_sc7	skin1	-10.1836	2.20804
intestine_E9.5_embryo2_sc59	intestine1	10.1138	-2.95395		liver_E9.5_embryo2_sc49	liver1	-3.74118	6.62956		lung_E10.5_embryo1_sc86	lung2	-5.07472	-1.77024		skin_E10.5_embryo2_sc54	skin1	-10.1484	-10.1695
intestine_E9.5_embryo2_sc70	intestine1	10.0898	3.00597		liver_E9.5_embryo2_sc48	liver1	-3.60841	7.36204		lung_E11.5_embryo2_sc58	lung2	-3.26384	2.39604		skin_E10.5_embryo2_sc39	skin1	-9.66507	-16.1275
intestine_E9.5_embryo2_sc54	intestine1	9.65648	-8.81518		liver_E9.5_embryo2_sc4	liver1	-3.41865	7.36685		lung_E10.5_embryo2_sc3	lung2	-2.15449	1.20512		skin_E9.5_embryo3_sc19	skin1	-9.18965	2.84378
intestine_E9.5_embryo3_sc39	intestine1	9.41392	3.58695		liver_E9.5_embryo2_sc14	liver1	-3.38944	5.72308		lung_E10.5_embryo2_sc14	lung2	-2.03065	-5.90686		skin_E10.5_embryo1_sc29	skin1	-9.0581	-0.115176
intestine_E9.5_embryo2_sc57	intestine1	8.89683	-8.84412		liver_E9.5_embryo2_sc7	liver1	-2.42673	13.2751		lung_E10.5_embryo2_sc5	lung2	-1.72095	2.15624		skin_E10.5_embryo2_sc49	skin1	-8.87047	-2.21716
intestine_E9.5_embryo2_sc72	intestine1	8.8197	-7.02468		liver_E9.5_embryo3_sc49	liver2	0.539135	-5.38894		lung_E10.5_embryo2_sc16	lung2	-1.31386	-1.82098		skin_E10.5_embryo2_sc34	skin1	-8.83632	-7.27614
intestine_E9.5_embryo2_sc89	intestine1	8.78242	4.34428		liver_E9.5_embryo3_sc84	liver2	2.2723	1.52617		lung_E10.5_embryo2_sc31	lung2	-1.12407	-2.21745		skin_E10.5_embryo2_sc44	skin1	-8.43948	3.76164
intestine_E9.5_embryo2_sc51	intestine1	8.58505	-10.2192		liver_E9.5_embryo3_sc67	liver2	7.17809	-0.527764		lung_E10.5_embryo2_sc21	lung2	-1.04543	2.79568		skin_E10.5_embryo1_sc21	skin1	-8.16752	-2.10669
intestine_E9.5_embryo2_sc78	intestine1	8.20462	4.52331		liver_E9.5_embryo3_sc50	liver2	7.48858	-0.445434		lung_E11.5_embryo2_sc40	lung2	-0.322249	-0.885108		skin_E9.5_embryo3_sc20	skin1	-7.78506	1.70122
intestine_E9.5_embryo2_sc82	intestine1	8.03562	-15.6303		liver_E9.5_embryo3_sc57	liver2	7.69991	0.511713		lung_E10.5_embryo2_sc29	lung2	-0.300566	1.03728		skin_E10.5_embryo2_sc38	skin1	-5.63026	1.59812
intestine_E9.5_embryo2_sc75	intestine1	7.91234	1.57022		liver_E10.5_embryo1_sc46	liver2	8.36873	-6.71926		lung_E11.5_embryo2_sc60	lung2	0.142358	0.313949		skin_E10.5_embryo2_sc47	skin1	-3.62735	-0.388906
intestine_E9.5_embryo2_sc67	intestine1	7.44096	-15.2963		liver_E9.5_embryo3_sc85	liver2	8.47332	-1.53541		lung_E10.5_embryo2_sc25	lung2	0.893602	0.561267		skin_E10.5_embryo1_sc27	skin1	-2.79282	-0.272091
intestine_E9.5_embryo2_sc74	intestine1	7.25932	-13.4625		liver_E10.5_embryo1_sc24	liver2	8.67984	-7.41139		lung_E10.5_embryo2_sc2	lung2	1.04144	3.30644		skin_E10.5_embryo2_sc37	skin1	-1.77082	-8.064
intestine_E9.5_embryo2_sc80	intestine1	7.15366	-0.510012		liver_E10.5_embryo1_sc39	liver2	8.79835	-6.27095		lung_E11.5_embryo1_sc19	lung2	1.33793	-6.39073		skin_E10.5_embryo2_sc63	skin1	-1.73569	1.98794
intestine_E9.5_embryo3_sc43	intestine1	7.05866	5.29473		liver_E10.5_embryo1_sc8	liver2	9.09675	-4.93667		lung_E10.5_embryo1_sc78	lung2	1.78434	4.58413		skin_E10.5_embryo2_sc53	skin1	-1.23149	-8.12836
intestine_E9.5_embryo3_sc50	intestine1	6.3512	7.12764		liver_E9.5_embryo3_sc95	liver2	9.15878	-5.15195		lung_E10.5_embryo2_sc1	lung2	3.37122	6.00889		skin_E10.5_embryo2_sc41	skin1	-1.11132	3.1494
intestine_E9.5_embryo1_sc11	intestine1	6.07155	1.48764		liver_E9.5_embryo3_sc96	liver2	9.15878	-5.15195		lung_E10.5_embryo2_sc24	lung2	3.47817	0.669471		skin_E10.5_embryo2_sc36	skin1	-0.988911	-3.93886
intestine_E9.5_embryo1_sc10	intestine1	5.99348	12.1223		liver_E9.5_embryo3_sc55	liver2	10.1751	-0.621156		lung_E11.5_embryo1_sc21	lung2	4.55668	-4.50741		skin_E10.5_embryo2_sc45	skin1	0.0235094	3.83157
intestine_E9.5_embryo3_sc58	intestine1	5.60418	6.93919		liver_E9.5_embryo3_sc64	liver2	10.4409	0.248919		lung_E11.5_embryo1_sc22	lung2	5.00067	7.84796		skin_E10.5_embryo2_sc46	skin1	0.51962	2.47495
intestine_E9.5_embryo1_sc5	intestine1	5.38313	-3.02552		liver_E10.5_embryo2_sc66	liver2	11.3715	-0.292881		lung_E11.5_embryo1_sc17	lung2	5.40983	-21.8571		skin_E10.5_embryo1_sc3	skin1	1.21184	0.715902
intestine_E9.5_embryo3_sc46	intestine1	4.974	5.53357		liver_E10.5_embryo2_sc69	liver2	11.5799	-3.99655		lung_E11.5_embryo1_sc14	lung2	6.24522	-9.86087		skin_E11.5_embryo2_sc20	skin2	-4.10669	-11.0138
intestine_E9.5_embryo3_sc40	intestine1	4.86501	-2.66256		liver_E10.5_embryo2_sc76	liver2	13.2701	1.31131		lung_E11.5_embryo1_sc27	lung2	7.97908	-9.6387		skin_E11.5_embryo2_sc6	skin2	-0.0179474	-11.8249
intestine_E9.5_embryo1_sc8	intestine1	4.54632	-4.95882		liver_E11.5_embryo2_sc92	liver2	14.6833	-3.70712		lung_E11.5_embryo1_sc29	lung2	8.36021	-0.851576		skin_E11.5_embryo1_sc91	skin2	0.110169	5.3389
intestine_E10.5_embryo2_sc36	intestine1	3.70735	6.96834		liver_E10.5_embryo2_sc57	liver2	15.2281	-1.6589		lung_E11.5_embryo1_sc25	lung2	8.59735	5.48489		skin_E11.5_embryo2_sc18	skin2	0.675139	-12.3008
intestine_E9.5_embryo2_sc77	intestine1	3.69897	-15.3423		liver_E11.5_embryo2_sc80	liver2	15.6969	-2.18069		lung_E11.5_embryo1_sc28	lung2	9.79483	-11.2166		skin_E11.5_embryo1_sc76	skin2	0.721513	2.56307
intestine_E9.5_embryo3_sc44	intestine1	3.54395	8.88899		liver_E11.5_embryo2_sc74	liver2	17.2084	-2.32623		lung_E11.5_embryo1_sc3	lung2	10.1958	11.4707		skin_E11.5_embryo2_sc19	skin2	1.17039	-20.1569
intestine_E10.5_embryo2_sc41	intestine1	3.20114	4.05697		liver_E11.5_embryo2_sc59	liver2	18.2323	2.63983		lung_E11.5_embryo1_sc12	lung2	10.6599	-10.2355		skin_E11.5_embryo2_sc5	skin2	5.6732	-0.222639
intestine_E10.5_embryo1_sc30	intestine1	1.79237	6.17837							lung_E11.5_embryo1_sc10	lung2	11.4337	-23.474		skin_E11.5_embryo2_sc9	skin2	6.55681	3.0169
intestine_E10.5_embryo2_sc50	intestine1	1.7774	0.966259							lung_E11.5_embryo1_sc31	lung2	16.3281	6.74547		skin_E11.5_embryo1_sc74	skin2	6.7159	8.85066
intestine_E9.5_embryo3_sc47	intestine1	0.10301	-14.1696							lung_E11.5_embryo1_sc9	lung2	20.967	9.58403		skin_E11.5_embryo2_sc21	skin2	6.90935	-6.57281
intestine_E9.5_embryo3_sc48	intestine1	0.0107721	6.27274							lung_E11.5_embryo1_sc6	lung2	29.2631	16.7161		skin_E11.5_embryo2_sc10	skin2	7.01076	-3.08798
intestine_E9.5_embryo3_sc38	intestine1	-2.3361	-5.22307										skin_E11.5_embryo2_sc31	skin2
intestine_E9.5_embryo3_sc37	intestine1	-2.55194	-7.84038										skin_E11.5_embryo1_sc93	skin2
intestine_E10.5_embryo2_sc45	intestine1	-3.02645	-11.4704										skin_E11.5_embryo1_sc77	skin2
intestine_E10.5_embryo2_sc62	intestine1	-4.11742	-8.92982										skin_E11.5_embryo1_sc79	skin2
intestine_E9.5_embryo3_sc33	intestine1	-5.58281	-6.60429										skin_E11.5_embryo2_sc17	skin2
intestine_E10.5_embryo2_sc38	intestine1	-6.69621	-4.90973										skin_E11.5_embryo1_sc88	skin2
intestine_E10.5_embryo2_sc37	intestine2	-1.9519	7.50562										skin_E11.5_embryo2_sc1	skin2
intestine_E11.5_embryo1_sc59	intestine2	-2.12017	7.30038										skin_E11.5_embryo2_sc14	skin2
intestine_E10.5_embryo1_sc9	intestine2	-2.55403	10.0299										skin_E11.5_embryo2_sc30	skin2
intestine_E10.5_embryo1_sc18	intestine2	-3.22677	3.67411										skin_E11.5_embryo2_sc24	skin2
intestine_E11.5_embryo1_sc41	intestine2	-3.66576	8.68336										skin_E11.5_embryo1_sc87	skin2
intestine_E11.5_embryo2_sc68	intestine2	-4.00556	4.90969										skin_E11.5_embryo2_sc4	skin2
intestine_E11.5_embryo1_sc42	intestine2	-4.12555	8.64679										skin_E11.5_embryo2_sc28	skin2
intestine_E11.5_embryo1_sc50	intestine2	-4.55937	7.74846										skin_E11.5_embryo1_sc70	skin2
intestine_E11.5_embryo2_sc82	intestine2	-4.92681	7.36711										skin_E11.5_embryo1_sc84	skin2
intestine_E10.5_embryo1_sc24	intestine2	-5.01896	8.84891										skin_E11.5_embryo2_sc26	skin2
intestine_E11.5_embryo1_sc43	intestine2	-5.19358	5.7002										skin_E11.5_embryo1_sc65	skin2
intestine_E11.5_embryo2_sc74	intestine2	-5.71849	9.22581										skin_E11.5_embryo1_sc78	skin2
intestine_E11.5_embryo2_sc69	intestine2	-5.89908	10.4934										skin_E11.5_embryo1_sc95	skin2
intestine_E10.5_embryo1_sc4	intestine2	-6.01972	-15.7248										skin_E11.5_embryo1_sc96	skin2
intestine_E11.5_embryo2_sc88	intestine2	-6.08456	6.92508										skin_E11.5_embryo2_sc3	skin2
intestine_E11.5_embryo1_sc64	intestine2	-6.61382	8.07468										skin_E11.5_embryo1_sc92	skin2
intestine_E11.5_embryo2_sc90	intestine2	-7.0464	8.01728										skin_E11.5_embryo1_sc80	skin2
intestine_E11.5_embryo2_sc65	intestine2	-7.72795	3.55726										skin_E11.5_embryo2_sc32	skin2
intestine_E11.5_embryo1_sc37	intestine2	-7.9602	13.889										skin_E11.5_embryo1_sc86	skin2
intestine_E11.5_embryo1_sc47	intestine2	-7.98481	-2.12888										skin_E11.5_embryo1_sc90	skin2
intestine_E11.5_embryo2_sc83	intestine2	-8.12498	5.50932										skin_E11.5_embryo1_sc94	skin2
intestine_E10.5_embryo1_sc2	intestine2	-8.26746	-0.76633
intestine_E11.5_embryo2_sc71	intestine2	-8.34447	8.29081
intestine_E11.5_embryo2_sc91	intestine2	-8.54297	1.05099
intestine_E11.5_embryo2_sc75	intestine2	-8.99361	1.61052
intestine_E11.5_embryo1_sc52	intestine2	-9.11625	-4.89862
intestine_E10.5_embryo1_sc10	intestine2	-9.16301	-2.91059
intestine_E11.5_embryo2_sc86	intestine2	-9.2111	6.64744
intestine_E10.5_embryo1_sc8	intestine2	-9.23076	-1.8388
intestine_E11.5_embryo1_sc45	intestine2	-9.26912	5.20723
intestine_E11.5_embryo2_sc87	intestine2	-9.38847	-1.96019
intestine_E11.5_embryo1_sc35	intestine2	-9.41512	8.16885
intestine_E11.5_embryo2_sc85	intestine2	-9.6106	1.99645
intestine_E11.5_embryo1_sc40	intestine2	-9.94176	5.98124
intestine_E11.5_embryo1_sc62	intestine2	-9.96197	-0.995173
intestine_E11.5_embryo2_sc73	intestine2	-9.99307	4.71794
intestine_E11.5_embryo2_sc78	intestine2	-10.179	1.807
intestine_E11.5_embryo2_sc95	intestine2	-10.315	-11.3855
intestine_E11.5_embryo2_sc96	intestine2	-10.315	-11.3855
intestine_E11.5_embryo2_sc94	intestine2	-10.7748	-7.70332
intestine_E11.5_embryo1_sc49	intestine2	-10.8326	-2.38407
intestine_E11.5_embryo2_sc70	intestine2	-10.9062	-2.39976
intestine_E11.5_embryo2_sc80	intestine2	-11.0035	0.944525
intestine_E11.5_embryo1_sc63	intestine2	-11.1253	-6.40559
intestine_E11.5_embryo2_sc89	intestine2	-11.1947	-9.48704
intestine_E11.5_embryo1_sc58	intestine2	-11.271	-9.69977
intestine_E11.5_embryo2_sc79	intestine2	-11.567	-7.98369
intestine_E11.5_embryo1_sc51	intestine2	-11.7504	-3.89674
intestine_E11.5_embryo1_sc54	intestine2	-12.0352	-6.11099
intestine_E11.5_embryo1_sc36	intestine2	-12.2827	-5.86691
intestine_E11.5_embryo1_sc56	intestine2	-12.283	-5.64645
intestine_E11.5_embryo1_sc48	intestine2	-12.9909	-1.77031
intestine_E11.5_embryo2_sc76	intestine2	-13.6823	-0.752367
