# Supplementary material for: Single-cell RNA-seq analysis unveils a prevalent epithelial/mesenchymal hybrid state during mouse organogenesis
Source: Genome Biol. 2018 Mar 14;19:31. doi: 10.1186/s13059-018-1416-2 (PMC5853091; doi:10.1186/s13059-018-1416-2)
Supplement: Supplementary file 4 — DEGs and top TFs among groups and clusters. (XLSX 635 kb) [file 13059_2018_1416_MOESM4_ESM.xlsx]

## Sheet: DEGs_and_TFs_of_among_4_groups
DEGs and top TFs among 4 groups corresponding to Fig. 1d
DEGs among 4 groups								TF ranking of EC					TF ranking of HC					TF ranking of MC					TF ranking of NC
myAUC	avg_diff	power	pct.1	pct.2	group	gene		TF	Mean	Mean_others	Changes		TF	Mean	Mean_others	Changes		TF	Mean	Mean_others	Changes		TF	Mean	Mean_others	Changes
0.98	3.24966	0.96	1	0.432	EC	Spint2		Tff3	0.85	0.001	0.849		Gata1	1	0.005	0.995		Fos	0.791	0.16	0.631		Sox2	0.953	0.006	0.948
0.975	4.56384	0.95	0.967	0.124	EC	Epcam		Grhl2	0.834	0.002	0.832		Tal1	0.996	0	0.996		Creb3	0.765	0.202	0.562		Sox21	0.911	0.005	0.907
0.967	2.98804	0.934	0.997	0.348	EC	Krt8		Foxa2	0.795	0.003	0.792		Nfe2l2	0.992	0.003	0.989		Twist2	0.457	0.011	0.447		Pou3f3	0.732	0.001	0.73
0.956	5.40154	0.912	0.925	0.101	EC	Cldn6		Irf6	0.792	0	0.792		Elf1	0.988	0.009	0.979		Gli1	0.413	0.03	0.383		En2	0.654	0.003	0.651
0.953	2.89291	0.906	0.984	0.364	EC	Krt18		Gata3	0.772	0.074	0.698		Lmo2	0.992	0	0.992		Gata4	0.351	0.001	0.35		Lhx5	0.646	0.014	0.632
0.941	4.58641	0.882	0.896	0.062	EC	Cldn7		Hnf4g	0.619	0.003	0.616		Nfe2	0.976	0	0.976		Gata5	0.345	0.002	0.343		Lhx2	0.604	0.008	0.596
0.938	2.66477	0.876	1	0.879	EC	Bex1		Rarb	0.629	0.017	0.611		Runx1	0.892	0.015	0.876		Twist1	0.365	0.014	0.351		Pou3f1_extended	0.589	0.002	0.586
0.92	3.50475	0.84	0.85	0.023	EC	Cdh1		Zscan10	0.59	0.049	0.541		E2f4	0.863	0.001	0.863		Alx3	0.368	0.018	0.35		Pou3f2	0.591	0.006	0.586
0.907	3.34455	0.814	0.824	0.029	EC	Grb7		Hnf1b	0.541	0	0.541		Ikzf1	0.831	0.039	0.792		Foxc2	0.403	0.048	0.356		Fez1	0.573	0.001	0.572
0.901	2.6595	0.802	0.889	0.2	EC	Acer2		Foxa3	0.537	0.003	0.534		Klf1	0.759	0	0.759		Wt1	0.327	0.009	0.318		Pax6	0.57	0.008	0.563
0.9	2.38392	0.8	0.935	0.255	EC	F11r		Nr5a2_extended	0.531	0.002	0.529		Pole3	0.639	0	0.639		Tbx5	0.311	0.006	0.304		Six3	0.573	0.013	0.56
0.897	3.22139	0.794	0.805	0.02	EC	Spint1		Hnf1a	0.524	0.002	0.522		Tfdp1_extended	0.546	0.001	0.546		Foxd2	0.384	0.051	0.333		Sox3	0.583	0.028	0.555
0.895	3.29417	0.79	0.847	0.129	EC	Krt7		Hnf4a	0.495	0.002	0.493		Stat5a	0.635	0.115	0.52		Creb3l1	0.325	0.018	0.306		Otx1	0.586	0.036	0.55
0.889	1.9359	0.778	0.925	0.37	EC	Lsr		Pitx2_extended	0.808	0.424	0.384		Hesx1	0.53	0.001	0.529		Nfatc4	0.36	0.047	0.313		Pou3f4	0.526	0.002	0.524
0.879	3.68951	0.758	0.765	0.017	EC	Crb3		Foxa1	0.45	0	0.45		Myb	0.526	0.001	0.525		Hoxa4_extended	0.291	0.015	0.277		En1	0.547	0.038	0.508
0.873	3.34895	0.746	0.756	0.02	EC	Prss8		Pitx1	0.414	0.008	0.406		Batf	0.55	0.038	0.513		Hoxc4_extended	0.328	0.035	0.293		Dbx1	0.508	0.002	0.506
0.866	2.94436	0.732	0.85	0.263	EC	Wfdc2		Nkx2-1	0.505	0.095	0.41		Bcl11a	0.486	0.004	0.482		Meox1_extended	0.338	0.044	0.295		Nkx6-2	0.503	0.002	0.501
0.865	3.20403	0.73	0.736	0.013	EC	Ap1m2		Hlf_extended	0.401	0.009	0.392		Atf4	0.466	0.004	0.461		Foxc1	0.39	0.083	0.307		Rfx4	0.531	0.03	0.501
0.848	3.17598	0.696	0.726	0.053	EC	Mapk13		Grhl3	0.43	0.036	0.393		Nfix	0.478	0.019	0.459		Creb3l2	0.262	0.011	0.251		Neurog2	0.505	0.005	0.5
0.847	2.25568	0.694	0.759	0.115	EC	Stard10		Isx_extended	0.433	0.042	0.391		Glis1_extended	0.474	0.039	0.435		Foxd1	0.305	0.037	0.268		Msx3	0.5	0.003	0.497
0.844	2.86006	0.688	0.792	0.16	EC	Krt19		Cdx2	0.381	0.005	0.376		Ddit3	0.45	0.028	0.422		Pitx2_extended	0.667	0.322	0.345		Barhl1_extended	0.495	0.002	0.493
0.837	1.65225	0.674	0.873	0.41	EC	Slc9a3r1		Dlx3	0.752	0.401	0.352		Gata2	0.361	0.011	0.351		Foxl1	0.247	0.009	0.238		Gsx1_extended	0.49	0.002	0.487
0.83	2.1726	0.66	0.756	0.168	EC	Rnase4		Cebpa	0.378	0.013	0.365		Arid3a	0.321	0	0.321		Hic1	0.245	0.009	0.236		Emx1	0.49	0.003	0.486
0.826	1.34654	0.652	0.974	0.662	EC	Ptprf		Tgif1_extended	0.498	0.12	0.378		Nanog	0.317	0	0.317		Sox11	0.993	0.773	0.22		Neurod1	0.479	0.002	0.477
0.825	3.91743	0.65	0.661	0.02	EC	Fermt1		Prdm1_extended	0.345	0.001	0.345		E2f2	0.321	0.004	0.317		Hoxb5_extended	0.235	0.005	0.23		Tead2	1	0.841	0.159
0.824	3.75505	0.648	0.668	0.039	EC	Cldn3		Srebf2	0.384	0.035	0.349		Stat6	0.261	0.004	0.257		Tead2	0.985	0.772	0.213		Sox11	1	0.847	0.153
0.823	2.90201	0.646	0.651	0.009	EC	Cldn4		Ascl2	0.322	0.013	0.309		Stat1	0.265	0.008	0.257		Gata6	0.208	0.001	0.207		Neurog1	0.461	0.003	0.457
0.823	2.14242	0.646	0.811	0.272	EC	Nav2		Trp63	0.293	0.001	0.292		Irf8	0.257	0.004	0.253		Nfic	0.33	0.068	0.262		Dmbx1	0.523	0.063	0.461
0.823	2.02921	0.646	0.961	0.858	EC	Bex4		Bcl3	0.365	0.058	0.307		Stat5b_extended	0.39	0.105	0.285		Meis1	0.29	0.047	0.243		Nhlh1	0.445	0.001	0.445
0.823	1.93079	0.646	0.827	0.298	EC	Mmp11		Vdr	0.277	0.002	0.275		Fli1	0.257	0.008	0.249		Hoxa5_extended	0.195	0.003	0.192		Olig2	0.445	0.001	0.445
0.823	1.48419	0.646	0.915	0.458	EC	Tes		Ikzf2	0.456	0.158	0.298		Irf7	0.257	0.01	0.247		Mitf	0.191	0.004	0.187		Arx	0.438	0.003	0.434
0.822	3.0495	0.644	0.655	0.019	EC	Eps8l2		Klf15	0.238	0	0.238		Myc	0.241	0.001	0.24		Hoxc6	0.304	0.065	0.239		Phox2b	0.469	0.031	0.437
0.822	1.79392	0.644	0.814	0.223	EC	Sdc4		Ubp1_extended	0.352	0.082	0.27		Irf2	0.257	0.019	0.238		Hoxb3_extended	0.327	0.08	0.247		Onecut2	0.458	0.027	0.431
0.814	3.4032	0.628	0.674	0.109	EC	Cpm		Nfat5_extended	0.394	0.128	0.266		Foxo3_extended	0.273	0.031	0.242		Ppargc1a_extended	0.186	0.003	0.183		Pou4f1	0.424	0.001	0.423
0.813	1.99051	0.626	0.909	0.507	EC	Pdlim1		Tead3	0.264	0.031	0.233		Max	0.233	0.006	0.227		Tbx2_extended	0.262	0.047	0.215		Npdc1_extended	0.43	0.008	0.422
0.812	1.57924	0.624	0.886	0.468	EC	Emb		Zfp354a	0.818	0.597	0.22		Nfkb1	0.217	0.004	0.213		Tbx4_extended	0.178	0.006	0.172		Bhlhe23	0.417	0.029	0.387
0.81	2.61925	0.62	0.655	0.05	EC	Cgn		Hivep1_extended	0.27	0.044	0.227		Maf	0.217	0.005	0.212		Esrrg	0.169	0.003	0.166		Sox13	0.536	0.137	0.399
0.81	2.17402	0.62	0.704	0.143	EC	Sema3c		Zfp628	0.378	0.128	0.25		Irf5	0.197	0.003	0.194		Hoxc10	0.169	0.003	0.166		Onecut1	0.414	0.038	0.376
0.809	2.74132	0.618	0.792	0.368	EC	Slc2a3		Tcf7l1	0.443	0.186	0.257		Etv6	0.333	0.103	0.23		Runx2	0.19	0.013	0.177		Meis3	0.359	0	0.359
0.809	2.06719	0.618	0.697	0.111	EC	Frem2		Tbx1_extended	0.28	0.057	0.223		Thra	0.305	0.098	0.208		Tbx3_extended	0.227	0.032	0.196		Zfhx2_extended	0.477	0.099	0.378
0.808	2.15162	0.616	0.785	0.407	EC	Pcbd1		Mtf1	0.296	0.076	0.221		Gabpa	0.165	0.003	0.161		Egr1	0.239	0.039	0.199		Zfp663	0.385	0.03	0.355
0.803	2.5943	0.606	0.664	0.104	EC	Kcnk1		Dlx2	0.264	0.058	0.205		Irf9	0.165	0.004	0.161		Hoxd1_extended	0.213	0.026	0.187		Lhx3	0.414	0.061	0.353
0.803	2.41162	0.606	0.616	0.013	EC	St14		Klf8_extended	0.485	0.252	0.233		Rel	0.181	0.014	0.167		Tbx20_extended	0.157	0.001	0.156		Tlx3_extended	0.404	0.061	0.342
0.801	1.18396	0.602	0.948	0.718	EC	Dap		Tbx15_extended	0.221	0.041	0.18		Mafb	0.177	0.012	0.165		Hlx	0.267	0.062	0.206		Otx2	0.307	0.006	0.301
0.8	1.33217	0.6	0.873	0.426	EC	Tpd52		Nr1h3	0.195	0.027	0.169		Sp4_extended	0.337	0.135	0.202		Bcl6b_extended	0.307	0.088	0.219		Dlx6	0.299	0.003	0.296
0.799	3.19126	0.598	0.612	0.026	EC	Cpn1		Zfp612	0.306	0.107	0.199		Zfp493	0.185	0.024	0.16		Hmga2	0.344	0.114	0.23		Zic3_extended	0.456	0.125	0.331
0.796	3.676	0.592	0.606	0.025	EC	Akr1c19		Fosl2	0.362	0.156	0.205		Cebpd	0.141	0.001	0.139		Fosb	0.221	0.036	0.184		Lhx1	0.276	0.002	0.274
0.795	3.04927	0.59	0.606	0.022	EC	Foxa1		Zfp651	0.391	0.187	0.204		Irf1	0.145	0.004	0.14		Msx1_extended	0.225	0.039	0.186		Glis2	0.339	0.048	0.291
0.794	1.79174	0.588	0.801	0.377	EC	Rassf7		Zfp458	0.329	0.137	0.192		Klf16_extended	0.197	0.039	0.158		Esrrb_extended	0.286	0.078	0.208		Neurod2	0.286	0.017	0.27
0.786	2.44428	0.572	0.622	0.068	EC	Krtcap3		Cdx1	0.127	0.002	0.125		Cebpb	0.169	0.032	0.137		Lef1	0.342	0.116	0.226		Nkx6-1_extended	0.37	0.078	0.292
0.784	2.27912	0.568	0.603	0.05	EC	Marveld2		Rxra	0.365	0.179	0.186		Mafg	0.104	0	0.104		Srf	0.141	0.002	0.138		Emx2	0.409	0.115	0.294
0.782	2.64264	0.564	0.713	0.235	EC	Prss23		Smad3_extended	0.244	0.084	0.16		Ets2	0.153	0.03	0.123		Elf2_extended	0.309	0.103	0.205		Klf7	0.247	0.004	0.243
0.779	1.5304	0.558	0.883	0.627	EC	Chmp2b		Egr4_extended	0.283	0.117	0.166		Rela	0.161	0.036	0.125		Alx1	0.358	0.141	0.216		Dlx3	0.682	0.4	0.282
0.778	2.53525	0.556	0.573	0.024	EC	Smim22		Nr2c1_extended	0.309	0.141	0.168		Elk4_extended	0.141	0.024	0.116		Egr2	0.177	0.027	0.151		Pax7	0.464	0.176	0.287
0.776	3.16665	0.552	0.945	0.739	EC	Igfbp2		Relb	0.257	0.101	0.156		Rfx7	0.353	0.198	0.155		Foxf2	0.118	0	0.118		Dlx1	0.271	0.038	0.233
0.776	1.29302	0.552	0.941	0.764	EC	Akr7a5		Klf12	0.189	0.054	0.135		Bcl3	0.225	0.091	0.134		Egr3	0.184	0.032	0.152		Tbr1_extended	0.208	0.003	0.206
0.774	1.56773	0.548	0.723	0.244	EC	Fras1		Foxp4	0.355	0.186	0.169		Nr1h3	0.153	0.04	0.113		Msc_extended	0.278	0.093	0.185		Zfp354a	0.812	0.587	0.225
0.773	2.25132	0.546	0.567	0.027	EC	Clic6		Ets2	0.14	0.028	0.112		Nfatc2	0.124	0.022	0.103		Foxn2_extended	0.311	0.118	0.193		Deaf1	0.359	0.111	0.248
0.771	2.04414	0.542	0.671	0.171	EC	Pdgfa		Rest	0.189	0.062	0.127		Mafk_extended	0.112	0.027	0.085		Hoxb1	0.293	0.106	0.186		Onecut3	0.255	0.037	0.218
0.769	2.46393	0.538	0.554	0.019	EC	Esrp1		Msx2_extended	0.254	0.113	0.141		Nfkb2	0.181	0.109	0.072		Mef2a	0.118	0.004	0.113		Eomes_extended	0.203	0.009	0.194
0.768	2.51063	0.536	0.951	0.781	EC	S100a11		Tead2	0.945	0.861	0.084		Mef2c	0.153	0.091	0.062		Prrx2	0.239	0.072	0.167		Glis3_extended	0.37	0.136	0.234
0.768	1.21766	0.536	0.977	0.915	EC	Ctsl		Hinfp	0.228	0.095	0.133		Stat2	0.104	0.058	0.046		Rora_extended	0.179	0.037	0.142		Smarcc2	0.365	0.132	0.233
0.767	2.50608	0.534	0.648	0.177	EC	Rnf128		Zfp595	0.309	0.164	0.146		Stat3	0.056	0.024	0.032		Tcf4	0.319	0.131	0.188		Sp4_extended	0.339	0.116	0.223
0.767	2.11506	0.534	0.55	0.021	EC	Ripk4		Mlxipl	0.16	0.048	0.112		Rfx2	0.237	0.178	0.059		Sox17	0.259	0.088	0.171		Lhx6	0.208	0.024	0.184
0.767	1.74905	0.534	0.664	0.153	EC	Lama5		Hbp1	0.081	0.001	0.08		Rxra	0.261	0.202	0.059		Junb	0.256	0.086	0.17		Shox2	0.224	0.036	0.188
0.767	1.39073	0.534	0.827	0.458	EC	Myh9		Zhx1	0.296	0.156	0.14		Mlx	0.016	0.001	0.015		Tcf12	0.247	0.082	0.165		Tbp	0.396	0.168	0.228
0.766	2.25163	0.532	0.55	0.023	EC	Mpzl2		Sox11	0.945	0.866	0.079		Irf3	0.233	0.185	0.048		Hoxa3	0.265	0.095	0.17		Sox12_extended	0.185	0.015	0.17
0.766	1.19446	0.532	0.961	0.818	EC	Tmem123		Hoxb7	0.296	0.163	0.133		Hsf1	0.229	0.191	0.038		Elf4	0.299	0.121	0.178		Zfp182	0.388	0.173	0.215
0.766	1.05962	0.532	1	0.771	EC	Gpc3		Zfp362	0.111	0.023	0.088		Foxj1_extended	0.068	0.047	0.021		Hoxb6	0.289	0.114	0.175		Lhx9	0.182	0.022	0.16
0.763	1.02141	0.526	0.938	0.676	EC	Mfge8		Zfp90	0.228	0.108	0.12		Atf1_extended	0.004	0	0.004		Klf6	0.234	0.077	0.158		Uncx	0.198	0.034	0.164
0.762	1.71078	0.524	0.684	0.218	EC	Ndrg2		Yy1	0.228	0.109	0.119		E2f8	0.004	0	0.004		Klf4	0.134	0.018	0.116		Dlx5	0.216	0.046	0.17
0.761	2.92515	0.522	0.544	0.033	EC	Lad1		Six4	0.28	0.156	0.124		Nr1h2_extended	0.004	0	0.004		Zfp72	0.282	0.112	0.171		Foxn3_extended	0.234	0.066	0.169
0.761	1.82275	0.522	0.622	0.131	EC	Anxa4		Mafk_extended	0.107	0.025	0.082		Bcl6	0.157	0.133	0.024		Hoxa7_extended	0.112	0.009	0.103		Meis2	0.263	0.089	0.174
0.758	1.26305	0.516	0.857	0.49	EC	Agrn		Onecut3	0.166	0.066	0.1		D130040H23Rik	0.197	0.176	0.021		Six1	0.096	0.002	0.094		Rara	0.326	0.157	0.169
0.758	1.18559	0.516	0.772	0.35	EC	Errfi1		Tcf7	0.147	0.052	0.094		Usf2_extended	0.052	0.042	0.01		Rarg	0.283	0.114	0.17		Zfp454	0.315	0.148	0.167
0.757	1.95777	0.514	0.616	0.118	EC	Efna1		D130040H23Rik	0.274	0.159	0.114		Gabpb1	0.004	0.002	0.002		Mecom	0.326	0.146	0.18		Hdac2	0.104	0.003	0.101
0.755	2.61442	0.51	0.534	0.033	EC	Gipc2		Thap1	0.101	0.028	0.073		Msi1	0.048	0.042	0.006		Hoxa10	0.089	0	0.089		Foxj1_extended	0.143	0.025	0.118
0.755	1.21514	0.51	0.798	0.419	EC	Mgst1		Deaf1	0.254	0.145	0.109		E2f3	0.004	0.003	0.001		Nkx2-3	0.153	0.031	0.122		Nr2f6	0.31	0.148	0.162
0.754	2.54211	0.508	0.515	0.009	EC	Kdf1		Foxj3_extended	0.264	0.154	0.11		Nfic	0.201	0.193	0.007		Nfil3	0.225	0.076	0.15		Cux1	0.318	0.161	0.157
0.754	1.26773	0.508	0.899	0.619	EC	Slc16a1		Rfx7	0.316	0.2	0.116		Sp2	0.044	0.043	0.001		Zfp58	0.275	0.111	0.165		Dlx2	0.19	0.067	0.123
0.753	2.20096	0.506	0.684	0.244	EC	Bcam		Hoxb8	0.277	0.166	0.111		Cebpa	0.076	0.075	0.002		Hoxb7	0.27	0.107	0.162		Zfp410	0.323	0.176	0.147
0.752	1.14842	0.504	0.87	0.62	EC	Nme3		Etv5	0.192	0.096	0.096							Nfia	0.12	0.015	0.105		Nfe2l3_extended	0.133	0.031	0.101
0.75	2.66408	0.5	0.508	0.009	EC	Rab25		Creb3	0.57	0.454	0.116							Zfp467	0.273	0.111	0.163		Arnt2	0.247	0.115	0.133
0.75	1.66827	0.5	0.577	0.092	EC	Llgl2		Atf6b_extended	0.081	0.023	0.058							Alx4	0.184	0.051	0.133		Cic_extended	0.151	0.044	0.107
0.75	1.44414	0.5	0.834	0.517	EC	Znrf3		Smad1	0.147	0.07	0.076							Jun	0.139	0.026	0.114		Rfx7	0.333	0.189	0.145
0.749	1.06261	0.498	0.919	0.7	EC	Nipsnap1		Klf10	0.231	0.143	0.088							Nfib	0.128	0.02	0.108		Zfp369	0.273	0.144	0.129
0.749	1.00685	0.498	0.902	0.643	EC	Asah1		Hoxa1	0.166	0.09	0.077							Hoxd11	0.083	0.001	0.082		Rfx3	0.247	0.124	0.123
0.747	1.46469	0.494	0.749	0.357	EC	Flywch2		E4f1	0.254	0.164	0.09							Mef2c	0.162	0.04	0.122		Myef2_extended	0.323	0.191	0.131
0.746	1.43057	0.492	0.694	0.244	EC	Pdgfc		Zfp738	0.078	0.025	0.053							Prrx1	0.239	0.093	0.146		Mxi1	0.273	0.151	0.122
0.743	1.92419	0.486	0.632	0.21	EC	Cmtm8		Hoxb9	0.062	0.015	0.047							Sox9	0.275	0.121	0.154		Sox8	0.214	0.103	0.111
0.742	4.7859	0.484	0.547	0.121	EC	Ambp		Klf6	0.221	0.139	0.083							Hoxd12	0.078	0.001	0.077		E2f1	0.091	0.017	0.074
0.741	3.15781	0.482	0.489	0.009	EC	Tmprss2		Mxi1	0.248	0.162	0.085							Klf3_extended	0.118	0.019	0.099		Foxo4_extended	0.198	0.092	0.106
0.741	1.32342	0.482	0.873	0.544	EC	Col18a1		Rfxap_extended	0.267	0.181	0.086							Rfx5	0.112	0.017	0.095		Zfp715	0.354	0.225	0.129
0.74	2.42879	0.48	0.508	0.039	EC	0610040J01Rik		Hic2	0.143	0.077	0.066							Zic4_extended	0.079	0.002	0.077		Elk1_extended	0.247	0.133	0.114
0.74	1.21199	0.48	0.987	0.904	EC	Phgdh		Rarg	0.261	0.182	0.078							Foxp2	0.24	0.099	0.141		Bach1_extended	0.133	0.046	0.087
0.739	1.96407	0.478	0.489	0.014	EC	Ocln		Mecom	0.3	0.219	0.081							Foxj2	0.269	0.12	0.148		Rfxap_extended	0.284	0.172	0.112
0.739	1.51331	0.478	0.71	0.31	EC	Fgfr2		Onecut1	0.169	0.107	0.063							Tead1	0.101	0.014	0.087		Pou2f1	0.091	0.024	0.067
0.734	3.92241	0.468	0.479	0.019	EC	Spink1		Zfp369	0.228	0.16	0.068							Erg	0.085	0.007	0.077		Zfp87	0.271	0.168	0.103
0.734	1.70919	0.468	0.521	0.068	EC	Cyb561		Bach1_extended	0.104	0.056	0.048							Zfp708	0.269	0.124	0.144		Zfp319_extended	0.253	0.154	0.099
0.733	4.83382	0.466	0.524	0.109	EC	Ttr		Nfkb2	0.166	0.109	0.057							Hoxd9	0.073	0.003	0.07		Hoxa9	0.102	0.036	0.065
0.732	4.75593	0.464	0.57	0.195	EC	Rbp4		Zfp457	0.225	0.161	0.064							9430076C15Rik	0.231	0.099	0.132		Tcf3	0.102	0.036	0.065
0.732	2.70652	0.464	0.479	0.019	EC	Espn		Nr2f6	0.235	0.172	0.063							Hoxb8	0.256	0.118	0.138		Etv1_extended	0.203	0.116	0.087
0.731	1.01509	0.462	0.798	0.447	EC	Igsf9		Dlx5	0.121	0.074	0.046							Nfatc1	0.073	0.004	0.069		Smad4	0.258	0.166	0.091
0.729	3.26918	0.458	0.495	0.06	EC	Pcsk9		Zbtb6	0.199	0.142	0.057							Hoxa11	0.067	0.002	0.065		Ctcfl	0.138	0.068	0.07
0.728	1.2022	0.456	0.606	0.167	EC	Arg1		Hmga2	0.277	0.214	0.063							Bcl6	0.198	0.079	0.119		Tef	0.203	0.129	0.074
0.727	1.62341	0.454	0.749	0.406	EC	Tln2		Sp2	0.072	0.037	0.035							Hoxd13	0.058	0	0.058		Zfp143_extended	0.263	0.182	0.081
0.725	4.55715	0.45	0.482	0.056	EC	Serpina1b		Foxp2	0.212	0.158	0.054							Rxrb_extended	0.168	0.063	0.105		Foxk1	0.224	0.151	0.073
0.725	4.33425	0.45	0.482	0.056	EC	Serpina1a		Sp1	0.156	0.113	0.043							Zfp286	0.277	0.144	0.133		Zbtb33	0.169	0.106	0.063
0.725	1.01112	0.45	0.798	0.403	EC	Lamb1		Mga	0.228	0.18	0.048							Hoxd10	0.059	0.002	0.057		Tcf7l2	0.023	0	0.023
0.724	1.24609	0.448	0.844	0.572	EC	Dag1		Zbtb3	0.231	0.187	0.044							Hoxd3_extended	0.251	0.129	0.123		Zbtb3	0.253	0.179	0.074
0.723	1.03272	0.446	0.779	0.382	EC	Fblim1		Rreb1	0.153	0.116	0.037							Etv2	0.062	0.006	0.055		Msi1	0.076	0.034	0.041
0.72	2.93141	0.44	0.456	0.023	EC	Shh		Rela	0.075	0.048	0.027							Myf5	0.046	0	0.046		Etv5	0.156	0.101	0.056
0.72	2.28454	0.44	0.492	0.072	EC	Palm3		Smad4	0.218	0.179	0.039							Myod1	0.046	0	0.046		Klf13	0.029	0.005	0.024
0.72	1.98486	0.44	0.638	0.284	EC	Ociad2		Rfx2	0.218	0.18	0.039							Jund	0.087	0.019	0.068		Pura	0.159	0.105	0.054
0.718	1.65095	0.436	0.469	0.038	EC	Arhgef16		Zfp2	0.176	0.142	0.034							Myf6	0.042	0	0.042		Zbtb6	0.198	0.139	0.059
0.718	1.48441	0.436	0.511	0.083	EC	Cep170b		Rbak	0.088	0.063	0.025							Klf2_extended	0.093	0.024	0.068		Dmrt2_extended	0.258	0.196	0.061
0.718	1.06174	0.436	0.805	0.478	EC	Epb4.1l5		Dlx1	0.107	0.083	0.025							Myog	0.039	0	0.039		Patz1	0.021	0.004	0.017
0.715	1.99221	0.43	0.453	0.027	EC	Hpn		Junb	0.192	0.163	0.029							Fosl2	0.247	0.139	0.107		Zfp273	0.224	0.173	0.051
0.714	2.34386	0.428	0.433	0.006	EC	Kif12		Ctcfl	0.101	0.079	0.022							Hoxd8_extended	0.04	0.001	0.039		Zfp493	0.07	0.04	0.03
0.712	2.04749	0.424	0.554	0.164	EC	Npnt		Prrx2	0.173	0.149	0.024							Tcf7l1	0.288	0.174	0.114		Zfp2	0.185	0.138	0.047
0.712	1.88399	0.424	0.446	0.026	EC	Irf6		Atf3	0.003	0	0.003							Dmrt2_extended	0.265	0.157	0.108		Foxm1	0.279	0.225	0.054
0.712	1.03189	0.424	0.821	0.507	EC	Tgif1		Klf11_extended	0.003	0	0.003							Etv4	0.187	0.096	0.092		Hltf	0.159	0.117	0.041
0.711	1.44867	0.422	0.537	0.144	EC	2200002D01Rik		Tbp	0.238	0.212	0.026							Egr4_extended	0.193	0.101	0.092		Atf6b_extended	0.052	0.028	0.024
0.71	4.0931	0.42	0.45	0.048	EC	Fam183b		E2f5_extended	0.212	0.188	0.024							Irf3	0.245	0.143	0.102		Mga	0.224	0.178	0.046
0.71	1.30204	0.42	0.651	0.324	EC	Ppap2c		Tef	0.163	0.141	0.022							Sox6	0.099	0.035	0.064		E4f1	0.211	0.171	0.04
0.709	2.38901	0.418	0.466	0.058	EC	Dpp4		Patz1	0.013	0.007	0.006							Crem_extended	0.056	0.011	0.045		Zfp612	0.169	0.133	0.036
0.707	1.81318	0.414	0.554	0.176	EC	Arrdc1		Nfe2l1_extended	0.228	0.204	0.024							Hes7	0.064	0.016	0.048		Tcf12	0.19	0.154	0.036
0.707	1.63104	0.414	0.619	0.261	EC	Dusp9		Hoxb4	0.238	0.214	0.024							Arntl	0.254	0.156	0.097		Gabpb1	0.008	0.001	0.007
0.704	3.3647	0.408	0.414	0.009	EC	Serpina1d		Etv3_extended	0.182	0.162	0.021							Hoxa1	0.141	0.067	0.074		Sp2	0.057	0.039	0.018
0.704	1.52329	0.408	0.616	0.247	EC	Emid1		Sox9	0.212	0.192	0.019							Msx2_extended	0.179	0.097	0.083		Zfp61	0.161	0.133	0.029
0.703	1.2635	0.406	0.508	0.12	EC	Rcan2		Zfp273	0.199	0.18	0.018							Elk3	0.04	0.005	0.035		Nfya	0.081	0.061	0.02
0.702	1.19989	0.404	0.629	0.263	EC	Kank1		Stat5b_extended	0.156	0.141	0.015							Mef2d	0.088	0.033	0.055		Hdx	0.185	0.162	0.023
0.701	2.8728	0.402	0.541	0.216	EC	Cpne8		Foxm1	0.251	0.233	0.017							Hdx	0.211	0.126	0.086		Nfe2l1_extended	0.227	0.203	0.024
0.981	3.02176	0.962	1	0.506	HC	Creg1		Hoxc13	0.036	0.029	0.007							Klf8_extended	0.344	0.243	0.101		Hoxc9	0.003	0	0.003
0.972	2.86583	0.944	1	0.946	HC	Tmem14c		Stat2	0.072	0.063	0.009							Hoxc13	0.05	0.012	0.039		Tfdp2_extended	0.003	0	0.003
0.963	4.31621	0.926	0.996	0.536	HC	Mt1		Msi1	0.049	0.042	0.007							Maz	0.143	0.076	0.067		Mtf1	0.128	0.109	0.019
0.958	3.47909	0.916	0.928	0.026	HC	Lyl1		Zfp715	0.264	0.25	0.014							Hoxb4	0.263	0.177	0.086		Hic2	0.099	0.085	0.014
0.952	5.16894	0.904	0.96	0.296	HC	Blvrb		Nfya	0.072	0.064	0.008							Foxo1	0.037	0.006	0.03		E2f3	0.005	0.002	0.003
0.951	3.97779	0.902	0.916	0.039	HC	Tspan32		Zbtb33	0.127	0.118	0.009							Tead4	0.021	0	0.021		Odc1	0.003	0.001	0.002
0.949	1.93652	0.898	0.996	0.72	HC	Vamp8		Zfp410	0.215	0.206	0.009							Six4	0.215	0.143	0.072		Tcf4	0.234	0.218	0.016
0.946	2.22076	0.892	0.996	0.604	HC	Mbnl1		Sox5	0.003	0.002	0.001							Gmeb2_extended	0.211	0.14	0.071		Gli2_extended	0.148	0.135	0.014
0.934	2.08697	0.868	0.988	0.704	HC	Serinc3		Rfx3	0.156	0.149	0.007							Rreb1	0.153	0.094	0.06		Stat2	0.07	0.063	0.007
0.933	6.3854	0.866	0.912	0.278	HC	Car2		Elf2_extended	0.208	0.201	0.008							Klf10	0.192	0.127	0.065		Sp1	0.128	0.119	0.009
0.926	1.38321	0.852	0.996	0.921	HC	H2afj		Zfp61	0.143	0.138	0.005							Rbpj	0.21	0.145	0.066		Zfp457	0.18	0.17	0.01
0.923	2.36587	0.846	0.988	0.519	HC	Tspo		Esrra	0.16	0.155	0.005							Zfp651	0.258	0.187	0.071		Zfp458	0.177	0.168	0.009
0.918	3.64152	0.836	0.952	0.367	HC	Pnpo		Elf4	0.212	0.206	0.005							Foxk1	0.195	0.139	0.056		Etv4	0.146	0.138	0.007
0.917	4.77539	0.834	0.859	0.091	HC	Cited4		Usf2_extended	0.046	0.043	0.002							Gli2_extended	0.165	0.113	0.052		Usf2_extended	0.047	0.043	0.004
0.917	2.5398	0.834	0.96	0.414	HC	Sec11c		Mlx	0.003	0.003	0.001							Sox10	0.206	0.149	0.057		Smad1	0.086	0.082	0.003
0.914	2.75526	0.828	0.932	0.342	HC	Slc29a1		Zfp467	0.192	0.188	0.004							Nfe2l1_extended	0.239	0.179	0.06		E2f5_extended	0.193	0.191	0.001
0.914	1.87383	0.828	0.984	0.803	HC	Prdx3		Jund	0.052	0.052	0							E2f7	0.061	0.03	0.031		Rbak	0.068	0.067	0.001
0.913	4.03021	0.826	0.827	0.011	HC	Gata1		Nfatc2	0.036	0.036	0							Rest	0.104	0.065	0.039
0.908	2.51887	0.816	0.968	0.398	HC	Ucp2												Zfp712	0.206	0.153	0.053
0.907	3.66478	0.814	0.831	0.05	HC	Epor												E2f5_extended	0.218	0.167	0.051
0.905	4.11824	0.81	0.819	0.025	HC	Fermt3												Zfp61	0.161	0.118	0.043
0.905	2.78147	0.81	0.912	0.263	HC	Gclm												Bach2_extended	0.083	0.054	0.029
0.902	2.75272	0.804	0.823	0.025	HC	Ifi35												Etv1_extended	0.154	0.116	0.038
0.902	2.43971	0.804	0.936	0.527	HC	Cd47												Zfp457	0.193	0.152	0.041
0.9	5.16246	0.8	0.815	0.054	HC	Klf1												Pbx2	0.006	0	0.006
0.9	4.08896	0.8	0.811	0.028	HC	Rac2												Stat3	0.038	0.02	0.018
0.9	3.40809	0.8	0.827	0.059	HC	Lmo2												Elk1_extended	0.177	0.139	0.038
0.9	3.02706	0.8	0.908	0.275	HC	Smim1												Hsf1	0.217	0.177	0.041
0.899	3.12047	0.798	0.884	0.153	HC	Rgs10												Meis2	0.141	0.112	0.029
0.897	3.50701	0.794	0.863	0.145	HC	Tuba4a												Nfat5_extended	0.19	0.157	0.032
0.895	2.90384	0.79	0.807	0.022	HC	Tal1												Hoxa9	0.059	0.041	0.018
0.89	2.89131	0.78	0.92	0.259	HC	Gmpr												Esrra	0.17	0.141	0.029
0.887	3.66347	0.774	0.884	0.232	HC	Mt2												D130040H23Rik	0.193	0.165	0.028
0.886	4.57436	0.772	0.779	0.019	HC	Icam4												Etv3_extended	0.179	0.152	0.027
0.886	3.00782	0.772	0.988	0.874	HC	Hmbs												Tcf7	0.078	0.06	0.018
0.884	3.76095	0.768	0.876	0.287	HC	Rfesd												Foxo4_extended	0.126	0.104	0.021
0.881	1.9752	0.762	0.892	0.334	HC	Ifrd2												Myef2_extended	0.233	0.206	0.027
0.88	3.57907	0.76	0.831	0.185	HC	Cpox												Foxp4	0.229	0.202	0.026
0.877	3.09539	0.754	0.763	0.021	HC	Mfsd2b												Pura	0.127	0.106	0.02
0.874	3.80932	0.748	0.751	0.008	HC	Gfi1b												Cux1	0.207	0.182	0.025
0.873	1.78787	0.746	0.96	0.614	HC	Nt5c3												Rbak	0.075	0.06	0.016
0.87	4.49878	0.74	0.747	0.016	HC	Ermap												Foxm1	0.249	0.224	0.025
0.869	3.32391	0.738	0.92	0.487	HC	Fech												Rara	0.203	0.182	0.022
0.868	3.44737	0.736	0.747	0.022	HC	Nfe2												Sox5	0.003	0.001	0.002
0.867	3.72271	0.734	0.739	0.012	HC	Kcnn4												Ets1	0.001	0	0.001
0.866	1.61966	0.732	0.952	0.587	HC	Necap2												Hoxc8	0.001	0	0.001
0.865	2.73995	0.73	0.739	0.016	HC	Ikzf1												Tpi1	0.001	0	0.001
0.861	2.52805	0.722	0.779	0.102	HC	Apobec3												Zfp87	0.199	0.181	0.018
0.861	2.42928	0.722	0.928	0.643	HC	Asns												Relb	0.135	0.121	0.014
0.861	1.41873	0.722	0.96	0.812	HC	Hprt												Hoxb9	0.026	0.02	0.006
0.86	6.01511	0.72	0.735	0.041	HC	Gypa												Mga	0.195	0.181	0.015
0.86	2.01427	0.72	0.924	0.428	HC	Ostf1												Hltf	0.133	0.12	0.012
0.859	4.43714	0.718	0.759	0.079	HC	Acp5												Zfp715	0.261	0.245	0.016
0.858	5.69075	0.716	0.723	0.019	HC	Hemgn												Cebpb	0.055	0.047	0.008
0.857	1.24419	0.714	0.988	0.936	HC	Nars												Zfp143_extended	0.207	0.193	0.014
0.855	1.36797	0.71	0.968	0.772	HC	Rexo2												Zfp454	0.19	0.178	0.012
0.848	1.63647	0.696	0.88	0.324	HC	Sord												Zbtb33	0.122	0.117	0.005
0.848	1.12228	0.696	0.984	0.905	HC	Mrpl57												Tcf3	0.051	0.049	0.002
0.842	3.29067	0.684	0.735	0.098	HC	Vamp5												Zfp319_extended	0.176	0.173	0.003
0.842	1.94315	0.684	0.904	0.52	HC	Psmb10												Smad4	0.186	0.185	0.001
0.839	2.54729	0.678	0.98	0.844	HC	Urod												Odc1	0.001	0.001	0
0.839	1.86507	0.678	0.751	0.101	HC	Exoc6												Hinfp	0.118	0.117	0.001
0.836	2.75057	0.672	0.984	0.794	HC	Alad												Tgif1_extended	0.184	0.184	0
0.835	1.76637	0.67	0.968	0.78	HC	Snhg3
0.834	5.0164	0.668	0.679	0.026	HC	Rhd
0.834	2.97457	0.668	0.679	0.013	HC	Samsn1
0.834	1.14021	0.668	0.952	0.607	HC	Aldh9a1
0.833	2.15588	0.666	0.944	0.701	HC	Glrx5
0.833	1.24521	0.666	0.96	0.743	HC	Nubp2
0.833	1.2296	0.666	0.996	0.918	HC	Bola3
0.832	1.9001	0.664	0.755	0.138	HC	Zfpm1
0.832	1.3282	0.664	0.94	0.662	HC	Syce2
0.831	3.47205	0.662	0.663	0.003	HC	Rhag
0.83	1.50946	0.66	0.964	0.691	HC	Rbm38
0.829	1.51211	0.658	0.827	0.25	HC	Taok3
0.828	1.30856	0.656	0.936	0.796	HC	Shmt2
0.827	1.46787	0.654	0.867	0.428	HC	Acsl5
0.826	1.57721	0.652	0.859	0.457	HC	Cxcr2
0.825	2.36596	0.65	0.703	0.073	HC	Slc38a5
0.825	1.41431	0.65	0.843	0.255	HC	Frrs1
0.824	1.22516	0.648	0.904	0.481	HC	Crlf3
0.824	1.15929	0.648	0.964	0.605	HC	Tmem179b
0.822	2.9241	0.644	0.775	0.229	HC	Slc39a8
0.822	1.57793	0.644	0.871	0.333	HC	Blvra
0.82	1.93449	0.64	0.896	0.399	HC	Gypc
0.82	1.42519	0.64	0.876	0.361	HC	Tango2
0.819	3.96522	0.638	0.643	0.01	HC	Kel
0.819	2.37019	0.638	0.695	0.083	HC	Dhrs11
0.816	3.11742	0.632	0.639	0.008	HC	Ptpn7
0.816	1.78351	0.632	0.647	0.015	HC	Unc13d
0.814	1.23849	0.628	0.892	0.345	HC	Anxa7
0.813	2.64947	0.626	0.687	0.084	HC	Ptpn6
0.812	2.72122	0.624	0.707	0.119	HC	Snca
0.811	1.12132	0.622	0.956	0.719	HC	D17H6S56E-5
0.811	1.10973	0.622	0.964	0.503	HC	Stxbp2
0.81	1.6372	0.62	0.855	0.352	HC	Slc43a3
0.81	1.3225	0.62	0.968	0.844	HC	Comt
0.809	1.68401	0.618	0.731	0.142	HC	Khk
0.808	4.95089	0.616	0.631	0.024	HC	Srgn
0.808	1.81214	0.616	0.651	0.04	HC	Nmnat3
0.808	1.00559	0.616	0.988	0.925	HC	Hdgf
0.806	5.92121	0.612	0.956	0.655	HC	Hbb-bh1
0.806	1.57722	0.612	0.735	0.137	HC	Htatip2
0.805	1.25531	0.61	0.952	0.849	HC	Timm8a1
0.804	1.14992	0.608	0.916	0.52	HC	Elovl1
0.803	1.90776	0.606	0.711	0.141	HC	St3gal6
0.801	3.0264	0.602	0.647	0.061	HC	Mrap
0.801	2.62454	0.602	0.606	0.008	HC	Btk
0.801	1.40486	0.602	0.847	0.356	HC	Txnrd2
0.799	2.71745	0.598	0.799	0.324	HC	Abcb10
0.799	1.98608	0.598	0.835	0.439	HC	Cox6b2
0.799	1.29901	0.598	0.92	0.623	HC	Mthfd2
0.798	1.68947	0.596	0.884	0.469	HC	Myc
0.797	1.70033	0.594	0.614	0.024	HC	Steap3
0.796	3.90264	0.592	0.614	0.029	HC	Bin2
0.796	2.49261	0.592	0.667	0.102	HC	Dapp1
0.795	3.12939	0.59	0.59	0.001	HC	6030468B19Rik
0.795	2.41798	0.59	0.767	0.231	HC	Elf1
0.794	4.19332	0.588	0.598	0.013	HC	Fyb
0.794	1.13168	0.588	0.855	0.309	HC	Pon2
0.793	1.13896	0.586	0.847	0.374	HC	H2-T23
0.792	3.53158	0.584	0.94	0.629	HC	Mgst3
0.791	3.35895	0.582	0.771	0.268	HC	Ctsc
0.791	1.7289	0.582	0.9	0.577	HC	Tfrc
0.791	1.35362	0.582	0.819	0.346	HC	H2-D1
0.787	3.89872	0.574	0.574	0.003	HC	Cldn13
0.787	1.64125	0.574	0.675	0.112	HC	Slc16a10
0.786	1.73411	0.572	0.727	0.181	HC	Atp8a1
0.785	1.22626	0.57	0.956	0.64	HC	Map2k3
0.783	1.09857	0.566	0.976	0.924	HC	Pola2
0.782	1.25871	0.564	0.888	0.587	HC	Gm16702
0.781	2.30291	0.562	0.735	0.234	HC	Prkar2b
0.781	2.17993	0.562	0.735	0.266	HC	Pycard
0.781	1.85317	0.562	0.703	0.14	HC	Fbxo6
0.781	1.73826	0.562	0.61	0.057	HC	Slc41a3
0.781	1.33532	0.562	0.847	0.527	HC	Slfn5
0.78	1.58502	0.56	0.594	0.037	HC	Adcy7
0.78	1.46613	0.56	0.815	0.363	HC	Fam111a
0.78	1.04138	0.56	0.839	0.4	HC	Ubxn2a
0.779	1.30274	0.558	0.731	0.171	HC	Ehbp1l1
0.779	1.1711	0.558	0.952	0.685	HC	Prkab1
0.777	4.26879	0.554	0.679	0.193	HC	Slc25a37
0.777	3.5738	0.554	0.578	0.036	HC	Laptm5
0.777	2.41184	0.554	0.594	0.056	HC	Ell2
0.777	1.02908	0.554	0.984	0.831	HC	Tuba1c
0.776	2.96414	0.552	0.558	0.008	HC	Slc14a1
0.776	1.38428	0.552	0.944	0.628	HC	Ncoa4
0.776	1.15371	0.552	0.96	0.802	HC	2410006H16Rik
0.775	1.65481	0.55	0.675	0.149	HC	Add2
0.775	1.36086	0.55	0.884	0.609	HC	Nudt19
0.774	1.90298	0.548	0.663	0.129	HC	D030028A08Rik
0.773	1.66121	0.546	0.711	0.237	HC	Ssx2ip
0.771	1.30674	0.542	0.655	0.112	HC	Acss1
0.771	1.2893	0.542	0.924	0.578	HC	Apeh
0.771	1.2745	0.542	0.767	0.243	HC	Emp3
0.77	1.01262	0.54	0.968	0.877	HC	March5
0.768	2.44139	0.536	0.542	0.01	HC	Pklr
0.768	2.34447	0.536	0.558	0.026	HC	Tmem56
0.767	1.45782	0.534	0.647	0.123	HC	Myd88
0.766	1.89027	0.532	0.667	0.173	HC	Arrb1
0.766	1.07703	0.532	0.855	0.426	HC	Akip1
0.765	1.37438	0.53	0.855	0.418	HC	Ptp4a3
0.764	1.27872	0.528	0.799	0.321	HC	Slc48a1
0.763	3.60377	0.526	0.534	0.013	HC	Ptprcap
0.763	1.4212	0.526	0.799	0.348	HC	Lmna
0.762	4.54305	0.524	0.53	0.009	HC	Gm15915
0.762	2.17732	0.524	0.55	0.027	HC	Smim5
0.762	1.41024	0.524	0.811	0.421	HC	Slc25a38
0.762	1.23028	0.524	0.94	0.874	HC	Mfsd11
0.761	2.71582	0.522	0.731	0.308	HC	Arhgdib
0.761	1.80272	0.522	0.671	0.184	HC	Map4k1
0.76	2.15812	0.52	0.546	0.029	HC	Xk
0.76	1.19138	0.52	0.687	0.177	HC	Tmc6
0.759	2.62151	0.518	0.598	0.104	HC	Lyn
0.759	1.89902	0.518	0.55	0.038	HC	Def6
0.758	3.89252	0.516	0.554	0.054	HC	Tspan33
0.758	2.03436	0.516	0.57	0.069	HC	Slc25a21
0.757	3.47931	0.514	0.554	0.057	HC	Gmfg
0.757	2.10463	0.514	0.759	0.37	HC	Uros
0.757	1.31061	0.514	0.691	0.225	HC	Stx2
0.757	1.2832	0.514	0.94	0.605	HC	Abcg2
0.757	1.05104	0.514	0.896	0.719	HC	Wdr12
0.756	2.4518	0.512	0.538	0.036	HC	Tnfaip2
0.756	1.448	0.512	0.976	0.753	HC	Plin2
0.755	2.4354	0.51	0.526	0.016	HC	Apbb1ip
0.755	1.14472	0.51	0.735	0.239	HC	S100a13
0.753	1.80816	0.506	0.562	0.063	HC	Runx1
0.753	1.20802	0.506	0.936	0.794	HC	Ddx21
0.752	1.20166	0.504	0.835	0.387	HC	Fbxo9
0.751	1.37766	0.502	0.972	0.679	HC	Prr13
0.751	1.13984	0.502	0.896	0.598	HC	E2f4
0.751	1.138	0.502	0.751	0.278	HC	Fbxo7
0.747	1.11319	0.494	0.727	0.259	HC	Inpp5b
0.745	2.69608	0.49	0.622	0.182	HC	Rgcc
0.745	2.16236	0.49	0.498	0.011	HC	Was
0.745	1.31254	0.49	0.807	0.465	HC	Syngr2
0.744	2.78116	0.488	0.51	0.026	HC	Spta1
0.743	1.87052	0.486	0.831	0.503	HC	Ppox
0.742	1.94928	0.484	0.867	0.593	HC	Arpc1b
0.741	2.10547	0.482	0.775	0.411	HC	Ubac1
0.741	1.82489	0.482	0.546	0.075	HC	Fam109b
0.741	1.41118	0.482	0.594	0.119	HC	Cd44
0.741	1.29989	0.482	0.699	0.229	HC	Mknk1
0.741	1.05617	0.482	0.711	0.278	HC	Faap24
0.741	1.05155	0.482	0.787	0.317	HC	Cltb
0.741	1.0316	0.482	0.799	0.377	HC	Rhog
0.74	2.71553	0.48	0.715	0.329	HC	Fam210b
0.74	1.69093	0.48	0.526	0.048	HC	Rinl
0.739	1.12995	0.478	0.667	0.232	HC	Zfp672
0.738	1.23026	0.476	0.851	0.64	HC	Ppp1r16b
0.738	1.03591	0.476	0.743	0.299	HC	Adgrg1
0.737	1.16097	0.474	0.635	0.172	HC	Smap2
0.737	1.115	0.474	0.647	0.179	HC	Tmem238
0.737	1.09663	0.474	0.976	0.782	HC	Isca1
0.734	1.97291	0.468	0.506	0.048	HC	Spns2
0.734	1.38155	0.468	0.602	0.144	HC	Svip
0.733	4.06173	0.466	0.49	0.029	HC	Itga2b
0.733	1.54588	0.466	0.735	0.347	HC	Slc43a1
0.732	1.46325	0.464	0.827	0.492	HC	Pigq
0.73	3.99714	0.46	0.466	0.01	HC	Trim10
0.73	2.62434	0.46	0.49	0.036	HC	Lgals9
0.73	1.58562	0.46	0.482	0.022	HC	Arhgap9
0.73	1.46877	0.46	0.727	0.334	HC	Rab3il1
0.729	2.09297	0.458	0.462	0.004	HC	Vav1
0.728	1.43736	0.456	0.574	0.136	HC	Vangl1
0.728	1.14961	0.456	0.932	0.8	HC	1500012F01Rik
0.728	1.01095	0.456	0.823	0.531	HC	Hnrnpa1
0.727	1.86462	0.454	0.466	0.01	HC	Inpp5d
0.727	1.76012	0.454	0.631	0.201	HC	March2
0.727	1.28231	0.454	0.538	0.083	HC	Gcnt1
0.725	2.65743	0.45	0.478	0.036	HC	Nrros
0.725	1.73722	0.45	0.55	0.105	HC	Bst2
0.724	3.05243	0.448	0.454	0.008	HC	Redrum
0.724	1.15284	0.448	0.687	0.295	HC	Slc11a2
0.721	2.8242	0.442	0.446	0.004	HC	Nxpe2
0.721	2.30936	0.442	0.514	0.08	HC	Hebp1
0.721	1.58217	0.442	0.494	0.05	HC	5730508B09Rik
0.72	5.76348	0.44	0.972	0.658	HC	Hba-x
0.72	1.26538	0.44	0.839	0.613	HC	Adarb2
0.72	1.1211	0.44	0.699	0.329	HC	Snhg4
0.72	1.03952	0.44	0.639	0.214	HC	Cercam
0.719	1.23421	0.438	0.562	0.132	HC	Emc9
0.719	1.17956	0.438	0.823	0.534	HC	Mns1
0.717	2.52744	0.434	0.482	0.059	HC	Dmtn
0.717	1.5541	0.434	0.96	0.748	HC	Josd2
0.717	1.1527	0.434	0.526	0.093	HC	Rbks
0.717	1.0794	0.434	0.627	0.215	HC	Ccdc82
0.716	1.81459	0.432	0.474	0.049	HC	Kifc2
0.716	1.58707	0.432	0.47	0.036	HC	5033406O09Rik
0.715	5.5504	0.43	0.462	0.045	HC	Alas2
0.715	1.92639	0.43	0.618	0.192	HC	Capg
0.715	1.11028	0.43	0.578	0.146	HC	Il10rb
0.715	1.07667	0.43	0.538	0.107	HC	Syngr1
0.713	5.24637	0.426	0.976	0.71	HC	Hbb-y
0.713	1.53834	0.426	0.43	0.004	HC	Ubash3a
0.713	1.36052	0.426	0.546	0.133	HC	Ydjc
0.712	5.04383	0.424	0.49	0.094	HC	Fcer1g
0.712	3.35249	0.424	0.482	0.073	HC	Ptpn18
0.712	2.40807	0.424	0.426	0.003	HC	Asb17os
0.712	1.33817	0.424	0.454	0.032	HC	Stat5a
0.712	1.03226	0.424	0.651	0.25	HC	Wrn
0.711	2.05867	0.422	0.426	0.004	HC	Hesx1
0.71	3.15057	0.42	0.422	0.003	HC	Epb4.2
0.71	1.97532	0.42	0.45	0.036	HC	Myb
0.71	1.46862	0.42	0.434	0.014	HC	Tfr2
0.71	1.12428	0.42	0.908	0.712	HC	Cflar
0.709	1.00658	0.418	0.871	0.628	HC	Rad23a
0.708	1.59431	0.416	0.647	0.314	HC	Hist1h2an
0.707	2.08978	0.414	0.418	0.004	HC	Asb17
0.706	1.08652	0.412	0.775	0.4	HC	Tacc1
0.706	1.01711	0.412	0.622	0.234	HC	Mtfp1
0.705	1.32342	0.41	0.683	0.319	HC	Ntpcr
0.704	1.80373	0.408	0.759	0.423	HC	Ifi30
0.703	2.80009	0.406	0.438	0.037	HC	Plek2
0.703	2.66767	0.406	0.47	0.084	HC	Trib3
0.703	1.86199	0.406	0.41	0.004	HC	3300005D01Rik
0.703	1.43397	0.406	0.49	0.08	HC	Hhex
0.703	1.18993	0.406	0.791	0.419	HC	Ifnar2
0.702	2.21903	0.404	0.446	0.044	HC	Ank1
0.702	2.00253	0.404	0.41	0.008	HC	Itgb2
0.702	1.19818	0.404	0.454	0.053	HC	Mapkapk3
0.702	1.10089	0.404	0.936	0.74	HC	Mki67
0.701	1.11258	0.402	0.767	0.443	HC	Hist1h1b
0.701	1.05068	0.402	0.851	0.628	HC	Tmem69
0.701	1.04952	0.402	0.442	0.039	HC	Rin1
0.701	1.02286	0.402	0.546	0.157	HC	Vps13c
0.874	2.88054	0.748	0.818	0.176	MC	Col3a1
0.858	3.06707	0.716	0.778	0.126	MC	Pcolce
0.85	1.47996	0.7	0.947	0.419	MC	Cnn2
0.843	1.58264	0.686	0.983	0.705	MC	Serpinh1
0.839	1.95341	0.678	0.927	0.53	MC	Rhoc
0.839	1.91387	0.678	0.983	0.768	MC	Maged2
0.833	1.73279	0.666	0.842	0.265	MC	Fbn2
0.814	2.7609	0.628	0.749	0.213	MC	Cdh11
0.813	2.88624	0.626	0.738	0.189	MC	Col1a2
0.803	2.01225	0.606	0.955	0.621	MC	Sparc
0.802	1.85809	0.604	0.827	0.337	MC	Mest
0.797	1.43576	0.594	0.911	0.562	MC	Fermt2
0.794	2.15547	0.588	0.999	0.906	MC	Tpm1
0.794	1.30742	0.588	0.95	0.59	MC	Fstl1
0.792	2.69827	0.584	0.793	0.314	MC	Myl9
0.792	1.31714	0.584	0.967	0.683	MC	Id3
0.79	1.37671	0.58	0.963	0.788	MC	Pdlim7
0.784	2.93998	0.568	0.871	0.533	MC	Itm2a
0.782	2.1681	0.564	0.671	0.171	MC	Mmp2
0.781	1.3195	0.562	0.961	0.745	MC	Mfap2
0.778	1.80644	0.556	0.674	0.149	MC	Emilin1
0.776	1.5903	0.552	0.807	0.377	MC	Anxa6
0.773	1.63423	0.546	0.717	0.231	MC	Fkbp10
0.771	1.29589	0.542	0.937	0.683	MC	Ppic
0.77	1.77975	0.54	0.705	0.244	MC	Eva1b
0.77	1.22086	0.54	0.957	0.757	MC	Rcn3
0.765	1.82296	0.53	0.709	0.286	MC	Il11ra1
0.764	1.08548	0.528	0.863	0.491	MC	Rab34
0.759	2.51316	0.518	0.558	0.053	MC	Pdgfra
0.757	1.14667	0.514	0.835	0.445	MC	Cmtm3
0.757	1.1106	0.514	0.953	0.686	MC	Cald1
0.757	1.06814	0.514	0.848	0.501	MC	Rbms1
0.756	5.27883	0.512	0.597	0.122	MC	Acta2
0.755	1.70024	0.51	0.64	0.173	MC	Arhgap28
0.754	3.11015	0.508	0.573	0.083	MC	Col1a1
0.753	1.55554	0.506	0.76	0.348	MC	Gpx7
0.751	2.15481	0.502	0.546	0.056	MC	Ets1
0.749	1.00555	0.498	0.795	0.349	MC	Slc38a4
0.747	1.80326	0.494	0.774	0.378	MC	Tpm2
0.746	2.45281	0.492	0.547	0.077	MC	S1pr3
0.745	2.19929	0.49	0.587	0.124	MC	Colec12
0.742	1.41045	0.484	0.871	0.55	MC	Gpx3
0.74	2.0043	0.48	0.745	0.405	MC	Eno3
0.739	1.56952	0.478	0.643	0.183	MC	Tgfb2
0.738	6.09811	0.476	0.56	0.136	MC	Actc1
0.735	2.36018	0.47	0.575	0.147	MC	C430049B03Rik
0.733	3.97126	0.466	0.488	0.034	MC	Des
0.733	1.10552	0.466	0.625	0.185	MC	Mfap4
0.732	1.44242	0.464	0.81	0.457	MC	Vcan
0.732	1.24046	0.464	0.728	0.339	MC	Efemp2
0.731	2.19911	0.462	0.494	0.041	MC	Tmem119
0.729	1.89546	0.458	0.558	0.129	MC	Fkbp7
0.729	1.63866	0.458	0.838	0.547	MC	Id1
0.729	1.18208	0.458	0.944	0.737	MC	Csrp2
0.728	2.92559	0.456	0.528	0.097	MC	Tgfbi
0.728	1.70587	0.456	0.626	0.228	MC	Tfpi
0.726	4.95777	0.452	0.538	0.136	MC	Tnni1
0.726	2.66403	0.452	0.473	0.029	MC	Twist2
0.725	1.20634	0.45	0.85	0.534	MC	Tmem98
0.722	2.52252	0.444	0.499	0.072	MC	Snai1
0.721	1.5451	0.442	0.635	0.223	MC	Cgnl1
0.721	1.41887	0.442	0.635	0.255	MC	Myadm
0.717	2.26767	0.434	0.473	0.052	MC	Col26a1
0.717	1.83872	0.434	0.61	0.244	MC	P3h4
0.716	2.03035	0.432	0.499	0.083	MC	Nid1
0.714	1.81085	0.428	0.578	0.196	MC	Plat
0.714	1.62506	0.428	0.614	0.254	MC	Lpar1
0.713	5.35329	0.426	0.467	0.061	MC	Tnnt2
0.713	1.01128	0.426	0.632	0.25	MC	Gng11
0.711	1.12803	0.422	0.771	0.519	MC	Fkbp9
0.709	1.87546	0.418	0.551	0.17	MC	Tgfb1i1
0.707	1.85767	0.414	0.737	0.438	MC	Igf2r
0.707	1.23784	0.414	0.77	0.531	MC	Ugp2
0.707	1.08849	0.414	0.797	0.537	MC	Ralb
0.706	2.53827	0.412	0.552	0.174	MC	Asb4
0.706	1.26785	0.412	0.704	0.38	MC	Glipr2
0.705	3.5185	0.41	0.421	0.015	MC	Tcf21
0.705	1.30382	0.41	0.561	0.157	MC	Rbms3
0.704	1.2053	0.408	0.719	0.386	MC	Sulf2
0.702	1.46614	0.404	0.727	0.429	MC	Rbpms
0.702	1.35314	0.404	0.896	0.571	MC	Fn1
0.701	1.45646	0.402	0.67	0.334	MC	Sdc2
0.938	5.05718	0.876	0.888	0.037	NC	Pantr1
0.933	2.79044	0.866	0.948	0.294	NC	Syt11
0.929	5.26922	0.858	0.932	0.168	NC	Tubb3
0.917	2.24375	0.834	1	0.769	NC	Map1b
0.914	2.88707	0.828	1	0.729	NC	Ckb
0.912	2.77245	0.824	0.885	0.124	NC	Fez1
0.903	2.23855	0.806	0.979	0.558	NC	Fzd3
0.902	2.41835	0.804	0.966	0.359	NC	Tubb2b
0.9	2.56677	0.8	0.99	0.572	NC	Uchl1
0.9	1.3935	0.8	0.992	0.913	NC	Rtn3
0.898	3.56634	0.796	0.878	0.135	NC	Crmp1
0.897	4.43734	0.794	0.833	0.068	NC	Fabp7
0.895	5.68905	0.79	0.799	0.022	NC	Stmn3
0.882	2.7555	0.764	0.883	0.235	NC	Kif5c
0.877	2.57091	0.754	0.883	0.273	NC	Kif21a
0.877	1.75495	0.754	0.984	0.59	NC	Crabp2
0.871	4.10096	0.742	0.753	0.015	NC	Miat
0.867	3.10544	0.734	0.904	0.326	NC	Trp53i11
0.866	2.03114	0.732	1	0.806	NC	Sox11
0.856	2.30063	0.712	0.852	0.254	NC	Sept3
0.853	2.8316	0.706	0.75	0.068	NC	Celsr2
0.846	3.25942	0.692	0.695	0.007	NC	2610100L16Rik
0.842	1.37586	0.684	0.974	0.729	NC	Tspan13
0.84	4.17936	0.68	0.805	0.206	NC	Rtn1
0.839	3.94495	0.678	0.828	0.263	NC	Tagln3
0.829	5.8833	0.658	0.69	0.052	NC	Stmn2
0.828	2.1552	0.656	0.776	0.166	NC	Dpysl5
0.826	3.77256	0.652	0.659	0.01	NC	Pou3f2
0.826	1.54675	0.652	1	0.798	NC	Dpysl2
0.825	1.16988	0.65	0.992	0.911	NC	Psip1
0.825	1.14279	0.65	0.987	0.792	NC	Pcbp4
0.824	4.01139	0.648	0.695	0.087	NC	Gng3
0.823	2.88315	0.646	0.724	0.115	NC	Npdc1
0.821	1.08193	0.642	0.969	0.532	NC	Cdh2
0.82	4.23483	0.64	0.648	0.017	NC	Hes5
0.82	2.85009	0.64	0.672	0.039	NC	Sox2
0.82	2.38238	0.64	0.695	0.068	NC	Jam2
0.819	1.67985	0.638	0.904	0.61	NC	Pea15a
0.813	1.79335	0.626	0.786	0.239	NC	Atp6v0e2
0.812	1.11138	0.624	0.995	0.797	NC	Gm1673
0.809	3.69291	0.618	0.654	0.052	NC	Map2
0.802	3.27831	0.604	0.667	0.099	NC	Mfng
0.8	1.72592	0.6	0.964	0.714	NC	Klc1
0.798	2.32174	0.596	0.724	0.192	NC	Dpysl4
0.796	1.42953	0.592	0.799	0.242	NC	Adgrg1
0.794	4.8241	0.588	0.628	0.07	NC	Elavl4
0.794	4.18712	0.588	0.594	0.01	NC	Elavl3
0.794	1.15542	0.588	0.982	0.733	NC	Ptbp2
0.792	1.2539	0.584	0.911	0.556	NC	Med22
0.791	2.9648	0.582	0.625	0.057	NC	Elavl2
0.791	2.27755	0.582	0.643	0.076	NC	Jakmip2
0.788	3.0233	0.576	0.695	0.184	NC	Rufy3
0.788	2.23992	0.576	1	0.918	NC	Tuba1a
0.788	1.53061	0.576	0.753	0.212	NC	Lix1
0.787	3.83423	0.574	0.589	0.023	NC	Btbd17
0.786	1.35655	0.572	0.977	0.784	NC	Idh1
0.785	2.84288	0.57	0.625	0.08	NC	Pak3
0.783	2.70456	0.566	0.635	0.103	NC	Gpm6b
0.78	1.97378	0.56	0.805	0.359	NC	Mn1
0.779	3.07887	0.558	0.591	0.044	NC	Scg5
0.775	4.05877	0.55	0.56	0.014	NC	Ncan
0.775	1.78464	0.55	0.794	0.355	NC	Rcor2
0.774	3.94333	0.548	0.56	0.02	NC	Otx2
0.772	2.65709	0.544	0.581	0.048	NC	Srgap3
0.772	2.00935	0.544	0.591	0.057	NC	Mapk11
0.772	1.55881	0.544	0.938	0.602	NC	Pfn2
0.771	1.9298	0.542	0.88	0.458	NC	Dpysl3
0.77	2.99075	0.54	0.547	0.009	NC	Pou3f3
0.769	1.18364	0.538	0.818	0.403	NC	Bcat1
0.768	2.27449	0.536	0.617	0.098	NC	Kif1a
0.766	1.55199	0.532	0.789	0.38	NC	Gdpd1
0.764	2.79927	0.528	0.568	0.059	NC	Soga3
0.764	1.06723	0.528	0.927	0.693	NC	Smarcd1
0.764	1.0128	0.528	0.974	0.856	NC	Rbmx
0.762	1.13577	0.524	0.932	0.693	NC	Zfp428
0.761	2.06915	0.522	0.568	0.058	NC	Nuak2
0.761	1.57175	0.522	0.995	0.839	NC	Nnat
0.76	3.78438	0.52	0.529	0.011	NC	Pou3f4
0.759	1.4821	0.518	0.789	0.389	NC	Spag9
0.759	1.23273	0.518	0.906	0.64	NC	Kif1b
0.758	2.54748	0.516	0.56	0.054	NC	Rprm
0.758	1.901	0.516	0.729	0.282	NC	Nsg1
0.758	1.09456	0.516	0.628	0.125	NC	Lrrn1
0.756	1.14822	0.512	0.958	0.765	NC	Hmgcs1
0.756	1.05931	0.512	0.997	0.855	NC	Marcks
0.755	2.63772	0.51	0.737	0.356	NC	Fam110a
0.754	1.31799	0.508	0.807	0.434	NC	Spsb4
0.753	5.22949	0.506	0.56	0.071	NC	Nefm
0.753	4.06489	0.506	0.516	0.013	NC	Srrm4
0.752	2.47167	0.504	0.911	0.706	NC	Hes6
0.752	2.40049	0.504	0.591	0.098	NC	Gpm6a
0.752	1.66179	0.504	0.599	0.109	NC	Fbxo44
0.751	2.38664	0.502	0.547	0.059	NC	Apba2
0.75	3.61696	0.5	0.505	0.008	NC	Scg3
0.749	3.1505	0.498	0.526	0.046	NC	Cntnap2
0.749	1.76305	0.498	0.695	0.223	NC	Tubb4a
0.747	2.79821	0.494	0.523	0.035	NC	Stmn4
0.747	1.71289	0.494	0.805	0.407	NC	Sbk1
0.745	3.35034	0.49	0.513	0.03	NC	Igfbpl1
0.745	1.33309	0.49	0.747	0.347	NC	Stox2
0.744	2.35232	0.488	0.568	0.1	NC	Fam181b
0.743	1.43795	0.486	0.893	0.561	NC	Basp1
0.739	3.36416	0.478	0.484	0.01	NC	Pax6
0.739	1.26742	0.478	0.76	0.377	NC	Cpe
0.738	1.83141	0.476	0.688	0.309	NC	Peg12
0.737	3.80098	0.474	0.508	0.047	NC	Lhx2
0.737	3.69289	0.474	0.5	0.034	NC	Pcsk1n
0.736	1.27168	0.472	0.776	0.39	NC	Pak1
0.734	4.61585	0.468	0.495	0.038	NC	Dll3
0.734	3.15107	0.468	0.703	0.379	NC	Mllt11
0.734	1.43517	0.468	0.852	0.553	NC	Acot7
0.733	2.09978	0.466	0.487	0.027	NC	Sema5b
0.733	1.80701	0.466	0.531	0.072	NC	Scrn1
0.733	1.6249	0.466	0.646	0.211	NC	Zcchc18
0.731	1.32006	0.462	0.714	0.321	NC	Fsd1
0.731	1.27132	0.462	0.836	0.505	NC	Apbb1
0.73	2.95888	0.46	0.503	0.05	NC	Dll1
0.73	1.06694	0.46	0.891	0.72	NC	Chd7
0.729	2.36605	0.458	0.49	0.038	NC	Map6
0.727	1.71057	0.454	0.622	0.201	NC	Tmod2
0.725	2.57354	0.45	0.456	0.006	NC	Sp8
0.725	1.03943	0.45	0.896	0.635	NC	Strbp
0.724	1.84303	0.448	0.547	0.117	NC	Rnf165
0.724	1.76748	0.448	0.646	0.266	NC	Ago1
0.723	3.66237	0.446	0.466	0.026	NC	Dcx
0.723	2.17469	0.446	0.508	0.068	NC	Ildr2
0.723	1.86439	0.446	0.565	0.133	NC	Dab1
0.723	1.84165	0.446	0.953	0.832	NC	Gdi1
0.723	1.59024	0.446	0.591	0.177	NC	Mycl
0.723	1.05242	0.446	0.995	0.772	NC	Dbn1
0.721	1.89658	0.442	0.513	0.085	NC	Zfp811
0.72	1.64187	0.44	0.547	0.126	NC	Dtx4
0.72	1.08797	0.44	0.896	0.723	NC	Cotl1
0.718	2.14209	0.436	0.445	0.01	NC	Sox21
0.718	1.51907	0.436	0.586	0.183	NC	Smpd3
0.717	2.01586	0.434	0.461	0.03	NC	Wscd1
0.717	1.13396	0.434	0.786	0.441	NC	Palm
0.716	1.24679	0.432	0.729	0.389	NC	Mkrn1
0.714	3.0786	0.428	0.461	0.036	NC	Gm2694
0.714	1.66242	0.428	0.62	0.22	NC	Dclk1
0.713	1.16207	0.426	0.672	0.296	NC	Arvcf
0.711	3.7837	0.422	0.427	0.008	NC	Foxg1
0.71	1.72993	0.42	0.471	0.059	NC	Nrarp
0.709	1.81797	0.418	0.534	0.135	NC	Dach1
0.708	2.30073	0.416	0.445	0.032	NC	Nell2
0.708	1.24595	0.416	0.732	0.421	NC	1500011B03Rik
0.707	3.46288	0.414	0.43	0.02	NC	Dcc
0.707	1.25664	0.414	0.63	0.269	NC	Zfp41
0.705	2.10809	0.41	0.417	0.008	NC	Otx1
0.705	1.12098	0.41	0.688	0.312	NC	Trim2
0.703	2.23531	0.406	0.424	0.021	NC	Phf21b
0.703	2.1283	0.406	0.409	0.002	NC	Sox1
0.703	1.79347	0.406	0.419	0.015	NC	Mapk8ip2
0.702	1.49656	0.404	0.594	0.241	NC	Hspa4l
0.701	3.51774	0.402	0.406	0.006	NC	3110039M20Rik
0.701	2.12706	0.402	0.406	0.004	NC	Fam181a

## Sheet: DEGs_of_epi_and_mes_clusters
DEGs among epitehlial and mesenchymal cells of intestine, liver, lung and skin corresponding to Fig. 2b and S2a
DEGs among epitehlial cells of intestine, liver, lung and skin								DEGs among mesenchymal cells of intestine, liver, lung and skin
myAUC	avg_diff	power	pct.1	pct.2	cluster	gene		myAUC	avg_diff	power	pct.1	pct.2	cluster	gene
0.95	3.36711	0.9	0.945	0.296	intestine	Cpne8		0.962	3.18412	0.924	0.959	0.097	intestine	Hand1
0.939	4.38404	0.878	0.891	0.045	intestine	Osr2		0.959	4.30813	0.918	0.919	0	intestine	Nkx2-3
0.937	2.51871	0.874	0.973	0.436	intestine	Ociad2		0.942	2.49821	0.884	0.973	0.259	intestine	Mab21l2
0.927	3.48049	0.854	0.909	0.151	intestine	Fam183b		0.937	4.64664	0.874	0.892	0.072	intestine	Saa2
0.914	2.49543	0.828	0.909	0.196	intestine	Dpp4		0.928	4.64962	0.856	0.878	0.104	intestine	Saa1
0.91	2.25555	0.82	0.982	0.469	intestine	Rnf128		0.885	2.24795	0.77	0.932	0.493	intestine	Tspan12
0.909	5.13349	0.818	0.827	0.028	intestine	2610528A11Rik		0.881	2.19424	0.762	0.932	0.381	intestine	Mid1ip1
0.906	4.26291	0.812	0.818	0.028	intestine	Pitx2		0.873	1.45888	0.746	0.986	0.662	intestine	Hsd11b2
0.903	1.35646	0.806	1	0.877	intestine	Cldn6		0.864	2.12906	0.728	0.838	0.18	intestine	Sall4
0.901	3.69504	0.802	0.809	0.017	intestine	Folr1		0.864	1.70457	0.728	0.932	0.381	intestine	Cpe
0.897	3.09723	0.794	0.855	0.123	intestine	1700011H14Rik		0.843	2.2083	0.686	0.784	0.14	intestine	Sdpr
0.889	4.04227	0.778	0.782	0.011	intestine	Tdh		0.837	1.77994	0.674	0.824	0.237	intestine	Foxf2
0.881	2.16389	0.762	0.891	0.324	intestine	Lad1		0.834	1.34515	0.668	0.946	0.752	intestine	Hibadh
0.881	1.9334	0.762	0.945	0.402	intestine	Arg1		0.825	1.35196	0.65	0.932	0.543	intestine	Cgnl1
0.88	1.74122	0.76	0.973	0.911	intestine	F11r		0.821	1.37104	0.642	0.784	0.169	intestine	Hlx
0.88	1.18892	0.76	1	0.95	intestine	Epcam		0.818	1.01315	0.636	0.986	0.817	intestine	Mmp2
0.878	3.59925	0.756	0.773	0.034	intestine	Upk1a		0.817	2.91636	0.634	0.649	0.022	intestine	Gpr20
0.878	1.96987	0.756	0.955	0.737	intestine	Laptm4b		0.812	2.05461	0.624	0.743	0.23	intestine	Pla2g4a
0.877	3.15951	0.754	0.8	0.084	intestine	Tspan8		0.811	4.16242	0.622	0.622	0	intestine	Gpr50
0.87	3.42442	0.74	0.764	0.056	intestine	AA986860		0.809	1.651	0.618	0.878	0.381	intestine	Fendrr
0.862	2.09685	0.724	0.936	0.492	intestine	Vcan		0.801	2.96645	0.602	0.662	0.086	intestine	Hpgd
0.861	2.04409	0.722	0.873	0.246	intestine	Ltbp1		0.801	1.49565	0.602	0.946	0.723	intestine	Tubb2a
0.859	2.59514	0.718	0.873	0.285	intestine	Ifitm1		0.8	1.81604	0.6	0.824	0.345	intestine	Wnt5a
0.857	5.04127	0.714	0.764	0.156	intestine	Lgals2		0.798	1.53836	0.596	0.824	0.302	intestine	Ldb2
0.856	2.4304	0.712	0.882	0.497	intestine	Sat1		0.795	3.59391	0.59	0.649	0.133	intestine	Aldh1a2
0.856	1.91723	0.712	0.882	0.257	intestine	Spink1		0.794	1.73258	0.588	0.662	0.097	intestine	Ano1
0.853	2.66882	0.706	0.755	0.078	intestine	Kcnk2		0.787	1.49943	0.574	0.878	0.399	intestine	Lix1
0.853	1.85809	0.706	0.855	0.207	intestine	Shh		0.785	3.00071	0.57	0.581	0.018	intestine	Kcnmb2
0.85	3.12726	0.7	0.755	0.156	intestine	Pth1r		0.765	2.02689	0.53	0.676	0.223	intestine	Pde9a
0.845	3.1407	0.69	0.7	0.028	intestine	B4galnt2		0.758	1.33403	0.516	0.932	0.777	intestine	Phldb2
0.844	2.53768	0.688	0.755	0.123	intestine	Enpp1		0.757	1.22315	0.514	0.824	0.439	intestine	Ncam1
0.844	2.39744	0.688	0.764	0.151	intestine	Agtpbp1		0.757	1.11607	0.514	0.878	0.554	intestine	Tcf21
0.837	2.76263	0.674	0.727	0.101	intestine	Sh3kbp1		0.757	1.01263	0.514	0.689	0.216	intestine	Cldn6
0.834	2.45839	0.668	0.818	0.374	intestine	E030030I06Rik		0.752	2.13269	0.504	0.595	0.104	intestine	Dock9
0.832	3.00842	0.664	0.664	0	intestine	Prdm1		0.75	1.11674	0.5	0.892	0.662	intestine	Meis2
0.831	2.02878	0.662	0.845	0.341	intestine	Tubb4a		0.747	1.76995	0.494	0.622	0.173	intestine	Tshz2
0.83	1.441	0.66	0.936	0.397	intestine	Foxa1		0.743	1.94424	0.486	0.554	0.086	intestine	Chst15
0.83	1.41296	0.66	0.945	0.486	intestine	Cldn3		0.742	3.09504	0.484	0.486	0.004	intestine	Hoxa7
0.828	2.70703	0.656	0.664	0.011	intestine	Gucy2c		0.741	2.06774	0.482	0.527	0.05	intestine	Dtx4
0.825	1.92507	0.65	0.755	0.162	intestine	F2rl1		0.741	1.64587	0.482	0.77	0.371	intestine	Ppfibp2
0.823	1.08649	0.646	0.991	0.832	intestine	Cldn7		0.739	1.85965	0.478	0.595	0.147	intestine	Myo6
0.82	1.27538	0.64	0.982	0.849	intestine	Pttg1ip		0.739	1.83014	0.478	0.622	0.191	intestine	Ptgfrn
0.815	1.87899	0.63	0.973	0.682	intestine	Krt19		0.739	1.4495	0.478	0.527	0.04	intestine	Hoxb6
0.814	3.80682	0.628	0.882	0.575	intestine	Gpx3		0.736	3.82734	0.472	0.473	0	intestine	Hoxc9
0.814	1.33586	0.628	0.945	0.827	intestine	Cd320		0.735	2.40811	0.47	0.473	0.004	intestine	Hoxb7
0.811	2.62369	0.622	0.718	0.162	intestine	Myo6		0.733	2.52964	0.466	0.541	0.101	intestine	Angptl1
0.81	1.63028	0.62	0.9	0.503	intestine	Trim2		0.73	2.84899	0.46	0.459	0	intestine	Hoxc8
0.808	1.92735	0.616	0.973	0.749	intestine	Map1b		0.726	2.22398	0.452	0.541	0.112	intestine	Rgs10
0.807	1.6189	0.614	0.918	0.704	intestine	Ppme1		0.726	1.91475	0.452	0.527	0.083	intestine	Synpo2
0.805	3.38361	0.61	0.609	0	intestine	Isx		0.725	1.59363	0.45	0.581	0.169	intestine	Trib2
0.8	1.19288	0.6	0.936	0.581	intestine	Mapk13		0.721	1.98568	0.442	0.5	0.072	intestine	Smoc1
0.799	1.20479	0.598	0.9	0.447	intestine	Akr1c19		0.72	1.41868	0.44	0.73	0.482	intestine	Plxna2
0.798	1.0987	0.596	0.982	0.872	intestine	Hmga2		0.719	1.85405	0.438	0.473	0.036	intestine	Colec10
0.795	2.1269	0.59	0.827	0.447	intestine	Peg3		0.719	1.11111	0.438	0.797	0.471	intestine	Gramd1a
0.794	1.26893	0.588	0.918	0.67	intestine	Tspan7		0.718	1.26597	0.436	0.73	0.356	intestine	Edn3
0.793	1.11588	0.586	0.973	0.793	intestine	Gsto1		0.716	1.83676	0.432	0.473	0.047	intestine	Deptor
0.788	1.73352	0.576	0.909	0.592	intestine	Heatr6		0.713	1.01388	0.426	0.919	0.817	intestine	Baz2b
0.783	1.0185	0.566	0.964	0.637	intestine	Rnase4		0.712	1.24607	0.424	0.595	0.173	intestine	Epcam
0.779	2.25105	0.558	0.573	0.022	intestine	Matn2		0.712	1.226	0.424	0.568	0.165	intestine	Lrig3
0.778	1.50795	0.556	0.736	0.246	intestine	Kif12		0.71	1.67629	0.42	0.73	0.385	intestine	Nrp2
0.777	2.8089	0.554	0.673	0.218	intestine	Spon2		0.705	1.67045	0.41	0.635	0.335	intestine	Smyd3
0.776	1.32616	0.552	0.755	0.296	intestine	Ocln		0.705	1.53762	0.41	0.581	0.194	intestine	Frem1
0.775	1.63685	0.55	0.755	0.24	intestine	Serpina1d		0.705	1.23862	0.41	0.554	0.158	intestine	Rdh10
0.769	1.7511	0.538	0.691	0.196	intestine	Dsc2		0.704	2.22652	0.408	0.473	0.076	intestine	Slitrk6
0.767	2.21337	0.534	0.6	0.101	intestine	Mreg		0.703	1.29908	0.406	0.689	0.414	intestine	Spin2c
0.766	1.23916	0.532	0.7	0.19	intestine	Cldn8		0.97	2.94541	0.94	1	0.355	liver	Asb4
0.766	1.0754	0.532	0.918	0.715	intestine	Tmem176b		0.967	4.44433	0.934	0.961	0.098	liver	Tnni1
0.765	1.42913	0.53	0.845	0.531	intestine	Fam107b		0.965	5.79197	0.93	0.974	0.243	liver	Myl7
0.764	2.3343	0.528	0.809	0.542	intestine	Gabarapl1		0.941	3.03213	0.882	0.934	0.138	liver	Gata4
0.764	1.68931	0.528	0.673	0.173	intestine	Serpina1c		0.936	2.73771	0.872	1	0.812	liver	Gpx3
0.763	1.90095	0.526	0.755	0.408	intestine	Gramd3		0.928	4.10809	0.856	0.895	0.145	liver	Smim1
0.761	2.46879	0.522	0.527	0.006	intestine	Cdx2		0.923	5.77868	0.846	0.868	0.047	liver	Myl4
0.76	1.06057	0.52	0.909	0.615	intestine	Tspan12		0.914	2.87112	0.828	1	0.804	liver	Map1b
0.756	2.16009	0.512	0.691	0.363	intestine	Cib2		0.912	2.59353	0.824	0.961	0.384	liver	Nrp1
0.755	1.04148	0.51	0.964	0.855	intestine	Gde1		0.906	1.83915	0.812	1	0.652	liver	Slc16a3
0.751	2.98867	0.502	0.564	0.106	intestine	Sh3bgr		0.905	2.88775	0.81	0.868	0.105	liver	Gata6
0.75	2.7781	0.5	0.555	0.078	intestine	Tff3		0.881	2.60378	0.762	0.842	0.127	liver	Hand2
0.75	1.9035	0.5	0.564	0.073	intestine	Elmo1		0.878	1.84961	0.756	0.961	0.449	liver	Tspan13
0.75	1.54175	0.5	0.864	0.603	intestine	Soat1		0.873	1.87576	0.746	0.921	0.293	liver	Smtnl2
0.749	2.83409	0.498	0.527	0.034	intestine	Enpp2		0.867	1.6609	0.734	0.987	0.79	liver	Bnip3
0.748	1.2332	0.496	0.836	0.559	intestine	Tubb6		0.861	3.29503	0.722	0.737	0.014	liver	Wt1
0.747	1.26931	0.494	0.845	0.615	intestine	Plscr1		0.856	2.79119	0.712	0.803	0.17	liver	Pla2g12a
0.747	1.18985	0.494	0.755	0.369	intestine	Rcan2		0.855	1.57303	0.71	0.987	0.732	liver	Ugdh
0.746	1.8352	0.492	0.609	0.179	intestine	Aldh1b1		0.854	3.15414	0.708	0.763	0.091	liver	Ecm1
0.746	1.54872	0.492	0.682	0.268	intestine	Slc40a1		0.848	2.4752	0.696	0.829	0.254	liver	Tmem108
0.745	2.53328	0.49	0.6	0.156	intestine	Rgn		0.848	1.55537	0.696	0.961	0.757	liver	Atp2b1
0.745	1.64854	0.49	0.736	0.346	intestine	Slc20a1		0.843	2.65252	0.686	0.934	0.62	liver	Igfbp5
0.743	1.14139	0.486	0.9	0.76	intestine	Tpgs1		0.837	3.29327	0.674	0.947	0.736	liver	Itm2a
0.742	2.20631	0.484	0.527	0.061	intestine	Car8		0.836	1.47142	0.672	0.961	0.754	liver	Slc2a1
0.742	2.04359	0.484	0.7	0.318	intestine	Palld		0.834	2.34136	0.668	0.829	0.167	liver	Afp
0.74	2.63293	0.48	0.545	0.101	intestine	Nrp2		0.831	1.74859	0.662	1	0.837	liver	Cdkn1c
0.74	1.48027	0.48	0.682	0.251	intestine	Rbm47		0.83	1.37896	0.66	0.921	0.5	liver	Soat1
0.74	1.27283	0.48	0.782	0.464	intestine	Cdkn1a		0.828	1.61753	0.656	0.974	0.833	liver	Casp6
0.738	2.25337	0.476	0.527	0.073	intestine	Kcne1l		0.827	1.63211	0.654	0.908	0.522	liver	Plagl1
0.738	1.86802	0.476	0.591	0.128	intestine	Ugt2b34		0.826	1.66303	0.652	0.789	0.264	liver	Plp2
0.738	1.35101	0.476	0.727	0.335	intestine	Fam20c		0.825	1.6906	0.65	0.921	0.554	liver	Prnp
0.737	1.61046	0.474	0.545	0.078	intestine	Mylip		0.82	1.85872	0.64	0.961	0.764	liver	Bex4
0.736	6.40791	0.472	0.473	0	intestine	Nepn		0.818	1.45496	0.636	0.829	0.297	liver	Bend4
0.735	2.29134	0.47	0.509	0.045	intestine	Kif26b		0.815	1.62009	0.63	0.947	0.696	liver	Bambi
0.734	1.12679	0.468	0.855	0.626	intestine	Cmtm3		0.813	1.14231	0.626	0.974	0.728	liver	2610001J05Rik
0.733	2.51556	0.466	0.491	0.034	intestine	Ttc41		0.812	1.5881	0.624	0.934	0.62	liver	Arhgap1
0.733	1.82099	0.466	0.618	0.235	intestine	Rarb		0.81	1.81769	0.62	0.895	0.605	liver	Flrt3
0.732	2.25709	0.464	0.464	0	intestine	Slc17a4		0.81	1.28432	0.62	0.974	0.601	liver	Pgm2
0.732	2.21711	0.464	0.573	0.162	intestine	Clmn		0.808	1.59778	0.616	0.908	0.558	liver	Cdh2
0.731	2.27801	0.462	0.673	0.363	intestine	Tmprss2		0.807	3.94476	0.614	0.684	0.098	liver	Tnnt2
0.73	1.21696	0.46	0.882	0.637	intestine	Golm1		0.807	2.46818	0.614	0.75	0.181	liver	Apoa2
0.728	1.2015	0.456	0.764	0.397	intestine	Gipc2		0.806	2.13035	0.612	0.921	0.543	liver	Gyg
0.728	1.0558	0.456	0.945	0.827	intestine	Pvrl2		0.802	1.07446	0.604	0.974	0.663	liver	Ece1
0.727	3.23668	0.454	0.455	0	intestine	Clgn		0.799	2.2145	0.598	0.816	0.312	liver	Lbh
0.726	2.90366	0.452	0.455	0.006	intestine	Nrn1		0.795	1.43311	0.59	0.921	0.591	liver	P3h4
0.724	2.34317	0.448	0.482	0.045	intestine	Cyp2s1		0.792	1.34276	0.584	0.908	0.572	liver	Tgfb2
0.723	1.7593	0.446	0.509	0.067	intestine	Spock3		0.792	1.05912	0.584	1	0.786	liver	Plin3
0.722	1.77163	0.444	0.673	0.291	intestine	Dhrs3		0.79	2.70215	0.58	0.684	0.188	liver	Mef2c
0.722	1.20953	0.444	0.736	0.43	intestine	Ly6e		0.79	1.64477	0.58	0.737	0.254	liver	Myrf
0.72	1.06766	0.44	0.609	0.212	intestine	Fgfr4		0.79	1.4757	0.58	0.868	0.525	liver	Pmp22
0.718	1.32743	0.436	0.964	0.844	intestine	Bnip3		0.79	1.14449	0.58	0.882	0.478	liver	Pdk1
0.717	3.17044	0.434	0.436	0.006	intestine	Calml4		0.789	1.73604	0.578	0.882	0.536	liver	Capn6
0.717	1.3366	0.434	0.682	0.369	intestine	Aldh3a2		0.786	5.22539	0.572	0.579	0.014	liver	Sfrp5
0.716	2.57022	0.432	0.545	0.14	intestine	Hbegf		0.781	1.30343	0.562	0.816	0.428	liver	Prelid2
0.716	1.25713	0.432	0.673	0.363	intestine	Tmc4		0.78	1.91833	0.56	0.605	0.054	liver	Ttr
0.715	1.28638	0.43	0.7	0.391	intestine	Pctp		0.78	1.04744	0.56	0.974	0.833	liver	Bex1
0.714	2.09885	0.428	0.473	0.061	intestine	Vil1		0.779	2.15221	0.558	0.645	0.109	liver	Hs3st3b1
0.714	1.85193	0.428	0.664	0.38	intestine	Espn		0.779	1.7012	0.558	0.776	0.297	liver	Kitl
0.713	1.22686	0.426	0.527	0.112	intestine	Pxylp1		0.777	1.39949	0.554	0.763	0.283	liver	Tmem88
0.712	2.39312	0.424	0.427	0.006	intestine	Ihh		0.776	2.56864	0.552	0.592	0.054	liver	Atp1b1
0.71	1.97961	0.42	0.5	0.112	intestine	Gmpr		0.772	1.1248	0.544	0.763	0.214	liver	Gata5
0.709	1.08397	0.418	0.8	0.575	intestine	Cldn4		0.771	1.48326	0.542	0.895	0.583	liver	Phactr2
0.708	1.48982	0.416	0.664	0.413	intestine	Nek1		0.771	1.19213	0.542	0.829	0.406	liver	Prr13
0.708	1.41245	0.416	0.682	0.397	intestine	Gpc6		0.77	1.34401	0.54	0.855	0.529	liver	Rbpms2
0.705	1.49987	0.41	0.627	0.263	intestine	Lgr4		0.766	1.7473	0.532	0.711	0.225	liver	Slc1a3
0.704	1.01386	0.408	0.609	0.302	intestine	Pdlim5		0.766	1.67266	0.532	0.684	0.207	liver	F11r
0.703	1.75942	0.406	0.536	0.179	intestine	Rasl11a		0.764	1.29235	0.528	0.658	0.138	liver	Trf
0.702	1.33706	0.404	0.527	0.128	intestine	Entpd3		0.762	2.01855	0.524	0.671	0.181	liver	Lpl
0.702	1.02025	0.404	0.845	0.637	intestine	Map3k1		0.762	1.91434	0.524	0.868	0.591	liver	Dlk1
0.701	2.20297	0.402	0.5	0.128	intestine	Tox3		0.76	1.1325	0.52	0.855	0.46	liver	Gstm2
1	7.39933	1	1	0.133	liver	Apoa2		0.759	2.00615	0.518	0.842	0.623	liver	Ppp1r12a
1	6.21476	1	1	0.091	liver	Fgb		0.756	4.55517	0.512	0.539	0.051	liver	Tbx18
1	6.01985	1	1	0.415	liver	Afp		0.756	1.77294	0.512	0.592	0.109	liver	LOC102636514
1	5.90512	1	1	0.025	liver	Fgg		0.756	1.38274	0.512	0.671	0.21	liver	Frmd4b
1	4.90415	1	1	0.162	liver	Itih2		0.753	1.43226	0.506	0.671	0.178	liver	Col4a5
1	4.58811	1	1	0.228	liver	Serpinf2		0.753	1.07538	0.506	0.882	0.5	liver	Meis3
1	4.56979	1	1	0.004	liver	Serpind1		0.751	1.04726	0.502	1	0.877	liver	Lta4h
1	4.26809	1	1	0.755	liver	Apoe		0.75	1.39026	0.5	0.671	0.232	liver	Celf2
0.998	5.72258	0.996	1	0.108	liver	Apom		0.749	2.60091	0.498	0.526	0.043	liver	Vsnl1
0.997	3.38835	0.994	1	0.44	liver	Ttr		0.747	1.05419	0.494	0.776	0.337	liver	Ddah1
0.996	5.71446	0.992	1	0.183	liver	Apoa1		0.746	2.37399	0.492	0.605	0.159	liver	Podxl
0.996	3.14375	0.992	1	0.473	liver	Ambp		0.744	2.07918	0.488	0.539	0.058	liver	Igfbp3
0.995	4.8695	0.99	1	0.419	liver	Trf		0.744	1.32801	0.488	0.75	0.315	liver	Ppp1r9a
0.995	3.44692	0.99	1	0.378	liver	Dlk1		0.742	1.55529	0.484	0.618	0.145	liver	Plekha2
0.994	3.15452	0.988	1	0.307	liver	Lpl		0.741	1.98979	0.482	0.645	0.196	liver	Dsp
0.992	2.89386	0.984	1	0.436	liver	Serpinf1		0.741	1.25065	0.482	0.882	0.63	liver	Abcg2
0.989	4.04922	0.978	0.979	0.004	liver	F10		0.74	2.24714	0.48	0.487	0.011	liver	Rpp25
0.988	3.936	0.976	0.979	0.017	liver	Reln		0.74	1.67497	0.48	0.816	0.406	liver	Egfl7
0.988	3.42226	0.976	1	0.083	liver	Hhex		0.74	1.36409	0.48	0.671	0.25	liver	Loxl1
0.985	2.39084	0.97	1	0.867	liver	Ddt		0.74	1.27697	0.48	0.697	0.254	liver	Des
0.984	3.11287	0.968	0.979	0.021	liver	St8sia3		0.74	1.1667	0.48	0.711	0.272	liver	Flnc
0.984	3.08381	0.968	1	0.324	liver	Cited1		0.738	3.09655	0.476	0.487	0.011	liver	Unc45b
0.984	2.42335	0.968	1	0.581	liver	Psat1		0.738	2.38218	0.476	0.566	0.123	liver	Mgarp
0.978	6.82642	0.956	0.958	0.017	liver	Serpina6		0.736	1.29432	0.472	0.645	0.207	liver	Ddc
0.978	6.63782	0.956	0.958	0.008	liver	Alb		0.735	1.69081	0.47	0.75	0.435	liver	Ezr
0.974	2.92105	0.948	1	0.614	liver	Gstm1		0.733	2.08867	0.466	0.618	0.192	liver	Wnt2
0.973	2.97418	0.946	1	0.12	liver	Asb4		0.733	1.98885	0.466	0.5	0.04	liver	Cbfa2t3
0.973	2.19891	0.946	1	0.598	liver	Tmem97		0.732	1.38683	0.464	0.592	0.188	liver	Rbp4
0.97	4.12671	0.94	0.958	0.1	liver	Gulo		0.731	2.10347	0.462	0.513	0.062	liver	Hey1
0.97	3.68525	0.94	0.958	0.071	liver	Serpinc1		0.729	1.5845	0.458	0.487	0.033	liver	Apom
0.97	3.18615	0.94	0.958	0.025	liver	Apof		0.729	1.32804	0.458	0.763	0.366	liver	Hmox1
0.97	3.15966	0.94	0.979	0.158	liver	Tst		0.728	5.17536	0.456	0.566	0.17	liver	Actc1
0.968	2.82433	0.936	1	0.349	liver	Fkbp11		0.726	1.03474	0.452	0.684	0.286	liver	Fbln2
0.966	2.82648	0.932	0.979	0.1	liver	Tgm2		0.725	1.00697	0.45	0.763	0.42	liver	Psap
0.966	2.56277	0.932	0.979	0.129	liver	Mttp		0.723	4.43844	0.446	0.461	0.025	liver	Shox2
0.964	2.32826	0.928	1	0.199	liver	Gamt		0.723	1.80655	0.446	0.5	0.058	liver	Dsg2
0.963	2.89608	0.926	0.979	0.452	liver	Sepp1		0.723	1.60518	0.446	0.5	0.058	liver	Irf5
0.961	2.82605	0.922	1	0.494	liver	Rbp4		0.722	1.43067	0.444	0.579	0.178	liver	Cdh3
0.959	2.32802	0.918	1	0.56	liver	Ccnd1		0.721	2.53032	0.442	0.5	0.08	liver	Spon1
0.958	2.22181	0.916	1	0.315	liver	Vtn		0.721	1.86918	0.442	0.539	0.134	liver	Ddr1
0.955	3.35381	0.91	0.938	0.087	liver	Hpx		0.719	1.52031	0.438	0.605	0.196	liver	Gm2a
0.955	3.08847	0.91	0.938	0.083	liver	Pcolce2		0.718	1.9788	0.436	0.474	0.04	liver	Dsc2
0.952	3.19728	0.904	0.917	0.029	liver	Prox1		0.716	3.4601	0.432	0.487	0.072	liver	Pgam2
0.952	2.56116	0.904	0.958	0.116	liver	Itih5		0.716	1.94968	0.432	0.5	0.072	liver	Corin
0.951	2.46416	0.902	0.958	0.232	liver	Dgat2		0.715	2.01964	0.43	0.5	0.087	liver	Aplp1
0.95	3.80855	0.9	0.917	0.033	liver	Spp2		0.715	1.40346	0.43	0.461	0.033	liver	Bnc1
0.95	2.34436	0.9	1	0.402	liver	Serpina1b		0.715	1.04854	0.43	0.842	0.659	liver	Tiparp
0.949	2.28897	0.898	1	0.722	liver	Srm		0.714	3.76382	0.428	0.461	0.047	liver	Adm
0.948	3.60205	0.896	0.896	0	liver	Shbg		0.714	1.87725	0.428	0.526	0.116	liver	Mmp23
0.944	2.85934	0.888	0.938	0.112	liver	Gstt1		0.712	1.5747	0.424	0.487	0.076	liver	Apoa1
0.944	2.00939	0.888	1	0.477	liver	Ccne1		0.711	1.20163	0.422	0.592	0.188	liver	Bcar3
0.942	2.16598	0.884	1	0.548	liver	Dusp9		0.71	1.14599	0.42	0.658	0.293	liver	Ackr3
0.94	2.76212	0.88	0.979	0.154	liver	Serpina1e		0.708	2.45983	0.416	0.474	0.072	liver	Shisa3
0.94	1.50647	0.88	1	0.921	liver	Rrbp1		0.708	1.23261	0.416	0.526	0.145	liver	Ambp
0.938	2.99536	0.876	0.896	0.029	liver	Onecut2		0.707	1.1449	0.414	0.868	0.667	liver	Sfrp1
0.936	2.27007	0.872	0.917	0.05	liver	Hs3st3b1		0.706	1.37552	0.412	0.553	0.156	liver	Rps6ka2
0.932	3.59408	0.864	0.875	0.037	liver	Pla2g12b		0.705	1.59156	0.41	0.434	0.033	liver	Serpinf2
0.932	2.68158	0.864	0.896	0.095	liver	Cfb		0.704	1.756	0.408	0.408	0	liver	Mical2
0.932	2.04398	0.864	0.958	0.12	liver	Tbx3		0.703	1.35407	0.406	0.763	0.409	liver	Crip2
0.93	2.02877	0.86	1	0.834	liver	Glud1		0.702	3.61051	0.404	0.421	0.025	liver	Upk3b
0.93	1.68436	0.86	1	0.353	liver	Raph1		0.702	1.0172	0.404	0.711	0.348	liver	Acot7
0.929	3.92726	0.858	0.875	0.062	liver	F2		0.701	1.92518	0.402	0.539	0.167	liver	Ccdc141
0.929	3.08018	0.858	0.938	0.22	liver	Apoc1		0.701	1.41869	0.402	0.592	0.254	liver	Atp1a1
0.929	1.8393	0.858	1	0.286	liver	Egfl7		0.701	1.24133	0.402	0.763	0.533	liver	Mllt4
0.927	1.07851	0.854	1	0.934	liver	Hspa9		0.977	4.79724	0.954	0.968	0.115	lung	Osr1
0.924	2.05622	0.848	1	0.714	liver	Got2		0.919	3.07257	0.838	0.896	0.132	lung	Nkain4
0.923	1.61658	0.846	0.979	0.178	liver	Taok3		0.896	2.745	0.792	0.88	0.163	lung	Tbx5
0.921	1.38284	0.842	1	0.788	liver	Gcat		0.874	2.99295	0.748	0.864	0.251	lung	2010111I01Rik
0.92	2.37106	0.84	0.917	0.207	liver	Myc		0.853	2.34852	0.706	0.848	0.286	lung	Sparcl1
0.919	2.64217	0.838	0.854	0.021	liver	A1cf		0.848	2.51466	0.696	0.792	0.167	lung	Tbx3
0.919	1.24571	0.838	1	0.817	liver	Timm8a1		0.845	5.69372	0.69	0.72	0.057	lung	Mgp
0.918	2.34163	0.836	0.917	0.166	liver	Mogat2		0.843	2.26065	0.686	0.848	0.33	lung	Pde5a
0.917	3.61399	0.834	0.833	0	liver	Igfbp1		0.826	1.30281	0.652	0.976	0.797	lung	Tcf12
0.917	1.72137	0.834	0.958	0.66	liver	Grhpr		0.808	1.65813	0.616	0.864	0.282	lung	Hhip
0.915	2.84248	0.83	0.854	0.05	liver	Lcat		0.798	1.60576	0.596	0.928	0.683	lung	Lxn
0.915	2.29559	0.83	0.958	0.386	liver	Psmb10		0.789	2.09015	0.578	0.848	0.458	lung	Sfrp2
0.915	1.28143	0.83	1	0.921	liver	Gnl3		0.777	3.73096	0.554	0.6	0.088	lung	Smpx
0.915	1.16801	0.83	1	0.946	liver	C1qbp		0.774	1.6015	0.548	0.816	0.419	lung	Arl4a
0.913	1.67893	0.826	1	0.369	liver	Kitl		0.768	1.45809	0.536	0.864	0.687	lung	Fam213a
0.912	1.64154	0.824	0.979	0.618	liver	Sdf2l1		0.752	1.58027	0.504	0.76	0.344	lung	Nfib
0.911	2.21638	0.822	0.917	0.137	liver	Dnajc12		0.749	2.20664	0.498	0.648	0.216	lung	Tpbg
0.909	2.29345	0.818	0.833	0.017	liver	Paqr9		0.749	1.13006	0.498	0.784	0.335	lung	Zfp503
0.909	1.83318	0.818	0.958	0.174	liver	Lifr		0.748	2.17506	0.496	0.56	0.093	lung	Tbx2
0.909	1.47889	0.818	1	0.548	liver	Pla2g12a		0.738	1.64863	0.476	0.608	0.167	lung	Hoxa2
0.907	1.49632	0.814	1	0.535	liver	Lpcat3		0.736	1.47141	0.472	0.792	0.485	lung	Snai1
0.906	1.65877	0.812	0.958	0.253	liver	Foxa3		0.733	1.6842	0.466	0.504	0.04	lung	Foxl1
0.905	1.83485	0.81	0.958	0.274	liver	Habp2		0.733	1.48524	0.466	0.736	0.449	lung	Fat1
0.904	3.40746	0.808	0.812	0.004	liver	Fga		0.733	1.45351	0.466	0.784	0.476	lung	Dpysl3
0.904	2.07159	0.808	0.896	0.12	liver	Mtfp1		0.732	1.18401	0.464	0.896	0.749	lung	Sdc2
0.902	2.76617	0.804	0.812	0.017	liver	Soat2		0.728	1.55413	0.456	0.576	0.15	lung	Sncaip
0.901	3.05803	0.802	0.833	0.091	liver	Plg		0.713	2.01438	0.426	0.576	0.181	lung	Tmem158
0.901	1.72776	0.802	0.938	0.261	liver	Aldh4a1		0.71	1.44381	0.42	0.584	0.207	lung	Hoxa5
0.901	1.56755	0.802	0.958	0.29	liver	Elovl2		0.707	1.46102	0.414	0.584	0.185	lung	Tshz3
0.9	1.40567	0.8	0.979	0.797	liver	Mpc2		0.989	3.82809	0.978	1	0.393	skin	Crabp1
0.899	2.32589	0.798	0.833	0.05	liver	Rhbg		0.975	3.71132	0.95	0.961	0.025	skin	Tnfaip6
0.898	1.48072	0.796	0.979	0.207	liver	Dnajc22		0.961	2.459	0.922	1	0.473	skin	Serpinf1
0.897	1.95072	0.794	0.875	0.12	liver	Acsl1		0.958	3.71654	0.916	0.948	0.105	skin	Prrx1
0.897	1.71091	0.794	0.938	0.336	liver	Reep6		0.946	3.95237	0.892	0.948	0.211	skin	Msx2
0.897	1.30458	0.794	1	0.929	liver	Serp1		0.932	2.98433	0.864	0.935	0.455	skin	Colec12
0.896	2.28544	0.792	0.917	0.183	liver	Lect2		0.921	2.05666	0.842	0.974	0.331	skin	Col26a1
0.896	1.44402	0.792	0.958	0.232	liver	Lmna		0.916	2.67107	0.832	0.935	0.207	skin	Vcam1
0.896	1.24046	0.792	0.979	0.913	liver	Gstp1		0.912	2.03187	0.824	1	0.673	skin	Crabp2
0.895	1.11937	0.79	1	0.838	liver	Mesdc2		0.903	5.07821	0.806	0.805	0	skin	Apod
0.894	1.99481	0.788	0.896	0.22	liver	Tmem37		0.894	2.95933	0.788	0.792	0.007	skin	Six1
0.893	3.38841	0.786	0.812	0.05	liver	Bhmt		0.892	2.01589	0.784	0.922	0.222	skin	Tmem132c
0.893	2.31422	0.786	0.854	0.083	liver	Cpb2		0.89	2.00877	0.78	0.935	0.305	skin	Ahnak
0.892	2.81627	0.784	0.812	0.037	liver	Gm6484		0.89	1.77149	0.78	1	0.825	skin	Cdh11
0.892	1.45722	0.784	1	0.697	liver	Xbp1		0.888	2.05721	0.776	0.961	0.273	skin	Alcam
0.891	3.07458	0.782	0.792	0.017	liver	F12		0.883	2.30471	0.766	0.844	0.149	skin	Col2a1
0.891	1.89849	0.782	0.875	0.133	liver	Hnf4a		0.881	2.18879	0.762	0.896	0.225	skin	Twist1
0.889	1.14884	0.778	1	0.95	liver	Tomm5		0.881	1.43703	0.762	0.974	0.735	skin	Hmgn3
0.887	1.35428	0.774	1	0.784	liver	Creld2		0.879	2.64019	0.758	0.818	0.116	skin	Scube1
0.886	1.13951	0.772	1	0.917	liver	Bex2		0.875	1.47424	0.75	1	0.651	skin	Pcolce
0.885	1.82695	0.77	0.979	0.73	liver	Meg3		0.871	3.34426	0.742	0.753	0.022	skin	Ptx3
0.884	2.47753	0.768	0.792	0.029	liver	Fxyd1		0.869	2.58588	0.738	0.779	0.073	skin	Nkd2
0.884	1.79426	0.768	0.854	0.079	liver	Mgst2		0.868	1.73879	0.736	0.844	0.182	skin	Gap43
0.884	1.20559	0.768	1	0.647	liver	Sigmar1		0.867	1.42382	0.734	0.909	0.269	skin	Lum
0.884	1.03735	0.768	1	0.817	liver	Hmbs		0.864	2.68732	0.728	0.766	0.058	skin	Stard8
0.882	1.48912	0.764	0.896	0.187	liver	Ndrg1		0.863	2.49409	0.726	0.831	0.207	skin	Pdlim2
0.88	1.83462	0.76	0.875	0.199	liver	Tmem86a		0.862	4.07606	0.724	0.727	0.007	skin	Veph1
0.879	1.90393	0.758	0.854	0.133	liver	Fam195a		0.862	2.43361	0.724	0.844	0.185	skin	S100a6
0.879	1.21762	0.758	1	0.871	liver	Lyar		0.857	1.60351	0.714	0.974	0.476	skin	Anxa2
0.878	3.16828	0.756	0.771	0.029	liver	H2-Q10		0.857	1.57509	0.714	0.935	0.545	skin	Lpar1
0.878	1.38502	0.756	0.979	0.336	liver	Hpn		0.856	3.13205	0.712	0.714	0.004	skin	Zic1
0.878	1.2796	0.756	0.979	0.909	liver	B2m		0.856	1.19064	0.712	0.987	0.815	skin	Reep5
0.878	1.23922	0.756	0.979	0.66	liver	Psph		0.854	2.17	0.708	0.948	0.4	skin	Zfhx4
0.876	1.71292	0.752	1	0.95	liver	Exosc2		0.854	1.91851	0.708	0.896	0.415	skin	Gas1
0.876	1.19336	0.752	1	0.805	liver	Surf4		0.853	1.44604	0.706	0.987	0.644	skin	Col1a1
0.875	2.69127	0.75	0.75	0	liver	Agmat		0.852	1.15107	0.704	1	0.935	skin	Col3a1
0.874	1.11074	0.748	1	0.817	liver	Dnajb11		0.847	1.71638	0.694	0.896	0.345	skin	Tril
0.873	2.70526	0.746	0.771	0.037	liver	Serpina10		0.847	1.53169	0.694	0.987	0.604	skin	S1pr3
0.872	1.40173	0.744	0.979	0.635	liver	Dnajc3		0.846	1.03379	0.692	1	0.913	skin	Cnn2
0.869	1.57595	0.738	0.958	0.477	liver	Pgp		0.843	1.31672	0.686	0.987	0.865	skin	Wls
0.866	1.33065	0.732	1	0.415	liver	Pcsk9		0.841	2.24487	0.682	0.935	0.535	skin	Akap12
0.864	1.68935	0.728	0.854	0.162	liver	Tlcd1		0.841	1.58072	0.682	0.987	0.724	skin	Apoe
0.864	1.32822	0.728	0.958	0.378	liver	Tuba4a		0.84	1.91524	0.68	0.779	0.131	skin	Hapln1
0.863	1.87811	0.726	0.896	0.266	liver	Rian		0.835	1.12647	0.67	1	0.833	skin	Sdc1
0.863	1.12998	0.726	1	0.444	liver	H2-K1		0.834	2.24114	0.668	0.779	0.149	skin	Ddr2
0.861	1.9161	0.722	0.812	0.137	liver	Il1r1		0.832	2.30137	0.664	0.714	0.065	skin	Efemp1
0.859	1.56837	0.718	0.75	0.046	liver	Aass		0.829	2.98714	0.658	0.701	0.073	skin	Kctd12
0.858	1.07174	0.716	1	0.672	liver	Shmt2		0.825	1.50235	0.65	0.935	0.502	skin	Dab2
0.857	2.20217	0.714	0.75	0.046	liver	Bche		0.822	1.4663	0.644	0.935	0.44	skin	Nr2f1
0.856	1.96663	0.712	0.729	0.017	liver	Klb		0.819	2.59714	0.638	0.675	0.047	skin	Mme
0.856	1.8297	0.712	0.833	0.129	liver	Onecut1		0.819	1.85577	0.638	0.818	0.298	skin	Col4a2
0.856	1.06601	0.712	1	0.905	liver	Nolc1		0.819	1.21919	0.638	1	0.796	skin	Igfbp2
0.854	1.63355	0.708	0.854	0.187	liver	Agpat2		0.817	1.72946	0.634	0.831	0.32	skin	Col9a1
0.854	1.32624	0.708	1	0.386	liver	Serpina1a		0.814	2.41014	0.628	0.649	0.033	skin	Fbln5
0.853	2.05213	0.706	0.75	0.054	liver	Igsf1		0.81	1.55404	0.62	0.948	0.705	skin	Gpx7
0.853	1.07954	0.706	0.938	0.286	liver	Mthfd2		0.809	3.42871	0.618	0.623	0.007	skin	Fmo1
0.852	1.09805	0.704	0.938	0.32	liver	Pdia5		0.804	1.47102	0.608	0.779	0.204	skin	Crispld1
0.851	1.74663	0.702	0.812	0.108	liver	Abca1		0.8	2.33533	0.6	0.623	0.029	skin	Alx4
0.851	1.13713	0.702	1	0.618	liver	Chchd4		0.793	1.78179	0.586	0.766	0.251	skin	Anxa3
0.851	1.07298	0.702	1	0.585	liver	Sc5d		0.789	1.7949	0.578	0.636	0.062	skin	Mt2
0.849	1.04508	0.698	1	0.859	liver	Sec61a1		0.786	1.38377	0.572	0.948	0.625	skin	Nkd1
0.848	2.26622	0.696	0.771	0.083	liver	Afm		0.784	2.72183	0.568	0.571	0.004	skin	Mab21l1
0.847	1.31229	0.694	1	0.552	liver	Pcyt2		0.782	1.34845	0.564	0.805	0.324	skin	Dixdc1
0.847	1.21578	0.694	0.979	0.423	liver	Herpud1		0.782	1.14375	0.564	0.909	0.538	skin	Lima1
0.846	1.15298	0.692	0.958	0.444	liver	Alg8		0.781	1.90384	0.562	0.74	0.255	skin	Mogat2
0.846	1.04293	0.692	1	0.627	liver	Ctps2		0.779	2.82249	0.558	0.558	0	skin	Zic3
0.845	1.12804	0.69	0.812	0.129	liver	Smoc1		0.779	1.17519	0.558	0.987	0.913	skin	S100a11
0.845	1.11296	0.69	0.979	0.568	liver	Ddah1		0.778	2.81809	0.556	0.571	0.022	skin	Nrsn1
0.841	1.13749	0.682	0.979	0.581	liver	Rcl1		0.778	1.33998	0.556	0.792	0.309	skin	Slc9a3r2
0.841	1.05249	0.682	0.979	0.801	liver	Pgm2		0.774	1.06636	0.548	0.662	0.127	skin	Rin2
0.841	1.04767	0.682	1	0.913	liver	Nipsnap1		0.771	2.33671	0.542	0.857	0.465	skin	Fos
0.837	1.39677	0.674	0.75	0.058	liver	Deptor		0.771	1.42491	0.542	0.766	0.273	skin	Emilin2
0.836	1.03523	0.672	0.979	0.685	liver	Acadm		0.77	2.58063	0.54	0.636	0.127	skin	Fosb
0.835	1.08718	0.67	0.979	0.751	liver	Pcbd1		0.769	4.6822	0.538	0.597	0.069	skin	Chrna1
0.834	2.02771	0.668	0.688	0.021	liver	Prodh2		0.764	1.64255	0.528	0.753	0.324	skin	Sorbs1
0.834	1.03119	0.668	1	0.855	liver	Dkc1		0.763	1.32042	0.526	0.805	0.444	skin	Igdcc3
0.833	2.81971	0.666	0.667	0	liver	Mmd2		0.762	1.82235	0.524	0.623	0.116	skin	Itga4
0.833	1.29828	0.666	0.854	0.174	liver	Akr1c13		0.762	1.66641	0.524	0.649	0.16	skin	Axin2
0.832	1.62977	0.664	0.854	0.224	liver	Car4		0.761	2.45884	0.522	0.545	0.036	skin	Irx3
0.832	1.51752	0.664	0.979	0.627	liver	Cflar		0.759	2.16004	0.518	0.571	0.08	skin	Mkx
0.83	2.43226	0.66	0.667	0.017	liver	Qprt		0.757	1.18682	0.514	0.844	0.411	skin	Col11a1
0.825	1.00183	0.65	0.958	0.66	liver	Gnpnat1		0.753	2.60197	0.506	0.506	0	skin	Zic4
0.824	1.36076	0.648	0.792	0.149	liver	Gjb1		0.752	1.84264	0.504	0.623	0.142	skin	Frzb
0.824	1.22474	0.648	0.938	0.357	liver	Tpst1		0.752	1.46894	0.504	0.831	0.476	skin	Crip1
0.821	1.94679	0.642	0.667	0.025	liver	Lipc		0.75	1.99117	0.5	0.766	0.327	skin	Egr1
0.821	1.76244	0.642	0.708	0.071	liver	Proc		0.748	1.56422	0.496	0.701	0.269	skin	Prrx2
0.819	2.1463	0.638	0.708	0.087	liver	Vcam1		0.746	1.45655	0.492	0.675	0.218	skin	Frmd6
0.819	1.82158	0.638	0.771	0.158	liver	Cyp2c68		0.745	1.02698	0.49	0.766	0.262	skin	Fbln2
0.818	1.91168	0.636	0.667	0.025	liver	Gltpd2		0.744	1.44873	0.488	0.701	0.276	skin	Ostf1
0.818	1.27422	0.636	0.979	0.656	liver	Spc25		0.741	1.2202	0.482	0.857	0.48	skin	Klf6
0.813	1.47163	0.626	0.729	0.095	liver	Trim25		0.74	1.11143	0.48	0.87	0.553	skin	Stx18
0.813	1.07702	0.626	0.938	0.407	liver	Tmem51		0.739	1.17793	0.478	0.727	0.367	skin	Mn1
0.809	1.15011	0.618	0.812	0.174	liver	Akr1c12		0.738	4.73377	0.476	0.481	0.007	skin	Crym
0.807	1.30695	0.614	0.646	0.037	liver	Peg10		0.736	1.74709	0.472	0.545	0.091	skin	Tmem51
0.807	1.09441	0.614	0.958	0.564	liver	Gemin6		0.736	1.0606	0.472	1	0.905	skin	S100a10
0.806	1.30374	0.612	0.938	0.631	liver	Slc16a3		0.735	1.1339	0.47	0.74	0.273	skin	Dnm3os
0.805	1.7469	0.61	1	0.9	liver	Rab33b		0.734	3.50978	0.468	0.468	0	skin	Cp
0.804	2.03437	0.608	0.625	0.017	liver	Gnmt		0.73	1.69027	0.46	0.468	0.007	skin	Sfn
0.804	1.00475	0.608	1	0.423	liver	Tmem41a		0.73	1.23855	0.46	0.545	0.076	skin	Emp1
0.803	1.30163	0.606	0.729	0.12	liver	P2rx4		0.729	2.0979	0.458	0.468	0.011	skin	Sostdc1
0.803	1.11403	0.606	0.667	0.054	liver	Pipox		0.726	1.93838	0.452	0.506	0.047	skin	Egfl6
0.803	1.10772	0.606	0.917	0.39	liver	Nadk2		0.726	1.3451	0.452	0.636	0.189	skin	Slc25a12
0.802	1.11163	0.604	1	0.909	liver	Fdps		0.726	1.06525	0.452	0.766	0.396	skin	Mt1
0.8	1.59428	0.6	0.729	0.162	liver	Oaf		0.725	1.07088	0.45	0.662	0.269	skin	Prex2
0.799	1.03307	0.598	0.896	0.307	liver	Myo18a		0.724	2.15742	0.448	0.545	0.138	skin	Cited1
0.797	1.31857	0.594	0.854	0.34	liver	Cluh		0.722	1.0903	0.444	0.805	0.469	skin	Prom1
0.794	1.82814	0.588	0.646	0.075	liver	Hmgcs2		0.72	1.73743	0.44	0.455	0.015	skin	Wnt6
0.793	1.03324	0.586	0.938	0.639	liver	Hsd17b12		0.72	1.03751	0.44	0.87	0.669	skin	Ak3
0.791	1.42193	0.582	0.792	0.241	liver	Cd302		0.715	1.61783	0.43	0.636	0.236	skin	Lama1
0.79	1.37743	0.58	0.729	0.137	liver	AF357425		0.712	1.91049	0.424	0.688	0.302	skin	Junb
0.79	1.24417	0.58	0.708	0.149	liver	Slc25a15		0.712	1.81266	0.424	0.519	0.109	skin	Cdon
0.79	1.02534	0.58	0.875	0.427	liver	Hbb-bh1		0.712	1.11326	0.424	0.636	0.258	skin	Sepp1
0.789	1.18652	0.578	0.896	0.386	liver	Lss		0.709	1.39301	0.418	0.766	0.516	skin	Col4a1
0.788	1.97303	0.576	0.667	0.1	liver	Sfmbt1		0.709	1.04478	0.418	0.688	0.313	skin	Pcca
0.786	1.26008	0.572	0.812	0.44	liver	Hba-x		0.709	1.03556	0.418	0.857	0.535	skin	Tpd52l1
0.786	1.03527	0.572	0.958	0.71	liver	Gstz1		0.708	2.01793	0.416	0.662	0.349	skin	Aebp1
0.785	1.73331	0.57	0.729	0.232	liver	Cfi		0.708	1.87537	0.416	0.455	0.04	skin	2700069I18Rik
0.785	1.52544	0.57	0.667	0.104	liver	Abat		0.704	1.03629	0.408	0.636	0.273	skin	Dclk1
0.785	1.08749	0.57	0.875	0.349	liver	Krt20		0.703	1.05332	0.406	0.805	0.491	skin	Map4
0.784	1.1714	0.568	0.75	0.195	liver	Fdxr		0.702	2.03322	0.404	0.494	0.098	skin	Ndnf
0.783	1.20601	0.566	0.667	0.079	liver	Tmem150a		0.702	1.14027	0.404	0.818	0.531	skin	Tnfaip8
0.781	1.08086	0.562	0.979	0.68	liver	Msmo1		0.701	1.91698	0.402	0.455	0.065	skin	Gatm
0.78	3.50927	0.56	0.562	0.004	liver	Kng1
0.78	1.98204	0.56	0.646	0.079	liver	Nostrin
0.78	1.36229	0.56	0.854	0.506	liver	Slfn5
0.78	1.25942	0.56	0.75	0.241	liver	Gss
0.779	2.48936	0.558	0.604	0.058	liver	Gchfr
0.778	2.0115	0.556	0.562	0.008	liver	Slc2a2
0.776	1.00841	0.552	0.729	0.178	liver	Ly75
0.775	1.35061	0.55	0.604	0.046	liver	Hlf
0.774	1.23893	0.548	0.625	0.058	liver	Tmem86b
0.774	1.02281	0.548	0.854	0.473	liver	Lrrc59
0.767	1.11787	0.534	0.667	0.141	liver	Slc19a2
0.767	1.02581	0.534	0.979	0.61	liver	Fads1
0.766	1.41175	0.532	0.625	0.075	liver	Aqp11
0.764	2.75521	0.528	0.542	0.012	liver	Osgin1
0.764	2.44673	0.528	0.583	0.05	liver	Fst
0.762	1.80905	0.524	0.958	0.722	liver	Gmeb1
0.76	1.73736	0.52	0.521	0	liver	Bhmt2
0.76	1.59357	0.52	0.521	0	liver	C1s1
0.757	1.30223	0.514	0.604	0.091	liver	Slc22a23
0.756	1.57547	0.512	0.688	0.22	liver	Adssl1
0.754	1.5107	0.508	0.583	0.071	liver	Rnf125
0.752	1.65589	0.504	0.583	0.075	liver	Enpp4
0.249	1.83637	0.502	0.25	0.726	liver	Gm17644
0.75	2.3624	0.5	0.5	0	liver	Creb3l3
0.75	1.73888	0.5	0.521	0.021	liver	Bco1
0.75	1.66752	0.5	0.5	0	liver	Gys2
0.749	1.58921	0.498	0.5	0.004	liver	Fam20a
0.748	2.33142	0.496	0.5	0.004	liver	C3
0.748	2.02124	0.496	0.5	0.008	liver	Angptl3
0.746	1.06434	0.492	0.875	0.527	liver	Gm16702
0.74	3.42231	0.48	0.479	0	liver	Aadac
0.74	2.3368	0.48	0.479	0	liver	Itih3
0.74	1.3851	0.48	0.625	0.133	liver	G0s2
0.731	1.20672	0.462	0.625	0.145	liver	Apela
0.731	1.18795	0.462	0.521	0.058	liver	Glyctk
0.73	1.10755	0.46	0.625	0.162	liver	Frat1
0.727	1.64591	0.454	0.542	0.1	liver	Scd1
0.726	1.55231	0.452	0.479	0.029	liver	Ftcd
0.726	1.5371	0.452	0.458	0.004	liver	Gm826
0.726	1.11418	0.452	0.688	0.249	liver	Snhg4
0.724	1.63147	0.448	0.646	0.224	liver	Gap43
0.724	1.62498	0.448	0.625	0.187	liver	Serping1
0.722	1.3102	0.444	0.625	0.203	liver	Fam46a
0.721	1.5874	0.442	0.458	0.012	liver	Gstm3
0.721	1.01854	0.442	0.667	0.224	liver	Zc3h8
0.719	1.26223	0.438	0.5	0.062	liver	Hgfac
0.718	1.24756	0.436	0.458	0.021	liver	Tnni1
0.718	1.17719	0.436	0.583	0.141	liver	Pnliprp1
0.717	2.4097	0.434	0.438	0.004	liver	0610005C13Rik
0.717	1.8355	0.434	0.438	0.004	liver	Chst13
0.717	1.48975	0.434	0.479	0.046	liver	C8g
0.717	1.34843	0.434	0.458	0.025	liver	Lbp
0.71	1.22411	0.42	0.521	0.091	liver	Tle6
0.708	1.74758	0.416	0.417	0	liver	F7
0.708	1.44389	0.416	0.417	0	liver	Proz
0.708	1.41944	0.416	0.417	0	liver	Dmgdh
0.708	1.37418	0.416	0.417	0	liver	Gm16551
0.708	1.01871	0.416	0.5	0.083	liver	Dlc1
0.706	1.33354	0.412	0.417	0.004	liver	Nags
0.703	1.29973	0.406	0.479	0.066	liver	Eepd1
0.702	2.01345	0.404	0.646	0.257	liver	Rpph1
0.701	1.32744	0.402	0.625	0.307	liver	Tapbpl
0.701	1.192	0.402	0.417	0.012	liver	Nr1h3
0.969	3.8529	0.938	0.942	0.004	lung	Nkx2-1
0.958	2.4391	0.916	1	0.599	lung	Mbip
0.942	2.08649	0.884	1	0.544	lung	Capn6
0.933	4.11708	0.866	0.865	0	lung	E030019B13Rik
0.918	3.16927	0.836	0.846	0.013	lung	Crlf1
0.913	2.32255	0.826	0.923	0.241	lung	Foxa2
0.908	3.07883	0.816	0.904	0.27	lung	Thbs1
0.903	3.58575	0.806	0.846	0.203	lung	Etv5
0.883	2.73556	0.766	0.808	0.055	lung	Ces1d
0.874	2.25707	0.748	0.865	0.19	lung	Foxp2
0.858	1.58046	0.716	0.981	0.755	lung	Nr2f2
0.847	1.79091	0.694	0.865	0.262	lung	Wnt7b
0.846	1.08544	0.692	1	0.878	lung	Sms
0.844	3.44425	0.688	0.692	0.013	lung	Gm8909
0.843	2.27458	0.686	0.846	0.333	lung	Nedd9
0.833	4.01689	0.666	0.673	0.013	lung	Mia
0.829	1.11487	0.658	0.962	0.549	lung	Cmtm8
0.822	1.30888	0.644	0.962	0.692	lung	Gsta4
0.813	3.31111	0.626	0.635	0.013	lung	Cldn18
0.81	2.38725	0.62	0.635	0.013	lung	Mgp
0.803	1.52979	0.606	0.827	0.325	lung	Tgfb2
0.802	1.83223	0.604	0.673	0.076	lung	Mecom
0.799	2.09806	0.598	0.731	0.219	lung	Pla2g16
0.798	1.66364	0.596	0.846	0.439	lung	Rai14
0.796	1.5523	0.592	0.865	0.376	lung	Fbn2
0.792	1.50232	0.584	0.827	0.401	lung	Sec14l1
0.79	1.96325	0.58	0.712	0.173	lung	Sfta2
0.786	2.42792	0.572	0.654	0.11	lung	Tppp3
0.782	1.7785	0.564	0.692	0.181	lung	Irx2
0.775	1.01226	0.55	0.981	0.814	lung	Wfdc2
0.774	2.66338	0.548	0.558	0.013	lung	Serpinb9
0.774	1.94024	0.548	0.731	0.228	lung	Mal2
0.77	1.47678	0.54	0.769	0.3	lung	Epha7
0.77	1.32033	0.54	0.769	0.236	lung	Irx3
0.769	1.89135	0.538	0.596	0.068	lung	Ly6h
0.761	2.42458	0.522	0.596	0.11	lung	Epha4
0.754	1.24808	0.508	0.731	0.287	lung	Rem2
0.752	1.06423	0.504	0.885	0.578	lung	Cd276
0.747	1.17635	0.494	0.75	0.439	lung	Afap1l1
0.744	1.36427	0.488	0.654	0.198	lung	Tmem59l
0.74	1.25003	0.48	0.904	0.734	lung	Add3
0.736	1.75392	0.472	0.615	0.173	lung	Rec8
0.732	1.57022	0.464	0.769	0.57	lung	Sox9
0.732	1.24952	0.464	0.635	0.211	lung	Npc1
0.731	1.82793	0.462	0.577	0.152	lung	Crnde
0.723	1.52465	0.446	0.577	0.152	lung	Myo5c
0.722	2.44895	0.444	0.5	0.059	lung	Serpinb6b
0.722	1.07513	0.444	0.865	0.713	lung	Cdk2ap1
0.721	3.00288	0.442	0.442	0	lung	2410017I17Rik
0.72	1.12114	0.44	0.615	0.186	lung	Irx5
0.714	1.42422	0.428	0.615	0.198	lung	Sp5
0.71	2.59072	0.42	0.462	0.063	lung	Eva1a
0.71	1.58031	0.42	0.673	0.338	lung	Fam174b
0.71	1.05982	0.42	0.808	0.523	lung	Slc44a2
0.709	2.38283	0.418	0.423	0.008	lung	Lrrn3
0.709	1.17885	0.418	0.673	0.304	lung	Zdbf2
0.701	2.10735	0.402	0.423	0.025	lung	Cdh16
0.701	1.60587	0.402	0.5	0.122	lung	Slc15a2
1	6.15185	1	1	0.005	skin	Tfap2b
1	5.7353	1	1	0.01	skin	Wnt6
1	4.25292	1	1	0.252	skin	Perp
0.998	3.71071	0.996	1	0.933	skin	S100a11
0.995	3.79677	0.99	1	0.919	skin	Igfbp2
0.994	3.90076	0.988	1	0.79	skin	Lgals1
0.992	4.34921	0.984	1	0.186	skin	Hapln1
0.988	3.13175	0.976	1	0.562	skin	Anxa2
0.987	6.95916	0.974	0.975	0.019	skin	Sostdc1
0.984	4.91534	0.968	0.975	0.143	skin	Sfn
0.98	3.2907	0.96	0.987	0.119	skin	Gas1
0.978	2.28824	0.956	1	0.89	skin	Pdlim1
0.977	4.15707	0.954	0.987	0.238	skin	Mt2
0.977	3.88872	0.954	0.975	0.157	skin	Msx2
0.976	2.50108	0.952	1	0.852	skin	Prdx5
0.971	3.57441	0.942	0.962	0.105	skin	Gpc4
0.97	2.40082	0.94	1	0.824	skin	S100a10
0.966	2.72454	0.932	1	0.624	skin	Mt1
0.964	2.1914	0.928	1	0.824	skin	Col18a1
0.961	4.88762	0.922	0.924	0.014	skin	Tfap2a
0.961	2.50436	0.922	1	0.562	skin	Bcam
0.958	3.04819	0.916	0.987	0.29	skin	Ahnak
0.957	3.87374	0.914	0.949	0.11	skin	Emp1
0.956	5.07356	0.912	0.937	0.152	skin	Hspb1
0.956	4.11	0.912	0.937	0.081	skin	Tacstd2
0.955	3.61606	0.91	0.911	0.005	skin	Trp63
0.954	2.12747	0.908	1	0.738	skin	Wls
0.948	3.49171	0.896	0.924	0.086	skin	Sema3a
0.944	3.54054	0.888	0.911	0.062	skin	Ackr3
0.937	2.7182	0.874	0.962	0.576	skin	Dnajc1
0.933	3.09888	0.866	0.899	0.067	skin	Megf6
0.931	2.67632	0.862	0.975	0.571	skin	Itm2a
0.931	2.56981	0.862	0.937	0.205	skin	Hspb8
0.929	2.04596	0.858	1	0.919	skin	Ube2e3
0.928	2.53136	0.856	0.937	0.262	skin	Meis2
0.928	2.20108	0.856	1	0.581	skin	Cnn2
0.92	2.14829	0.84	0.975	0.486	skin	Col4a2
0.917	1.72974	0.834	0.987	0.605	skin	Reep5
0.916	2.12015	0.832	0.975	0.371	skin	Arhgap29
0.914	1.87847	0.828	0.987	0.786	skin	Krt7
0.913	3.38213	0.826	0.848	0.043	skin	Galnt18
0.912	2.11202	0.824	0.962	0.286	skin	Tinagl1
0.911	3.47618	0.822	0.823	0	skin	Wnt10a
0.905	3.16427	0.81	0.848	0.09	skin	Crabp1
0.904	2.86136	0.808	0.886	0.157	skin	Plxna2
0.902	1.948	0.804	1	0.943	skin	Ccdc23
0.899	2.8705	0.798	0.835	0.081	skin	Tagln
0.894	1.82547	0.788	0.975	0.562	skin	Pdgfa
0.894	1.38852	0.788	1	0.814	skin	Cald1
0.893	2.46287	0.786	0.911	0.267	skin	St3gal5
0.893	1.66466	0.786	0.949	0.41	skin	Npnt
0.892	6.8254	0.784	0.785	0	skin	Cxcl14
0.888	3.94798	0.776	0.785	0.014	skin	Kremen2
0.887	2.82901	0.774	0.835	0.09	skin	S100a6
0.886	1.64855	0.772	0.962	0.4	skin	Myl9
0.885	1.50014	0.77	0.987	0.562	skin	Fermt1
0.881	2.94929	0.762	0.797	0.038	skin	Chst5
0.88	1.76414	0.76	0.949	0.395	skin	Fhl1
0.878	2.38934	0.756	0.937	0.533	skin	Cd59a
0.878	1.69581	0.756	0.949	0.69	skin	Utrn
0.875	2.51619	0.75	0.886	0.39	skin	Limch1
0.875	2.35717	0.75	0.899	0.305	skin	Akap12
0.875	1.38091	0.75	1	0.771	skin	Crabp2
0.872	1.30618	0.744	1	0.938	skin	Slc2a1
0.87	2.12574	0.74	0.861	0.243	skin	Cdc42ep5
0.869	2.22265	0.738	0.911	0.433	skin	Tcn2
0.869	1.7721	0.738	1	0.786	skin	Dag1
0.868	2.55536	0.736	0.81	0.124	skin	Plbd1
0.867	1.16667	0.734	1	0.929	skin	Igfbp4
0.865	1.6535	0.73	0.911	0.329	skin	Efna5
0.861	1.94121	0.722	1	0.714	skin	Slc2a3
0.86	2.00119	0.72	0.835	0.195	skin	Dab2
0.86	1.91309	0.72	0.899	0.333	skin	Cox6b2
0.859	2.51017	0.718	0.797	0.138	skin	Plxdc2
0.856	1.78239	0.712	0.911	0.457	skin	Adamts13
0.852	2.34375	0.704	0.823	0.195	skin	Nxn
0.851	1.76886	0.702	0.911	0.51	skin	Pard6g
0.848	1.31202	0.696	0.975	0.581	skin	Rnd3
0.847	1.55261	0.694	0.924	0.324	skin	Col2a1
0.846	1.31713	0.692	0.848	0.181	skin	Ptn
0.842	2.26707	0.684	0.886	0.414	skin	Tnfrsf19
0.841	1.38623	0.682	1	0.571	skin	Ckb
0.84	2.56567	0.68	0.709	0.057	skin	Stard8
0.838	1.42178	0.676	0.937	0.486	skin	Limk2
0.835	1.66424	0.67	0.848	0.267	skin	Itga3
0.834	1.48944	0.668	0.987	0.762	skin	Nav2
0.833	2.32392	0.666	0.747	0.119	skin	Pqlc3
0.833	1.52285	0.666	0.937	0.452	skin	Efnb2
0.832	2.69887	0.664	0.696	0.048	skin	Sulf1
0.832	2.47523	0.664	0.747	0.152	skin	Sfrp1
0.832	2.45989	0.664	0.797	0.267	skin	Tpm2
0.832	1.82311	0.664	0.772	0.167	skin	Pkp3
0.832	1.23876	0.664	1	0.762	skin	Myh9
0.831	2.95704	0.662	0.671	0.024	skin	Snai2
0.831	2.54653	0.662	0.734	0.095	skin	Cryab
0.829	3.39085	0.658	0.658	0	skin	Dlx2
0.829	3.14681	0.658	0.658	0	skin	Wnt3
0.828	3.12887	0.656	0.671	0.019	skin	Htra1
0.828	2.96317	0.656	0.658	0.005	skin	Irx4
0.828	2.49828	0.656	0.709	0.057	skin	Wnt4
0.827	1.46283	0.654	0.949	0.5	skin	Pdpn
0.825	1.10262	0.65	1	0.843	skin	Maged2
0.824	3.38516	0.648	0.658	0.019	skin	Gjb3
0.824	1.22755	0.648	1	0.924	skin	Abracl
0.823	2.29035	0.646	0.747	0.176	skin	Tdrp
0.822	1.34039	0.644	0.937	0.695	skin	Rbms1
0.818	3.07314	0.636	0.646	0.014	skin	Upk1b
0.817	1.39975	0.634	0.924	0.519	skin	Oxct1
0.816	2.20974	0.632	0.797	0.21	skin	Gadd45g
0.816	1.56882	0.632	0.987	0.886	skin	Gstm5
0.815	4.37943	0.63	0.646	0.029	skin	Krt15
0.815	1.44087	0.63	0.911	0.633	skin	Asap1
0.815	1.36263	0.63	0.924	0.657	skin	Leprot
0.812	1.23107	0.624	0.962	0.724	skin	Rsu1
0.811	1.43726	0.622	0.949	0.619	skin	Fgfr2
0.81	2.46089	0.62	0.633	0.019	skin	Cav1
0.81	2.01213	0.62	0.696	0.086	skin	Cdon
0.809	1.09106	0.618	0.873	0.314	skin	Dpysl3
0.807	1.50708	0.614	0.899	0.548	skin	Tubb2a
0.807	1.18392	0.614	0.987	0.771	skin	Mrps6
0.806	1.86953	0.612	0.696	0.09	skin	Hhip
0.806	1.61026	0.612	0.861	0.329	skin	Flrt3
0.806	1.56709	0.612	0.772	0.243	skin	Vnn1
0.805	2.51232	0.61	0.646	0.043	skin	Lrrtm1
0.804	1.21381	0.608	0.937	0.643	skin	Ebpl
0.802	3.82186	0.604	0.608	0.005	skin	Krt14
0.801	2.91256	0.602	0.684	0.143	skin	Cldn11
0.797	2.33903	0.594	0.696	0.157	skin	Pmp22
0.797	1.46496	0.594	0.899	0.524	skin	Bmp7
0.797	1.17648	0.594	0.975	0.757	skin	Hcfc1r1
0.796	1.19416	0.592	0.911	0.61	skin	Ajuba
0.796	1.07081	0.592	0.975	0.676	skin	App
0.795	2.05649	0.59	0.747	0.276	skin	Ccdc80
0.794	2.25497	0.588	0.658	0.09	skin	Arhgdib
0.794	2.04708	0.588	0.759	0.286	skin	Pkdcc
0.793	1.46312	0.586	0.759	0.195	skin	Phlda3
0.792	2.16906	0.584	0.696	0.162	skin	Col5a2
0.792	2.1234	0.584	0.797	0.329	skin	Fos
0.792	1.94973	0.584	0.772	0.267	skin	Map4k5
0.792	1.79834	0.584	0.797	0.31	skin	Fam101b
0.792	1.18753	0.584	0.924	0.705	skin	Mmp14
0.791	1.20899	0.582	0.873	0.462	skin	Cacnb3
0.79	3.71211	0.58	0.582	0.005	skin	Anxa8
0.789	3.08016	0.578	0.582	0.005	skin	Piezo2
0.789	1.81677	0.578	0.747	0.257	skin	Moxd1
0.788	1.47403	0.576	0.886	0.543	skin	Rbbp8
0.788	1.29211	0.576	0.911	0.571	skin	Lama5
0.787	1.42498	0.574	0.861	0.39	skin	Rcan1
0.787	1.13975	0.574	0.949	0.681	skin	Nt5c
0.785	2.49842	0.57	0.595	0.029	skin	Ntf5
0.783	2.24428	0.566	0.57	0.005	skin	Sod3
0.782	1.80836	0.564	0.81	0.371	skin	Skap2
0.781	2.67018	0.562	0.595	0.038	skin	Crim1
0.781	1.6794	0.562	0.747	0.233	skin	Ppl
0.781	1.4577	0.562	0.759	0.319	skin	Spats2l
0.78	2.08667	0.56	0.595	0.057	skin	Nt5e
0.78	1.25257	0.56	0.861	0.524	skin	Dst
0.779	1.99844	0.558	0.646	0.124	skin	Rab38
0.779	1.20802	0.558	0.987	0.762	skin	Igfbp5
0.778	2.76503	0.556	0.557	0	skin	Vgll3
0.778	2.03359	0.556	0.734	0.262	skin	Filip1l
0.777	1.26078	0.554	0.899	0.476	skin	Plk2
0.777	1.20422	0.554	0.772	0.276	skin	Dzip1l
0.777	1.05833	0.554	0.886	0.648	skin	Glul
0.776	1.20709	0.552	0.873	0.343	skin	Tmem88
0.776	1.09541	0.552	0.899	0.61	skin	Flot2
0.775	2.47541	0.55	0.608	0.076	skin	Card10
0.774	1.2444	0.548	0.899	0.629	skin	Ndrg2
0.773	2.23956	0.546	0.684	0.186	skin	Col3a1
0.772	2.89007	0.544	0.544	0	skin	Cbr2
0.771	2.66025	0.542	0.633	0.148	skin	Gstk1
0.771	2.63401	0.542	0.544	0.005	skin	Tfap2c
0.771	1.1295	0.542	0.747	0.257	skin	Ddr1
0.77	1.23055	0.54	0.937	0.657	skin	Sh3glb1
0.77	1.0041	0.54	0.899	0.586	skin	Parva
0.769	2.86512	0.538	0.544	0.01	skin	Nmnat2
0.769	2.56782	0.538	0.57	0.038	skin	Isl2
0.769	1.37571	0.538	0.848	0.505	skin	Basp1
0.768	1.2189	0.536	0.861	0.443	skin	Mpzl2
0.768	1.05565	0.536	0.886	0.562	skin	Lxn
0.768	1.00823	0.536	0.924	0.695	skin	Tln2
0.767	1.87	0.534	0.823	0.643	skin	Svil
0.766	2.20351	0.532	0.557	0.029	skin	Brinp1
0.766	1.9128	0.532	0.62	0.105	skin	Hmcn1
0.766	1.68363	0.532	0.671	0.176	skin	Ptpn14
0.763	5.13614	0.526	0.544	0.033	skin	Gjb2
0.763	1.38198	0.526	0.772	0.419	skin	Lyrm9
0.762	1.7051	0.524	0.671	0.21	skin	Baiap2
0.761	1.79938	0.522	0.658	0.186	skin	Rbms3
0.761	1.61822	0.522	0.797	0.405	skin	Alcam
0.759	1.39382	0.518	0.759	0.314	skin	D8Ertd82e
0.758	1.31312	0.516	0.81	0.41	skin	Adgrl2
0.758	1.21201	0.516	0.81	0.405	skin	Smarca2
0.758	1.12756	0.516	0.823	0.357	skin	Sertad2
0.756	1.15638	0.512	0.873	0.529	skin	Kank1
0.755	2.67403	0.51	0.595	0.1	skin	Col11a1
0.755	1.89511	0.51	0.608	0.119	skin	B230208H11Rik
0.755	1.20337	0.51	0.785	0.371	skin	Gstm2
0.754	1.66874	0.508	0.595	0.105	skin	Npr3
0.754	1.33854	0.508	0.785	0.419	skin	Tead1
0.753	1.49432	0.506	0.797	0.371	skin	Sulf2
0.752	2.24682	0.504	0.506	0.005	skin	Dlk2
0.752	2.21263	0.504	0.557	0.071	skin	Galnt16
0.752	1.71687	0.504	0.696	0.229	skin	Col1a2
0.751	1.5025	0.502	0.646	0.19	skin	Nes
0.749	2.85097	0.498	0.506	0.014	skin	Upk3bl
0.747	2.0121	0.494	0.949	0.686	skin	Bambi
0.746	1.09497	0.492	0.722	0.295	skin	Ston2
0.745	1.99536	0.49	0.519	0.038	skin	Dok5
0.745	1.15169	0.49	0.886	0.552	skin	6330403K07Rik
0.744	1.50206	0.488	0.658	0.224	skin	Dusp7
0.744	1.08346	0.488	0.722	0.305	skin	Ccng1
0.744	1.01145	0.488	0.747	0.333	skin	Hspg2
0.743	1.29727	0.486	0.823	0.59	skin	Ap2b1
0.742	1.40316	0.484	0.873	0.652	skin	Usp9x
0.742	1.18492	0.484	0.924	0.729	skin	Ralbp1
0.741	1.61565	0.482	0.557	0.076	skin	Adamts17
0.74	2.72151	0.48	0.519	0.057	skin	Zcchc12
0.738	1.40919	0.476	0.696	0.276	skin	Pxn
0.738	1.29947	0.476	0.747	0.329	skin	Ank2
0.736	1.16324	0.472	0.734	0.338	skin	Arl13b
0.735	3.13623	0.47	0.494	0.033	skin	Cyp26a1
0.735	1.26649	0.47	0.772	0.367	skin	Cd151
0.734	3.93621	0.468	0.468	0	skin	Gjb6
0.733	1.32795	0.466	0.684	0.286	skin	Itgb5
0.733	1.11201	0.466	0.797	0.471	skin	Sdc2
0.732	2.13707	0.464	0.494	0.038	skin	Fam19a2
0.731	2.60003	0.462	0.481	0.019	skin	Lmo1
0.731	1.46795	0.462	0.646	0.224	skin	Col5a1
0.731	1.18557	0.462	0.797	0.467	skin	Prps2
0.73	1.31839	0.46	0.557	0.119	skin	Ahdc1
0.73	1.10218	0.46	0.608	0.162	skin	Phldb1
0.729	2.32654	0.458	0.494	0.048	skin	Tnik
0.728	2.40349	0.456	0.456	0	skin	Ccdc3
0.726	2.51454	0.452	0.456	0.005	skin	Trim29
0.726	2.21144	0.452	0.506	0.071	skin	Mfap4
0.726	1.59199	0.452	0.62	0.19	skin	Ctnnd2
0.724	1.8712	0.448	0.506	0.071	skin	Axin2
0.723	2.41766	0.446	0.468	0.024	skin	Mgll
0.722	1.9258	0.444	0.443	0	skin	Vdr
0.722	1.86594	0.444	0.443	0	skin	Gli2
0.722	1.24257	0.444	0.722	0.362	skin	Dcun1d4
0.721	2.29922	0.442	0.468	0.029	skin	Sytl1
0.721	2.01338	0.442	0.519	0.09	skin	Lsp1
0.721	1.89295	0.442	0.468	0.024	skin	Fry
0.72	2.51817	0.44	0.443	0.005	skin	3830417A13Rik
0.72	2.20154	0.44	0.481	0.048	skin	Fbln5
0.719	2.18883	0.438	0.443	0.005	skin	Srpx
0.718	1.55967	0.436	0.494	0.071	skin	Osbpl3
0.718	1.1261	0.436	0.57	0.162	skin	F3
0.717	2.12654	0.434	0.443	0.01	skin	Col8a2
0.717	1.86056	0.434	0.456	0.019	skin	Papss2
0.716	2.55318	0.432	0.443	0.014	skin	Arhgap25
0.716	1.19467	0.432	0.658	0.267	skin	Tulp4
0.715	1.34905	0.43	0.646	0.219	skin	Prr5l
0.715	1.15023	0.43	0.722	0.381	skin	Arhgap21
0.714	1.60987	0.428	0.57	0.167	skin	Ttc28
0.713	1.83817	0.426	0.722	0.329	skin	Egr1
0.713	1.12486	0.426	0.734	0.419	skin	Slc35b3
0.712	2.4949	0.424	0.443	0.019	skin	Col12a1
0.711	1.8693	0.422	0.544	0.162	skin	Zfhx4
0.711	1.66181	0.422	0.43	0.01	skin	Dlx3
0.709	2.66222	0.418	0.418	0	skin	Art4
0.709	1.99983	0.418	0.532	0.138	skin	Copz2
0.708	1.92575	0.416	0.443	0.024	skin	5930412G12Rik
0.708	1.47768	0.416	0.582	0.195	skin	Slc25a12
0.708	1.32079	0.416	0.633	0.267	skin	Lgalsl
0.708	1.08806	0.416	0.658	0.3	skin	Arhgef40
0.707	1.43087	0.414	0.468	0.062	skin	Vwa1
0.706	2.18437	0.412	0.506	0.11	skin	Pla2g4a
0.706	1.31656	0.412	0.57	0.186	skin	Bcl11a
0.705	1.84361	0.41	0.456	0.057	skin	Pdlim2
0.705	1.49819	0.41	0.481	0.081	skin	Rasgef1b
0.704	2.10189	0.408	0.418	0.01	skin	2310007B03Rik
0.704	1.11988	0.408	0.658	0.29	skin	Gab1
0.704	1.06008	0.408	0.797	0.452	skin	Itga6
0.704	1.03531	0.408	0.709	0.376	skin	Slc9a3r2
0.703	2.41664	0.406	0.481	0.095	skin	Cdh11
0.703	1.44896	0.406	0.506	0.1	skin	S100a13
0.702	2.14015	0.404	0.456	0.048	skin	Fcer1g
0.702	1.21158	0.404	0.747	0.457	skin	Eva1b
0.702	1.13104	0.404	0.671	0.381	skin	Vps13a
0.702	1.06179	0.404	0.494	0.086	skin	Esyt1
0.701	2.0814	0.402	0.494	0.11	skin	Hdgfrp3
0.701	1.83321	0.402	0.468	0.076	skin	Col1a1
0.701	1.20255	0.402	0.848	0.624	skin	Serpinb6a
0.701	1.00456	0.402	0.519	0.119	skin	Sh3rf1

## Sheet: TFs_of_epi_and_mes_clusters
TFs among epitehlial and mesenchymal cells of intestine, liver, lung and skin corresponding to Fig. S2b
TFs among epitehlial cells of intestine, liver, lung and skin																				TFs among mesenchymal cells of intestine, liver, lung and skin
TF ranking of intestine epithelial cells					TF ranking of liver epithelial cells					TF ranking of lung epithelial cells					TF ranking of skin epithelial cells					TF ranking of intestine mesenchymal cells					TF ranking of liver mesenchymal cells					TF ranking of lung mesenchymal cells					TF ranking of skin mesenchymal cells
TF	Mean	Mean_others	Changes		TF	Mean	Mean_others	Changes		TF	Mean	Mean_others	Changes		TF	Mean	Mean_others	Changes		TF	Mean	Mean_others	Changes		TF	Mean	Mean_others	Changes		TF	Mean	Mean_others	Changes		TF	Mean	Mean_others	Changes
Prdm1_extended	0.845	0.05	0.795		Onecut3	1	0.012	0.988		Tbx1_extended	0.923	0.118	0.805		Dlx2	1	0	1		Nkx2-3	0.959	0.101	0.859		Wt1	0.618	0.022	0.597		Tbx4_extended	0.944	0.044	0.9		Alx4	0.987	0.018	0.969
Cdx2	0.882	0.089	0.792		Onecut1	1	0.017	0.983		Foxp2	0.827	0.055	0.772		Vdr	1	0.01	0.99		Hoxc6	0.838	0.09	0.748		Gata4	0.618	0.033	0.586		Msc_extended	0.928	0.07	0.858		Prrx1	0.974	0.087	0.887
Foxa1	0.909	0.156	0.753		Nr1h3	1	0.05	0.95		Mecom	0.904	0.143	0.76		Egr4_extended	0.975	0.024	0.951		Hlx	1	0.324	0.676		Gata5	0.579	0.051	0.528		Foxl1	0.992	0.137	0.855		Prrx2	0.974	0.095	0.879
Foxa3	0.991	0.279	0.712		Ascl2	1	0.187	0.813		Etv5	0.788	0.046	0.742		Trp63	0.975	0.029	0.946		Hoxb8	0.77	0.126	0.644		Shox2	0.513	0.004	0.51		Tbx2_extended	0.856	0.141	0.715		Msx1_extended	1	0.138	0.862
Hnf1b	0.964	0.279	0.684		Klf12	0.854	0.062	0.792		a	0.981	0.388	0.593		Msx2_extended	0.924	0.01	0.915		Hoxb6	0.919	0.295	0.624		Klf8_extended	0.684	0.196	0.489		Hoxa4_extended	0.96	0.282	0.678		Msx2_extended	0.935	0.138	0.797
Nr5a2_extended	0.964	0.279	0.684		Cdx1	0.75	0.012	0.738		Rfxap_extended	0.596	0.181	0.415		Tead3	0.899	0.029	0.87		Cux1	0.811	0.187	0.624		Rfx5	0.487	0.011	0.476		Hoxa1	0.728	0.057	0.671		Fosb	0.818	0.109	0.709
Isx_extended	0.864	0.184	0.679		Cebpa	1	0.278	0.722		Tbp	0.519	0.165	0.355		Srebf2	1	0.152	0.848		Irf3	0.838	0.216	0.622		Hlx	0.816	0.37	0.446		Runx2	0.736	0.097	0.639		Tbx15_extended	0.701	0	0.701
Hnf1a	0.945	0.279	0.666		Onecut2	0.708	0.004	0.704		Sox9	0.462	0.143	0.318		Tbx15_extended	0.823	0	0.823		Foxf2	0.743	0.14	0.603		Bcl6b_extended	0.5	0.109	0.391		Tbx5	0.76	0.185	0.575		Alx3	0.987	0.291	0.696
Zscan10	0.982	0.341	0.641		Hlf_extended	1	0.303	0.697		Hoxb3_extended	0.269	0.03	0.24		Klf15	0.835	0.019	0.816		Klf10	0.635	0.129	0.506		Gata6	0.342	0	0.342		Hoxb1	0.768	0.207	0.561		Zic3_extended	0.714	0.036	0.678
Hnf4a	0.909	0.268	0.641		Bcl3	0.938	0.266	0.672		Hmga2	0.462	0.232	0.229		Fos	0.987	0.181	0.806		Maz	0.581	0.094	0.488		Tcf7l1	0.487	0.188	0.298		Meis1	0.864	0.317	0.547		Zic4_extended	0.623	0	0.623
Hnf4g	1	0.374	0.626		Hnf4a	1	0.415	0.585		Foxa2	0.962	0.759	0.202		Alx1	0.785	0.005	0.78		Hoxc4_extended	0.77	0.356	0.414		Ppargc1a_extended	0.276	0.007	0.269		Tbx3_extended	0.616	0.106	0.51		Alx1	0.948	0.353	0.595
Rarb	1	0.38	0.62		Hnf1a	1	0.44	0.56		Pax7	0.385	0.186	0.199		Fosl2	0.911	0.152	0.759		Dlx3	0.757	0.356	0.401		Tlx3_extended	0.289	0.025	0.264		Hoxa5_extended	0.704	0.229	0.475		Twist1	0.857	0.316	0.541
Hoxb7	0.6	0.101	0.499		Mlxipl	0.625	0.066	0.559		Zfp87	0.308	0.114	0.194		Grhl3	0.962	0.219	0.743		Nfatc4	0.743	0.349	0.394		Creb3l2	0.382	0.13	0.251		Nkx6-1_extended	0.52	0.062	0.458		Junb	0.623	0.091	0.532
Pitx1	0.727	0.246	0.481		Nr5a2_extended	1	0.448	0.552		Arnt2	0.288	0.101	0.187		Elf4	0.734	0.014	0.72		Hoxa5_extended	0.703	0.317	0.386		Elf4	0.263	0.033	0.231		Lef1	0.72	0.282	0.438		Foxp2	0.779	0.269	0.51
Hoxb8	0.564	0.095	0.469		Foxa3	1	0.461	0.539		Foxd2	0.269	0.084	0.185		Hinfp	0.722	0.052	0.669		Hoxd9	0.392	0.007	0.385		Zfp182	0.289	0.094	0.195		Hoxa3	0.744	0.308	0.436		Foxc2	0.714	0.215	0.5
Tgif1_extended	0.773	0.33	0.443		Hnf1b	0.938	0.461	0.477		Elk1_extended	0.25	0.068	0.182		Prrx2	0.608	0	0.608		Hdx	0.595	0.216	0.379		Tbx5	0.539	0.348	0.192		Hmga2	0.808	0.383	0.425		Foxd1	0.558	0.084	0.475
Hlf_extended	0.664	0.268	0.395		Hnf4g	1	0.535	0.465		Grhl2	0.962	0.793	0.168		Prrx1	0.57	0	0.57		Hoxd8_extended	0.365	0.004	0.361		Pitx2_extended	0.974	0.783	0.191		Hoxb5_extended	0.704	0.286	0.418		Dlx3	0.805	0.338	0.467
Zfp595	0.536	0.145	0.391		Pitx1	0.792	0.357	0.435		Etv3_extended	0.308	0.152	0.156		Hoxa1	0.582	0.014	0.568		Myef2_extended	0.514	0.173	0.341		Mitf	0.211	0.022	0.189		Tcf12	0.624	0.22	0.404		Glis1_extended	0.468	0.007	0.46
Nkx2-1	0.727	0.352	0.375		D130040H23Rik	0.521	0.232	0.288		Maz	0.173	0.034	0.139		Foxc1	0.595	0.033	0.562		Zfp410	0.568	0.227	0.341		Creb3	0.974	0.793	0.18		Gli1	0.92	0.52	0.4		Egr4_extended	0.545	0.098	0.447
Ets2	0.364	0.011	0.352		Foxa2	1	0.755	0.245		Nfya	0.173	0.034	0.139		Klf8_extended	0.886	0.333	0.553		Zfp61	0.446	0.108	0.338		Esrrg	0.171	0	0.171		Zfp457	0.48	0.088	0.392		Zfp286	0.74	0.302	0.438
Nfat5_extended	0.618	0.268	0.35		Rora_extended	0.292	0.071	0.221		Zfp715	0.365	0.228	0.138		Rarg	0.658	0.11	0.549		Twist2	0.919	0.583	0.336		Rarg	0.526	0.359	0.168		Hoxc4_extended	0.696	0.304	0.392		Mecom	0.701	0.269	0.432
Irf6	0.991	0.648	0.343		Tbx3_extended	0.188	0.062	0.125		Rfx7	0.423	0.287	0.136		Nfkb2	0.532	0.033	0.498		Rara	0.473	0.158	0.315		Zfp708	0.474	0.315	0.158		Hoxb3_extended	0.816	0.427	0.389		Creb3l1	0.779	0.353	0.426
Cebpa	0.609	0.268	0.341		Zbtb33	0.229	0.112	0.117		Zfp72	0.192	0.059	0.133		Elf2_extended	0.57	0.081	0.489		Meox1_extended	0.419	0.108	0.311		Sox9	0.316	0.159	0.156		Zfp87	0.512	0.141	0.371		Egr1	0.506	0.084	0.423
Gata3	0.973	0.642	0.33		Gata1	0.083	0	0.083		Zfp319_extended	0.269	0.139	0.13		Klf6	0.57	0.09	0.479		Zfp58	0.554	0.266	0.288		Thra	0.329	0.178	0.151		Alx1	0.68	0.374	0.306		Thra	0.532	0.12	0.412
Foxa2	0.982	0.682	0.3		Ikzf1	0.083	0.012	0.071		Esrra	0.25	0.131	0.119		Creb3	0.911	0.438	0.473		Hic1	0.459	0.176	0.283		Sox17	0.342	0.196	0.146		Tcf7	0.336	0.048	0.288		Tcf4	0.597	0.207	0.39
Nr2c1_extended	0.491	0.196	0.295		Klf2_extended	0.083	0.037	0.046		Nr2f6	0.327	0.211	0.116		Zfp651	0.722	0.262	0.46		E2f7	0.297	0.022	0.276		Nfe2l1_extended	0.303	0.163	0.14		Arntl	0.432	0.194	0.238		Foxc1	0.74	0.353	0.388
Foxj3_extended	0.427	0.156	0.271		Batf	0.042	0.008	0.033		Klf8_extended	0.577	0.464	0.113		Dlx5	0.456	0	0.456		Hoxb4	0.541	0.273	0.267		Fos	0.868	0.746	0.122		Pitx2_extended	0.976	0.74	0.236		Foxd2	0.688	0.32	0.368
Grhl2	0.991	0.721	0.27		Ddit3	0.042	0.008	0.033		Lef1	0.192	0.08	0.112		Tcf7l1	0.759	0.324	0.436		Hoxb5_extended	0.635	0.381	0.254		Rreb1	0.263	0.156	0.107		Relb	0.28	0.057	0.223		Klf6	0.494	0.127	0.366
Tff3	1	0.754	0.246		Bcl11a	0.021	0	0.021		Zfp273	0.288	0.177	0.111		Dlx1	0.418	0	0.418		Hmga2	0.73	0.482	0.248		Tbx20_extended	0.105	0	0.105		Foxc1	0.576	0.361	0.215		Lef1	0.701	0.364	0.338
Bcl3	0.527	0.285	0.242		Tbx2_extended	0.083	0.062	0.021		Dlx3	0.827	0.717	0.11		Junb	0.494	0.076	0.417		Hoxd3_extended	0.486	0.245	0.242		Nfia	0.145	0.04	0.105		Zfp369	0.312	0.115	0.197		Egr2	0.364	0.055	0.309
Klf10	0.364	0.128	0.235		Arx	0.021	0.004	0.017		Tef	0.25	0.143	0.107		Zfp457	0.519	0.11	0.409		Smad4	0.365	0.129	0.235		Creb3l1	0.526	0.424	0.102		Zfp715	0.408	0.225	0.183		Rarg	0.636	0.327	0.309
Deaf1	0.391	0.168	0.223		Nfe2l2	0.021	0.004	0.017		Zfp143_extended	0.25	0.143	0.107		Six4	0.57	0.162	0.408		Foxp4	0.446	0.216	0.23		Zbtb33	0.184	0.083	0.101		Mecom	0.464	0.308	0.156		Six1	0.299	0.004	0.295
Hbp1	0.218	0	0.218		Ubp1_extended	0.354	0.349	0.006		Stat5a	0.192	0.089	0.104		Zfp628	0.658	0.281	0.377		Zfp354a	0.892	0.68	0.212		Esrrb_extended	0.224	0.123	0.1		Hoxb4	0.424	0.278	0.146		Twist2	0.883	0.589	0.294
Mafk_extended	0.245	0.028	0.218							E2f5_extended	0.288	0.19	0.099		Alx4	0.38	0.005	0.375		Tgif1_extended	0.405	0.209	0.197		Rora_extended	0.092	0.007	0.085		Hoxb6	0.52	0.374	0.146		Fos	1	0.709	0.291
Pitx2_extended	0.936	0.721	0.216							Smad4	0.288	0.19	0.099		Pax7	0.494	0.119	0.375		Zbtb6	0.338	0.144	0.194		Elk1_extended	0.211	0.127	0.084		Nkx2-1	0.24	0.097	0.143		Jun	0.351	0.062	0.289
Hivep1_extended	0.382	0.184	0.197							Hoxa3	0.231	0.135	0.096		Dlx3	1	0.638	0.362		Hoxa4_extended	0.676	0.482	0.194		Sox10	0.263	0.181	0.082		Tcf4	0.384	0.242	0.142		Nfatc4	0.649	0.371	0.278
Mtf1	0.418	0.223	0.195							Zbtb6	0.269	0.177	0.092		Rest	0.456	0.1	0.356		Meis1	0.662	0.471	0.191		Nfic	0.408	0.326	0.082		Dmrt2_extended	0.36	0.233	0.127		Bcl6	0.377	0.105	0.271
Meis1	0.227	0.05	0.177							Rfx4	0.115	0.03	0.086		Zfp612	0.544	0.21	0.335		Meis2	0.324	0.137	0.188		Emx2	0.276	0.207	0.07		Zfp72	0.328	0.207	0.121		Sox13	0.39	0.12	0.27
Stat5b_extended	0.255	0.084	0.171							Tlx3_extended	0.135	0.055	0.08		Foxp4	0.582	0.262	0.32		Rxrb_extended	0.324	0.137	0.188		Zscan10	0.079	0.018	0.061		Esrra	0.216	0.101	0.115		Zfp354a	0.922	0.669	0.253
Zfp90	0.318	0.151	0.167							Tbx4_extended	0.077	0	0.077		Zfp410	0.443	0.129	0.314		Hoxc10	0.23	0.043	0.187		Foxm1	0.289	0.228	0.061		Zfp2	0.216	0.101	0.115		Zfp663	0.247	0.004	0.243
Zfp354a	0.909	0.743	0.166							Hdx	0.212	0.135	0.077		Gata3	0.987	0.686	0.302		Tef	0.284	0.097	0.187		Gmeb2_extended	0.263	0.203	0.06		Elf2_extended	0.48	0.366	0.114		Zfp595	0.377	0.142	0.235
Hoxb9	0.164	0.006	0.158							Sp1	0.212	0.135	0.077		Zfp458	0.544	0.248	0.297		Hoxa7_extended	0.189	0.004	0.186		Rfx7	0.118	0.069	0.05		Zfp712	0.28	0.167	0.113		Etv4	0.364	0.131	0.233
Mxi1	0.336	0.179	0.158							Atf6b_extended	0.135	0.059	0.076		Irf6	0.987	0.7	0.287		Hoxb7	0.297	0.115	0.182		Ascl2	0.053	0.004	0.049		Gmeb2_extended	0.288	0.176	0.112		Foxn2_extended	0.494	0.265	0.228
Bcl6b_extended	0.264	0.106	0.157							Etv4	0.135	0.059	0.076		Emx2	0.304	0.019	0.285		Emx2	0.351	0.187	0.164		Rara	0.263	0.214	0.049		Nfil3	0.2	0.093	0.107		Nfic	0.519	0.295	0.225
Rxra	0.464	0.307	0.156							Arntl	0.192	0.118	0.074		Zfp354a	1	0.733	0.267		Hoxd10	0.162	0.004	0.159		Lhx6	0.053	0.011	0.042		Sox17	0.296	0.189	0.107		Six4	0.364	0.145	0.218
E4f1	0.318	0.184	0.134							Runx2	0.077	0.004	0.073		Ikzf2	0.646	0.381	0.265		Foxn3_extended	0.216	0.061	0.155		Sox8	0.118	0.076	0.042		Foxj3_extended	0.184	0.079	0.105		Tcf12	0.532	0.316	0.216
Dlx3	0.818	0.687	0.131							Sox11	1	0.928	0.072		Egr1	0.278	0.019	0.259		Rfxap_extended	0.284	0.129	0.154		Mef2c	0.039	0	0.039		Meis2	0.24	0.141	0.099		Dlx5	0.195	0.007	0.188
Yy1	0.3	0.173	0.127							Tead2	1	0.928	0.072		Zfp182	0.329	0.071	0.258		Zfp454	0.311	0.169	0.142		Tead1	0.039	0	0.039		Hoxb7	0.216	0.119	0.097		Zfp467	0.506	0.32	0.186
Hoxd3_extended	0.209	0.084	0.125							Zfp354a	0.865	0.793	0.072		Esrra	0.329	0.086	0.243		Foxo4_extended	0.162	0.022	0.141		Klf3_extended	0.053	0.014	0.038		Zfp319_extended	0.224	0.128	0.096		Rbpj	0.325	0.156	0.168
Rara	0.209	0.084	0.125							Rfx3	0.212	0.139	0.072		Grhl2	1	0.757	0.243		9430076C15Rik	0.216	0.076	0.141		Grhl3	0.066	0.029	0.037		Bhlhe23	0.104	0.013	0.091		Dmrt2_extended	0.403	0.244	0.159
Bach1_extended	0.182	0.061	0.12							Smarcc2	0.212	0.139	0.072		Msx1_extended	0.241	0	0.241		Elf2_extended	0.514	0.378	0.136		Cux1	0.342	0.312	0.031		Fosl2	0.192	0.101	0.091		Zfp651	0.364	0.207	0.156
E2f5_extended	0.282	0.162	0.12							Foxd1	0.096	0.025	0.071		Zfp362	0.278	0.048	0.231		Hoxd1_extended	0.297	0.162	0.135		Foxj2	0.289	0.261	0.029		Zfp273	0.256	0.167	0.089		Zfp708	0.468	0.316	0.151
Mga	0.291	0.179	0.112							Hoxb4	0.288	0.219	0.069		Relb	0.405	0.181	0.224		Ddit3	0.149	0.014	0.134		Etv1_extended	0.184	0.156	0.028		Sox3	0.136	0.048	0.088		Creb3	0.948	0.8	0.148
Thap1	0.173	0.061	0.111							Zfp458	0.385	0.316	0.068		Dmbx1	0.241	0.019	0.221		Rbak	0.216	0.083	0.133		Zfp651	0.263	0.236	0.028		Lhx3	0.144	0.057	0.087		Egr3	0.195	0.058	0.137
Ubp1_extended	0.418	0.307	0.111							Zfp369	0.269	0.203	0.067		Dmrt2_extended	0.291	0.071	0.22		Hoxa11	0.135	0.004	0.132		Elk3	0.026	0	0.026		Zfp90	0.184	0.097	0.087		E2f5_extended	0.325	0.196	0.128
Sox10	0.227	0.117	0.11							Deaf1	0.308	0.241	0.067		Zfp61	0.304	0.086	0.218		Arnt2	0.243	0.112	0.132		Erg	0.026	0	0.026		Tbx1_extended	0.104	0.018	0.086		Pax7	0.234	0.109	0.125
Smad3_extended	0.3	0.19	0.11							Otx1	0.115	0.051	0.065		Sox8	0.241	0.024	0.217		Rfx2	0.243	0.112	0.132		Etv2	0.026	0	0.026		Stat5a	0.192	0.106	0.086		Tead3	0.182	0.058	0.124
Lhx3	0.118	0.017	0.101							Cic_extended	0.077	0.017	0.06		Zbtb3	0.38	0.167	0.213		Hsf1	0.284	0.155	0.129		Gata2	0.026	0	0.026		Esrrb_extended	0.2	0.115	0.085		D130040H23Rik	0.286	0.164	0.122
Rela	0.136	0.039	0.097							Foxk1	0.135	0.076	0.059		Rbak	0.241	0.029	0.212		Mga	0.284	0.158	0.126		Lhx2	0.026	0	0.026		Zfp458	0.192	0.11	0.082		Etv3_extended	0.286	0.167	0.118
Sox11	1	0.905	0.095							Bcl6b_extended	0.212	0.156	0.055		Tcf4	0.241	0.029	0.212		E2f5_extended	0.324	0.198	0.126		Lhx9	0.026	0	0.026		Nfib	0.112	0.031	0.081		Fosl2	0.221	0.109	0.112
Tead2	1	0.905	0.095							Hoxb6	0.115	0.063	0.052		Fosb	0.228	0.019	0.209		E4f1	0.203	0.094	0.109		Runx1	0.026	0	0.026		Ikzf2	0.2	0.123	0.077		Zfp273	0.286	0.175	0.111
Hoxc4_extended	0.109	0.017	0.092							Rara	0.173	0.122	0.051		Myef2_extended	0.354	0.148	0.207		Hoxa10	0.108	0	0.108		Hoxd3_extended	0.316	0.29	0.026		Zfp58	0.376	0.3	0.076		Gata3	0.156	0.047	0.109
Zfp738	0.136	0.045	0.092							Gli1	0.096	0.046	0.05		Pitx2_extended	0.949	0.748	0.202		Hoxb3_extended	0.649	0.543	0.105		Nr2c1_extended	0.145	0.12	0.025		Rxra	0.264	0.189	0.075		Jund	0.169	0.062	0.107
Ikzf2	0.509	0.419	0.09							Glis3_extended	0.135	0.084	0.05		9430076C15Rik	0.278	0.081	0.198		Gli1	0.743	0.64	0.103		Eomes_extended	0.026	0.004	0.023		Tgif1_extended	0.296	0.225	0.071		Elk1_extended	0.221	0.124	0.097
Tbp	0.282	0.196	0.086							E2f1	0.058	0.008	0.049		Thra	0.228	0.033	0.195		Zhx1	0.203	0.101	0.102		Lhx3	0.105	0.083	0.022		Zbtb3	0.24	0.172	0.068		Pou2f1	0.13	0.036	0.094
Foxj2	0.164	0.084	0.08							Gmeb2_extended	0.192	0.143	0.049		Hsf1	0.316	0.133	0.183		Hoxd11	0.108	0.007	0.101		Esrra	0.158	0.138	0.02		Zfp612	0.168	0.101	0.067		Gli2_extended	0.273	0.185	0.087
Nfatc2	0.082	0.006	0.076							Srebf2	0.423	0.376	0.048		Rbpj	0.278	0.095	0.183		Sp4_extended	0.162	0.061	0.101		Sox6	0.026	0.007	0.019		Smarcc2	0.176	0.11	0.066		En1	0.078	0	0.078
Smad4	0.255	0.179	0.076							E2f7	0.058	0.013	0.045		Sp1	0.278	0.1	0.178		Rreb1	0.257	0.158	0.098		Hoxb1	0.421	0.402	0.019		D130040H23Rik	0.232	0.167	0.065		Bach2_extended	0.156	0.08	0.076
Foxm1	0.282	0.207	0.075							Sp4_extended	0.077	0.034	0.043		Hoxa3	0.278	0.105	0.174		Pura	0.203	0.108	0.095		Glis3_extended	0.092	0.076	0.016		Nfix	0.064	0	0.064		Klf4	0.104	0.029	0.075
Atf6b_extended	0.118	0.045	0.073							Rfx2	0.25	0.207	0.043		Egr3	0.19	0.024	0.166		Foxo1	0.108	0.014	0.094		Bcl3	0.026	0.011	0.015		Nr2f6	0.192	0.128	0.064		Klf2_extended	0.091	0.018	0.073
Hoxb4	0.273	0.207	0.066							Cux1	0.173	0.131	0.042		Sox13	0.304	0.138	0.166		Foxm1	0.311	0.223	0.088		Pitx1	0.026	0.011	0.015		Sox9	0.232	0.172	0.06		Hinfp	0.169	0.102	0.067
Bach2_extended	0.091	0.028	0.063							Foxm1	0.269	0.228	0.041		Rfx7	0.43	0.267	0.164		Etv6	0.176	0.097	0.079		Cdx1	0.013	0	0.013		Etv1_extended	0.2	0.141	0.059		Mafb	0.065	0	0.065
Zfp273	0.236	0.173	0.063							Foxl1	0.038	0	0.038		Zfp467	0.304	0.143	0.161		Ubp1_extended	0.176	0.097	0.079		Cebpa	0.013	0	0.013		Otx1	0.088	0.031	0.057		Hic1	0.286	0.222	0.064
Foxn2_extended	0.218	0.156	0.062							Pax6	0.038	0	0.038		Lef1	0.215	0.057	0.158		Zbtb33	0.162	0.09	0.072		E2f3	0.013	0	0.013		Rfx4	0.056	0.004	0.052		Sox3	0.13	0.065	0.064
Nfil3	0.091	0.034	0.057							Etv6	0.135	0.097	0.038		Smad1	0.253	0.095	0.158		Glis2	0.108	0.04	0.069		Emx1	0.013	0	0.013		Hoxd1_extended	0.224	0.172	0.052		Etv5	0.117	0.055	0.062
Cux1	0.173	0.117	0.055							Mxi1	0.269	0.232	0.037		Glis2	0.165	0.01	0.155		Klf12	0.108	0.04	0.069		Fli1	0.013	0	0.013		Rbak	0.144	0.093	0.051		Sox10	0.247	0.185	0.061
Hic2	0.173	0.117	0.055							Zfhx2_extended	0.115	0.08	0.035		Zic3_extended	0.165	0.01	0.155		Rxra	0.27	0.201	0.069		Foxa3	0.013	0	0.013		Glis3_extended	0.112	0.062	0.05		Nfat5_extended	0.26	0.2	0.06
Rreb1	0.182	0.128	0.053							Mga	0.25	0.215	0.035		Rfxap_extended	0.367	0.214	0.153		Smad1	0.135	0.068	0.067		Hdac2	0.013	0	0.013		Hic2	0.128	0.079	0.049		Rest	0.169	0.109	0.06
Gmeb2_extended	0.182	0.134	0.048							Hoxa4_extended	0.038	0.004	0.034		Zhx1	0.405	0.252	0.153		Smad3_extended	0.149	0.083	0.066		Hlf_extended	0.013	0	0.013		Hltf	0.128	0.079	0.049		Zfp319_extended	0.208	0.149	0.059
Smarcc2	0.182	0.134	0.048							Myef2_extended	0.231	0.198	0.032		Lhx6	0.165	0.014	0.15		Twist1	0.486	0.421	0.066		Irf7	0.013	0	0.013		Foxp4	0.296	0.247	0.049		Yy1	0.169	0.113	0.056
Rora_extended	0.136	0.089	0.047							Zfp467	0.212	0.181	0.03		Creb3l1	0.165	0.019	0.146		Zfp738	0.081	0.022	0.059		Max	0.013	0	0.013		Etv6	0.144	0.097	0.047		Otx1	0.091	0.04	0.051
Foxo3_extended	0.055	0.011	0.043							Etv1_extended	0.096	0.068	0.029		Esrrb_extended	0.177	0.033	0.144		Tbp	0.162	0.104	0.058		Mef2a	0.013	0	0.013		Mxi1	0.144	0.097	0.047		Batf	0.052	0.004	0.048
Hes7	0.055	0.011	0.043							Pura	0.096	0.068	0.029		Zfp319_extended	0.266	0.124	0.142		Sp2	0.068	0.011	0.057		Nfatc1	0.013	0	0.013		Foxk1	0.192	0.145	0.047		Sp1	0.143	0.095	0.048
Sox13	0.209	0.168	0.041							Zfp712	0.192	0.165	0.028		Egr2	0.165	0.024	0.141		Tcf7l1	0.297	0.241	0.056		Nfe2l3_extended	0.013	0	0.013		Rfxap_extended	0.192	0.145	0.047		Foxo3_extended	0.052	0.011	0.041
Jund	0.073	0.034	0.039							Mef2d	0.038	0.013	0.026		Glis1_extended	0.139	0	0.139		Foxj2	0.311	0.255	0.055		Nr1h3	0.013	0	0.013		Zfp628	0.16	0.115	0.045		Rfx2	0.169	0.131	0.038
Zbtb6	0.218	0.179	0.039							Foxj2	0.135	0.11	0.025		Hoxc13	0.139	0	0.139		Mtf1	0.108	0.054	0.054		Odc1	0.013	0	0.013		Foxf2	0.296	0.251	0.045		Cic_extended	0.052	0.022	0.03
Zhx1	0.318	0.279	0.039							Hlx	0.058	0.034	0.024		Rfx3	0.253	0.114	0.139		Rest	0.162	0.112	0.051		Olig2	0.013	0	0.013		Zfp143_extended	0.216	0.172	0.044		Nkx2-1	0.169	0.142	0.027
Hoxd1_extended	0.055	0.017	0.038							Ctcfl	0.115	0.093	0.023		Klf3_extended	0.152	0.014	0.138		Tcf3	0.081	0.032	0.049		Pou3f2	0.013	0	0.013		Etv5	0.096	0.053	0.043		Stat2	0.052	0.025	0.026
Zfp286	0.2	0.162	0.038							Nfib	0.038	0.017	0.022		Zfp2	0.266	0.129	0.137		Yy1	0.162	0.115	0.047		Rela	0.013	0	0.013		E4f1	0.144	0.101	0.043		Trp63	0.026	0	0.026
Zbtb33	0.155	0.117	0.037							Otx2	0.019	0	0.019		Etv6	0.203	0.067	0.136		Zfp458	0.176	0.129	0.046		Srf	0.013	0	0.013		Nr2c1_extended	0.152	0.11	0.042		Vdr	0.026	0	0.026
Tcf7	0.164	0.128	0.035							Tbx5	0.019	0	0.019		Msc_extended	0.177	0.043	0.134		Six4	0.23	0.183	0.046		Tbr1_extended	0.013	0	0.013		Nfkb2	0.072	0.031	0.041		Nfkb2	0.065	0.04	0.025
Zfp715	0.273	0.24	0.033							Zfp58	0.115	0.097	0.018		Tead1	0.139	0.005	0.134		Foxn2_extended	0.351	0.306	0.046		Sox12_extended	0.026	0.014	0.012		Isx_extended	0.096	0.057	0.039		Stat3	0.039	0.015	0.024
Crem_extended	0.036	0.006	0.031							Sox10	0.173	0.156	0.017		Mtf1	0.392	0.262	0.131		Dmbx1	0.095	0.05	0.044		Bach1_extended	0.013	0.004	0.01		Zfp454	0.224	0.185	0.039		Dmbx1	0.078	0.055	0.023
Msi1	0.064	0.034	0.03							Zhx1	0.308	0.291	0.017		Otx1	0.152	0.029	0.123		Mxi1	0.149	0.104	0.044		Mafk_extended	0.013	0.004	0.01		Pura	0.152	0.115	0.037		Zfp362	0.052	0.029	0.023
Meox1_extended	0.045	0.017	0.029							Sox2	0.019	0.004	0.015		D130040H23Rik	0.367	0.248	0.119		Zfp2	0.176	0.133	0.043		Mef2d	0.026	0.018	0.008		Nfya	0.08	0.044	0.036		Hes7	0.039	0.018	0.021
Klf7	0.027	0	0.027							Zfp663	0.019	0.004	0.015		Tbx2_extended	0.152	0.033	0.119		Hoxa9	0.041	0	0.041		Dmbx1	0.066	0.058	0.008		Sp1	0.128	0.093	0.035		Rreb1	0.195	0.175	0.02
Sox17	0.1	0.073	0.027							Msi1	0.058	0.042	0.015		Arntl	0.215	0.1	0.115		Zfp628	0.162	0.122	0.04		Ctcfl	0.053	0.047	0.006		Zhx1	0.144	0.11	0.034		Ikzf1	0.039	0.022	0.017
Tbx3_extended	0.1	0.073	0.027							Hltf	0.115	0.101	0.014		Zfp712	0.253	0.138	0.115		Deaf1	0.095	0.058	0.037		E2f1	0.013	0.011	0.002		Srebf2	0.048	0.018	0.03		Mlxipl	0.052	0.036	0.016
Gli2_extended	0.127	0.101	0.027							Hes7	0.038	0.025	0.013		Hivep1_extended	0.342	0.229	0.113		Zfp143_extended	0.216	0.18	0.036		Foxj1_extended	0.013	0.011	0.002		Stat5b_extended	0.104	0.075	0.029		Atf6b_extended	0.026	0.011	0.015
Irf1	0.036	0.011	0.025							Meox1_extended	0.038	0.025	0.013		E4f1	0.316	0.205	0.112		Pitx2_extended	0.851	0.817	0.035		Klf16_extended	0.013	0.011	0.002		Tead3	0.104	0.075	0.029		Dlx1	0.013	0	0.013
Zfp493	0.027	0.006	0.022							Rfx5	0.038	0.025	0.013		Etv1_extended	0.152	0.043	0.109		Stat5a	0.162	0.129	0.033		Otx2	0.013	0.011	0.002		Hivep1_extended	0.056	0.031	0.025		Klf13	0.013	0	0.013
Zfhx2_extended	0.1	0.078	0.022							Six3	0.038	0.025	0.013		Foxn3_extended	0.152	0.043	0.109		Gli2_extended	0.23	0.198	0.032		Hinfp	0.118	0.116	0.002		Mga	0.2	0.176	0.024		Smarcc2	0.143	0.131	0.012
Zfp369	0.227	0.207	0.021							Tcf4	0.096	0.084	0.012		Nfatc4	0.152	0.043	0.109		Zfp87	0.297	0.266	0.031		Ikzf1	0.026	0.025	0.001		Zbtb6	0.2	0.176	0.024		Tcf3	0.052	0.04	0.012
Sp2	0.082	0.061	0.02							Sox3	0.019	0.008	0.011		Phox2b	0.127	0.019	0.108		Thap1	0.041	0.011	0.03							Zfp467	0.376	0.352	0.024		Smad1	0.091	0.08	0.011
Ctcfl	0.109	0.089	0.02							Yy1	0.231	0.219	0.011		Zfp454	0.203	0.095	0.107		Rfx3	0.095	0.065	0.03							Elk4_extended	0.032	0.009	0.023		Hltf	0.104	0.095	0.009
Hoxd10	0.018	0	0.018							Irf3	0.154	0.143	0.01		Zfp286	0.253	0.148	0.106		Zfp612	0.149	0.119	0.03							Zfp595	0.208	0.185	0.023		Lhx5	0.013	0.004	0.009
Neurog2	0.018	0	0.018							Bcl6	0.077	0.068	0.009		Tlx3_extended	0.139	0.043	0.096		Sox13	0.203	0.173	0.03							Ubp1_extended	0.128	0.106	0.022		Sox8	0.091	0.084	0.007
Nkx2-3	0.018	0	0.018							Ddit3	0.019	0.013	0.007		Foxo4_extended	0.127	0.033	0.093		Jund	0.108	0.079	0.029							Foxj2	0.28	0.26	0.02		Klf3_extended	0.026	0.022	0.004
Stat2	0.073	0.056	0.017							Zfp708	0.115	0.11	0.006		Zfp708	0.177	0.086	0.092		Stat5b_extended	0.108	0.079	0.029							Mef2d	0.032	0.013	0.019		Mxi1	0.117	0.113	0.004
Arnt2	0.145	0.128	0.017							Hoxd3_extended	0.135	0.131	0.004		Rfx2	0.278	0.19	0.088		Rbpj	0.216	0.187	0.029							Nfat5_extended	0.224	0.207	0.017		Foxj1_extended	0.013	0.011	0.002
Irf9	0.027	0.011	0.016							Lhx3	0.058	0.055	0.003		Rxra	0.43	0.343	0.088		Hbp1	0.027	0	0.027							Neurog2	0.016	0.004	0.012		Klf16_extended	0.013	0.011	0.002
Nfic	0.027	0.011	0.016							Nfat5_extended	0.404	0.401	0.003		Nfe2l1_extended	0.278	0.195	0.083		Hoxd12	0.027	0	0.027							Ctcfl	0.056	0.044	0.012		Sox6	0.013	0.011	0.002
Foxd2	0.127	0.112	0.016							Bhlhe23	0.019	0.017	0.002		Rxrb_extended	0.139	0.057	0.082		Zfp715	0.311	0.284	0.027							Pax7	0.144	0.132	0.012		Zfhx2_extended	0.078	0.076	0.002
Tef	0.173	0.156	0.016							Foxc2	0.019	0.017	0.002		Sox11	1	0.919	0.081		Usf2_extended	0.041	0.014	0.026							Rxrb_extended	0.184	0.172	0.012		Rora_extended	0.026	0.025	0.001
Zfp143_extended	0.173	0.156	0.016							Hoxc6	0.019	0.017	0.002		Tead2	1	0.919	0.081		Zbtb3	0.216	0.191	0.026							Thap1	0.024	0.013	0.011
Hoxb6	0.082	0.067	0.015							Zfp628	0.385	0.384	0.001		Irf3	0.203	0.124	0.079		Ctcfl	0.068	0.043	0.024							Smad3_extended	0.104	0.093	0.011
Npdc1_extended	0.036	0.022	0.014												Mafb	0.076	0	0.076		Zfhx2_extended	0.095	0.072	0.023							Etv3_extended	0.2	0.189	0.011
Hmga2	0.282	0.268	0.014												Nfia	0.076	0	0.076		Sox10	0.216	0.194	0.022							Zfp362	0.04	0.031	0.009
Hoxb5_extended	0.018	0.006	0.013												Sox6	0.076	0	0.076		Nfat5_extended	0.23	0.209	0.021							Zfp738	0.04	0.031	0.009
Hoxc10	0.018	0.006	0.013												Gli2_extended	0.165	0.09	0.074		E2f1	0.027	0.007	0.02							Dlx2	0.008	0	0.008
Hoxd9	0.018	0.006	0.013												Hdx	0.203	0.129	0.074		Klf16_extended	0.027	0.007	0.02							Dlx6	0.008	0	0.008
Foxj1_extended	0.027	0.017	0.011												Rreb1	0.203	0.129	0.074		Otx2	0.027	0.007	0.02							Neurod2	0.008	0	0.008
Foxo1	0.027	0.017	0.011												Alx3	0.076	0.005	0.071		Foxk1	0.176	0.158	0.017							Nkx6-2	0.008	0	0.008
Atf3	0.009	0	0.009												Zfp58	0.152	0.081	0.071		Bcl3	0.027	0.011	0.016							Pax6	0.008	0	0.008
Atf4	0.009	0	0.009												Klf4	0.089	0.019	0.07		Pitx1	0.027	0.011	0.016							Phox2b	0.008	0	0.008
Erg	0.009	0	0.009												Nkx6-1_extended	0.089	0.019	0.07		Srebf2	0.041	0.025	0.015							Six3	0.008	0	0.008
Hoxd8_extended	0.009	0	0.009												Creb3l2	0.076	0.01	0.066		Bach2_extended	0.108	0.094	0.015							Sox2	0.008	0	0.008
Klf11_extended	0.009	0	0.009												Rfx5	0.076	0.01	0.066		Ikzf2	0.162	0.147	0.015							Foxj1_extended	0.016	0.009	0.007
Klf13	0.009	0	0.009												Twist1	0.076	0.01	0.066		Nr2f6	0.162	0.147	0.015							Lhx6	0.024	0.018	0.006
Mlx	0.009	0	0.009												Smad3_extended	0.278	0.214	0.064		Cdx2	0.014	0	0.014							Usf2_extended	0.024	0.018	0.006
Sox5	0.009	0	0.009												Glis3_extended	0.139	0.076	0.063		Hoxc8	0.014	0	0.014							Grhl3	0.04	0.035	0.005
Hltf	0.109	0.101	0.009												Wt1	0.063	0	0.063		Myc	0.014	0	0.014							Zfhx2_extended	0.08	0.075	0.005
Foxp4	0.355	0.346	0.008												Bcl6	0.114	0.052	0.062		Pou3f4	0.014	0	0.014							Yy1	0.128	0.123	0.005
Stat3	0.018	0.011	0.007												Sp2	0.114	0.052	0.062		Hoxb9	0.027	0.014	0.013							Atf4	0.008	0.004	0.004
Rfx2	0.218	0.212	0.006												Jun	0.089	0.029	0.06		Zfp712	0.216	0.205	0.011							Bach1_extended	0.008	0.004	0.004
Elk4_extended	0.009	0.006	0.004												Klf16_extended	0.063	0.005	0.059		Atf4	0.014	0.004	0.01							Lhx5	0.008	0.004	0.004
Hoxa11	0.009	0.006	0.004												Twist2	0.063	0.005	0.059		Mafk_extended	0.014	0.004	0.01							Msi1	0.008	0.004	0.004
Irf2	0.009	0.006	0.004												Sox9	0.241	0.186	0.055		Msi1	0.014	0.004	0.01							Rarb	0.008	0.004	0.004
Stat1	0.009	0.006	0.004												Zfp369	0.253	0.2	0.053		Rarb	0.014	0.004	0.01							Zfp493	0.008	0.004	0.004
Zfp663	0.009	0.006	0.004												Foxd1	0.076	0.024	0.052		Zfp493	0.014	0.004	0.01							Hoxb8	0.264	0.26	0.004
Etv3_extended	0.182	0.179	0.003												Tcf7	0.177	0.129	0.049		Stat3	0.027	0.018	0.009							Atf6b_extended	0.016	0.013	0.003
E2f1	0.018	0.017	0.001												Hoxb1	0.114	0.067	0.047		Zfp72	0.257	0.248	0.009							Hes7	0.024	0.022	0.002
Jun	0.045	0.045	0.001												Usf2_extended	0.076	0.029	0.047		Neurog2	0.014	0.007	0.006							Nfia	0.064	0.062	0.002
															Bhlhe23	0.051	0.005	0.046		Grhl3	0.041	0.036	0.005							Rfx3	0.072	0.07	0.002
															Foxm1	0.266	0.224	0.042		Sp1	0.108	0.104	0.004							Stat2	0.032	0.031	0.001
															Hmga2	0.304	0.262	0.042		Rfx7	0.081	0.079	0.002							Hoxd3_extended	0.296	0.295	0.001
															Ctcfl	0.127	0.086	0.041		Smarcc2	0.135	0.133	0.002
															Tcf3	0.051	0.01	0.041		Hivep1_extended	0.041	0.04	0.001
															Pura	0.101	0.062	0.039
															Elf1	0.038	0	0.038
															Jund	0.076	0.038	0.038
															Lhx2	0.038	0	0.038
															Meis2	0.038	0	0.038
															Tcf12	0.038	0	0.038
															Hic2	0.165	0.129	0.036
															Stat2	0.089	0.052	0.036
															Npdc1_extended	0.051	0.019	0.032
															Six3	0.051	0.019	0.032
															Hltf	0.127	0.095	0.031
															Zscan10	0.608	0.576	0.031
															Hoxb4	0.253	0.224	0.029
															Tgif1_extended	0.519	0.49	0.029
															Foxc2	0.038	0.01	0.028
															Gli1	0.076	0.048	0.028
															Hoxc6	0.038	0.01	0.028
															Mef2d	0.038	0.01	0.028
															Bach1_extended	0.127	0.1	0.027
															En1	0.025	0	0.025
															Klf2_extended	0.063	0.038	0.025
															Lhx5	0.025	0	0.025
															Nfe2l3_extended	0.025	0	0.025
															Foxo1	0.038	0.014	0.024
															Nfib	0.038	0.014	0.024
															Etv4	0.089	0.067	0.022
															Irf7	0.025	0.005	0.021
															Patz1	0.025	0.005	0.021
															Rel	0.025	0.005	0.021
															Sox12_extended	0.025	0.005	0.021
															Sox3	0.025	0.005	0.021
															Foxk1	0.101	0.081	0.02
															Zfhx2_extended	0.101	0.081	0.02
															Cux1	0.152	0.133	0.019
															Rela	0.089	0.071	0.017
															Smarcc2	0.165	0.148	0.017
															Bach2_extended	0.063	0.048	0.016
															Stat3	0.025	0.01	0.016
															Cebpb	0.013	0	0.013
															Cebpd	0.013	0	0.013
															Dlx6	0.013	0	0.013
															Fli1	0.013	0	0.013
															Gabpa	0.013	0	0.013
															Gata6	0.013	0	0.013
															Hic1	0.013	0	0.013
															Hoxa5_extended	0.013	0	0.013
															Hoxd11	0.013	0	0.013
															Irf5	0.013	0	0.013
															Irf8	0.013	0	0.013
															Maf	0.013	0	0.013
															Max	0.013	0	0.013
															Mef2a	0.013	0	0.013
															Nfkb1	0.013	0	0.013
															Pou3f2	0.013	0	0.013
															Runx1	0.013	0	0.013
															Six1	0.013	0	0.013
															Sox21	0.013	0	0.013
															Sp4_extended	0.051	0.038	0.013
															Stat6	0.013	0	0.013
															Zic4_extended	0.013	0	0.013
															Nr2f6	0.241	0.229	0.012
															Zbtb6	0.203	0.19	0.012
															Irf9	0.025	0.014	0.011
															Nfic	0.025	0.014	0.011
															Hoxd1_extended	0.038	0.029	0.009
															Arx	0.013	0.005	0.008
															Elk4_extended	0.013	0.005	0.008
															Hoxa11	0.013	0.005	0.008
															Irf2	0.013	0.005	0.008
															Nfe2l2	0.013	0.005	0.008
															Rfx4	0.051	0.043	0.008
															Sox17	0.089	0.081	0.008
															Sox2	0.013	0.005	0.008
															Stat1	0.013	0.005	0.008
															Foxj1_extended	0.025	0.019	0.006
															Irf1	0.025	0.019	0.006
															Pou2f1	0.025	0.019	0.006
															Rarb	0.62	0.614	0.006
															Hoxa4_extended	0.013	0.01	0.003
															Hoxb5_extended	0.013	0.01	0.003
															Hoxc10	0.013	0.01	0.003
															Hoxd9	0.013	0.01	0.003
															Zfp143_extended	0.165	0.162	0.003
															Ikzf1	0.025	0.024	0.002
															Zfp715	0.253	0.252	0.001
															Zfp90	0.215	0.214	0.001

## Sheet: DEGs_between_early_and_late_epi
DEGs between early and late epitehlial cells in intestine, liver, lung and skin corresponding to Fig. 3a
DEGs between early and late epithelial cells of intestine								DEGs between early and late epithelial cells of liver								DEGs between early and late epithelial cells of lung								DEGs between early and late epithelial cells of skin
myAUC	avg_diff	power	pct.1	pct.2	cluster	gene		myAUC	avg_diff	power	pct.1	pct.2	cluster	gene		myAUC	avg_diff	power	pct.1	pct.2	cluster	gene		myAUC	avg_diff	power	pct.1	pct.2	cluster	gene
0.977	2.45133	0.954	1	0.944	intestine1	Map1b		1	2.57968	1	1	0.136	liver1	Myl7		1	3.53717	1	1	0.135	lung1	Hbb-bh1		0.911	1.61101	0.822	1	0.925	skin1	Krt18
0.956	2.88127	0.912	0.982	0.519	intestine1	Anxa5		0.998	3.35844	0.996	1	0.227	liver1	Dpysl2		0.984	3.61981	0.968	1	0.162	lung1	Hba-x		0.901	2.50687	0.802	1	0.575	skin1	2810417H13Rik
0.953	3.95334	0.906	0.964	0.796	intestine1	Gpx3		0.961	1.62296	0.922	0.962	0.864	liver1	Ubb		0.968	2.47617	0.936	1	0.324	lung1	Hbb-y		0.876	1.70902	0.752	0.923	0.325	skin1	Uhrf1
0.935	2.09557	0.87	1	0.926	intestine1	Bnip3		0.949	2.6314	0.898	0.962	0.545	liver1	Mfap2		0.96	2.52809	0.92	1	0.486	lung1	Slc2a3		0.875	1.94765	0.75	0.949	0.5	skin1	Spc24
0.932	2.78987	0.864	0.982	0.444	intestine1	Slc2a3		0.947	2.66054	0.894	0.962	0.5	liver1	Nnat		0.915	2.01745	0.83	1	0.324	lung1	Fam183b		0.872	2.54035	0.744	1	0.725	skin1	Ier2
0.926	2.20804	0.852	1	0.944	intestine1	Krt19		0.944	1.39874	0.888	1	0.818	liver1	Serpinh1		0.914	1.56319	0.828	0.933	0.081	lung1	Rbp4		0.869	2.17971	0.738	0.949	0.425	skin1	Rrm2
0.92	3.02796	0.84	0.964	0.407	intestine1	Cald1		0.942	3.14056	0.884	0.923	0.227	liver1	Crabp2		0.903	1.56483	0.806	1	0.784	lung1	Emb		0.859	2.93556	0.718	0.821	0.15	skin1	Dusp1
0.906	1.54847	0.812	1	0.889	intestine1	Pvrl2		0.931	2.21411	0.862	0.962	0.5	liver1	Tes		0.9	1.98117	0.8	0.8	0	lung1	Pf4		0.856	1.11218	0.712	1	0.95	skin1	Dek
0.897	5.25849	0.794	0.839	0.093	intestine1	Nepn		0.93	1.76855	0.86	1	0.545	liver1	Slc2a3		0.881	1.64656	0.762	0.933	0.297	lung1	Tubb6		0.846	1.72353	0.692	0.897	0.425	skin1	Gjb3
0.894	2.79404	0.788	0.893	0.278	intestine1	Vtn		0.918	1.54497	0.836	1	0.864	liver1	Fasn		0.873	2.33926	0.746	0.8	0.162	lung1	Afp		0.841	2.09686	0.682	0.974	0.725	skin1	Kpna2
0.891	2.51866	0.782	0.982	0.759	intestine1	Fstl1		0.911	2.07411	0.822	0.962	0.818	liver1	Sox11		0.863	1.77712	0.726	0.733	0.027	lung1	Ambp		0.84	1.56087	0.68	0.923	0.45	skin1	Tiparp
0.891	2.38308	0.782	0.946	0.685	intestine1	Sparc		0.905	2.51119	0.81	0.885	0.136	liver1	Map1b		0.846	1.9774	0.692	0.933	0.486	lung1	Arg1		0.838	1.87567	0.676	0.949	0.725	skin1	Tubb4b
0.889	2.49394	0.778	0.946	0.667	intestine1	Gabarapl1		0.904	2.36949	0.808	0.808	0	liver1	Igfbp5		0.845	1.04017	0.69	1	0.838	lung1	Pdlim1		0.83	1.99364	0.66	0.872	0.375	skin1	Top2a
0.881	2.20896	0.762	0.929	0.407	intestine1	Tmprss2		0.904	1.53126	0.808	0.923	0.682	liver1	Trappc3		0.838	1.45758	0.676	0.733	0.081	lung1	Apoa2		0.829	2.63956	0.658	0.769	0.175	skin1	Crip2
0.874	1.84043	0.748	0.946	0.537	intestine1	Slc16a3		0.899	2.65971	0.798	0.923	0.591	liver1	Cldn6		0.829	2.49051	0.658	0.8	0.297	lung1	Glrx		0.828	1.4807	0.656	0.949	0.575	skin1	Birc5
0.864	1.62844	0.728	0.982	0.833	intestine1	Hif1a		0.892	1.58413	0.784	1	0.818	liver1	F11r		0.829	1.06173	0.658	1	0.946	lung1	Id2		0.828	1.13242	0.656	1	0.95	skin1	Hat1
0.859	3.15655	0.718	0.732	0.037	intestine1	Sgce		0.891	1.70346	0.782	0.808	0.045	liver1	Tnni1		0.825	1.1159	0.65	0.933	0.459	lung1	Jmjd6		0.826	1.348	0.652	0.897	0.55	skin1	Nup85
0.859	2.85439	0.718	0.804	0.13	intestine1	Id3		0.886	2.13265	0.772	0.923	0.727	liver1	Zfp664		0.821	1.6147	0.642	0.8	0.216	lung1	Prtg		0.825	1.16665	0.65	0.974	0.75	skin1	Cldn6
0.858	2.2769	0.716	1	0.722	intestine1	Igfbp5		0.877	1.40326	0.754	0.885	0.682	liver1	Wbp1		0.818	1.23503	0.636	1	0.811	lung1	Ubb		0.819	1.13595	0.638	0.923	0.725	skin1	Smc2
0.857	2.81837	0.714	0.821	0.148	intestine1	Npnt		0.874	1.50306	0.748	1	0.591	liver1	Kdm5b		0.816	1.66064	0.632	1	0.784	lung1	Bex2		0.818	1.41422	0.636	0.872	0.35	skin1	Prim1
0.857	1.86308	0.714	0.893	0.667	intestine1	Plin2		0.872	2.2706	0.744	0.846	0.227	liver1	Ctxn1		0.816	1.58871	0.632	0.867	0.405	lung1	Arxes2		0.817	1.89373	0.634	0.769	0.175	skin1	Tcf19
0.856	2.50132	0.712	0.964	0.815	intestine1	Meg3		0.867	1.50117	0.734	0.962	0.636	liver1	Gpx3		0.816	1.00672	0.632	1	0.568	lung1	Snapin		0.816	2.11634	0.632	0.846	0.425	skin1	Cdk1
0.854	1.95856	0.708	0.964	0.685	intestine1	2610528A11Rik		0.867	1.10035	0.734	1	0.818	liver1	Mfap3		0.809	1.51226	0.618	0.867	0.351	lung1	Cthrc1		0.814	2.01779	0.628	0.846	0.3	skin1	Ccnb1
0.852	2.23099	0.704	0.929	0.481	intestine1	Jun		0.866	1.16787	0.732	0.962	0.591	liver1	Mfap1a		0.805	1.62953	0.61	0.733	0.243	lung1	Rpusd3		0.811	1.54051	0.622	0.923	0.675	skin1	Tuba1c
0.842	1.59859	0.684	0.946	0.574	intestine1	Rdx		0.864	1.28862	0.728	1	0.682	liver1	Gsk3b		0.805	1.51247	0.61	0.867	0.459	lung1	Id1		0.811	1.51888	0.622	0.795	0.25	skin1	Trip13
0.84	1.77422	0.68	0.929	0.648	intestine1	Hmgn3		0.864	1.26419	0.728	1	0.636	liver1	Setd5		0.803	1.0117	0.606	0.933	0.432	lung1	Ppap2c		0.809	3.14448	0.618	0.641	0.05	skin1	Prtg
0.837	1.70436	0.674	0.982	0.926	intestine1	Slc2a1		0.861	2.39771	0.722	0.808	0.227	liver1	Scd1		0.802	1.18771	0.604	0.867	0.378	lung1	Car2		0.808	4.7433	0.616	0.615	0	skin1	Fosb
0.833	1.4614	0.666	0.964	0.907	intestine1	Vcan		0.86	1.5	0.72	0.962	0.636	liver1	Cdkn1a		0.8	1.13633	0.6	1	0.73	lung1	Eno3		0.808	4.07326	0.616	0.615	0	skin1	Car4
0.832	2.46564	0.664	0.786	0.333	intestine1	Klf6		0.86	1.35098	0.72	1	0.864	liver1	Nras		0.8	1.07411	0.6	0.933	0.324	lung1	Vopp1		0.808	1.70641	0.616	0.846	0.3	skin1	Cenpk
0.828	4.67662	0.656	0.714	0.074	intestine1	Fos		0.858	1.51253	0.716	1	0.818	liver1	Id3		0.785	1.17907	0.57	0.933	0.541	lung1	Naa38		0.808	1.68955	0.616	0.897	0.6	skin1	Pvrl2
0.828	2.15755	0.656	0.875	0.481	intestine1	Tln2		0.857	1.86538	0.714	0.885	0.364	liver1	Lamb1		0.774	1.87438	0.548	0.8	0.378	lung1	Ifitm1		0.806	1.93618	0.612	0.923	0.575	skin1	Ccnd2
0.825	1.61812	0.65	0.964	0.648	intestine1	App		0.857	1.70625	0.714	0.923	0.727	liver1	Mettl2		0.767	2.65766	0.534	0.533	0	lung1	Nkx2-6		0.806	1.40064	0.612	0.795	0.275	skin1	Cenph
0.823	2.14668	0.646	0.804	0.278	intestine1	Lpp		0.856	1.48293	0.712	0.962	0.864	liver1	Slc38a1		0.764	1.86954	0.528	0.6	0.108	lung1	Pkib		0.804	1.52035	0.608	0.821	0.275	skin1	Rfc4
0.822	2.28435	0.644	0.857	0.481	intestine1	Spon2		0.854	1.58029	0.708	0.962	0.682	liver1	Rnf145		0.764	1.39549	0.528	0.867	0.486	lung1	Mt1		0.803	2.04592	0.606	0.897	0.6	skin1	Hes1
0.815	2.03244	0.63	0.804	0.333	intestine1	Amotl2		0.852	1.57948	0.704	0.962	0.682	liver1	Epcam		0.76	1.47434	0.52	0.8	0.459	lung1	Mis18bp1		0.803	1.67449	0.606	0.897	0.525	skin1	Gmnn
0.815	1.81016	0.63	0.768	0.241	intestine1	Fhl1		0.851	1.35133	0.702	0.962	0.818	liver1	2610001J05Rik		0.76	1.247	0.52	0.933	0.784	lung1	Yif1b		0.803	1.24093	0.606	0.949	0.575	skin1	Dnajc9
0.815	1.33393	0.63	0.982	0.907	intestine1	Nras		0.848	1.43691	0.696	1	0.773	liver1	Dbn1		0.76	1.03498	0.52	1	0.541	lung1	Asap1		0.802	1.45832	0.604	0.897	0.675	skin1	Nup62
0.813	1.84691	0.626	0.964	0.778	intestine1	Ifitm1		0.846	2.21124	0.692	0.692	0	liver1	Ncs1		0.756	1.21883	0.512	0.933	0.703	lung1	Cpm		0.802	1.01983	0.604	0.974	0.725	skin1	Crabp1
0.813	1.40655	0.626	0.946	0.852	intestine1	Pgm2		0.843	1.30523	0.686	1	0.455	liver1	Sparc		0.755	1.50414	0.51	0.6	0.135	lung1	Gldc		0.801	1.8572	0.602	0.744	0.25	skin1	Ncaph
0.813	1.31633	0.626	0.946	0.87	intestine1	Kdm5a		0.843	1.17541	0.686	0.923	0.727	liver1	Hes6		0.751	1.22014	0.502	0.733	0.324	lung1	0610030E20Rik		0.8	1.46564	0.6	0.897	0.525	skin1	Tacc3
0.812	1.5506	0.624	0.964	0.778	intestine1	Zc3h11a		0.841	1.29511	0.682	0.885	0.818	liver1	Gpatch8		0.751	1.03342	0.502	0.867	0.595	lung1	Coa7		0.8	1.20066	0.6	0.974	0.85	skin1	Slbp
0.808	3.04371	0.616	0.768	0.407	intestine1	Anxa2		0.84	1.20571	0.68	0.962	0.773	liver1	Trim35		0.742	1.08935	0.484	0.8	0.459	lung1	Bop1		0.799	2.66818	0.598	0.949	0.65	skin1	Fos
0.807	1.57978	0.614	1	0.926	intestine1	Fn1		0.839	1.69476	0.678	0.808	0.182	liver1	Spint1		0.741	1.07306	0.482	0.8	0.405	lung1	Trmt10a		0.799	1.17844	0.598	0.949	0.625	skin1	Cse1l
0.805	1.90678	0.61	0.821	0.333	intestine1	6330403K07Rik		0.839	1.32685	0.678	1	0.909	liver1	Fus		0.739	1.13425	0.478	0.6	0.135	lung1	Gsg2		0.798	1.26362	0.596	0.795	0.325	skin1	D17H6S56E-5
0.802	2.50836	0.604	0.625	0.019	intestine1	Plekha2		0.837	1.51771	0.674	0.808	0.273	liver1	Nav1		0.738	2.32532	0.476	0.533	0.054	lung1	Ttr		0.797	1.7143	0.594	0.949	0.625	skin1	Lig1
0.802	1.37209	0.604	0.946	0.704	intestine1	Prom1		0.837	1.47652	0.674	0.808	0.227	liver1	Tnpo1		0.737	1.23573	0.474	0.6	0.162	lung1	Bora		0.794	2.0463	0.588	0.692	0.175	skin1	Tmem37
0.801	2.61276	0.602	0.625	0.037	intestine1	Dusp6		0.836	1.4797	0.672	0.923	0.682	liver1	Prom1		0.737	1.1656	0.474	0.6	0.135	lung1	Asb4		0.794	1.18262	0.588	0.974	0.85	skin1	H2afx
0.801	1.49005	0.602	0.893	0.611	intestine1	Dlgap4		0.836	1.24333	0.672	0.923	0.409	liver1	Adssl1		0.733	1.16699	0.466	0.8	0.622	lung1	Prmt7		0.793	2.69154	0.586	0.872	0.5	skin1	Ube2c
0.8	1.28578	0.6	0.946	0.815	intestine1	Golm1		0.836	1.09479	0.672	0.923	0.727	liver1	Men1		0.73	1.17658	0.46	0.6	0.135	lung1	Trp53rkb		0.792	1.41281	0.584	0.949	0.65	skin1	Igdcc3
0.799	2.14805	0.598	0.929	0.593	intestine1	Cyr61		0.834	1.79282	0.668	0.731	0.091	liver1	Fam199x		0.724	1.15928	0.448	0.733	0.378	lung1	Cdca2		0.79	1.17036	0.58	0.949	0.675	skin1	Cenpw
0.798	1.79082	0.596	0.696	0.148	intestine1	Pla2g7		0.834	1.15357	0.668	1	0.909	liver1	Pdlim7		0.723	1.06815	0.446	0.667	0.297	lung1	Itih2		0.789	1.50778	0.578	0.846	0.5	skin1	Rangap1
0.798	1.41329	0.596	0.911	0.685	intestine1	Cldn4		0.832	1.67282	0.664	0.885	0.636	liver1	Tnrc6b		0.721	1.54311	0.442	0.467	0.027	lung1	Hhex		0.789	1.36976	0.578	0.795	0.3	skin1	Dnmt3b
0.795	3.04979	0.59	0.661	0.148	intestine1	Ntng1		0.83	3.08651	0.66	0.731	0.227	liver1	Cldn7		0.721	1.29062	0.442	0.533	0.081	lung1	Ankle1		0.788	1.2299	0.576	0.897	0.45	skin1	Mad2l1
0.795	2.0842	0.59	0.964	0.815	intestine1	Dpysl2		0.83	1.1744	0.66	0.962	0.909	liver1	Jkamp		0.721	1.10729	0.442	0.667	0.243	lung1	Cdc14b		0.786	1.64044	0.572	0.821	0.525	skin1	Wfdc2
0.794	1.63418	0.588	0.839	0.556	intestine1	Palld		0.83	1.09119	0.66	0.962	0.682	liver1	Tmed1		0.721	1.02617	0.442	0.933	0.622	lung1	Ccdc86		0.784	1.6234	0.568	0.821	0.375	skin1	Coro1c
0.794	1.31162	0.588	0.929	0.759	intestine1	Pdlim1		0.83	1.02484	0.66	0.923	0.5	liver1	Alg2		0.717	1.51636	0.434	0.533	0.135	lung1	Rbpms2		0.784	1.4893	0.568	0.949	0.7	skin1	Klf6
0.792	2.03442	0.584	0.804	0.37	intestine1	Prtg		0.828	1.18609	0.656	0.885	0.773	liver1	Fam20c		0.717	1.33386	0.434	0.733	0.297	lung1	Cdkn1a		0.782	1.35127	0.564	0.718	0.15	skin1	Rad51
0.791	1.81313	0.582	0.839	0.426	intestine1	Phlda1		0.175	1.36961	0.65	0.654	1	liver1	Hba-x		0.717	1.2585	0.434	0.733	0.568	lung1	Mns1		0.782	1.28971	0.564	0.769	0.225	skin1	Plk4
0.79	2.00238	0.58	0.821	0.556	intestine1	Cadm1		0.825	1.21983	0.65	0.885	0.455	liver1	Gltp		0.717	1.15604	0.434	0.6	0.189	lung1	Gpatch2		0.781	1.11072	0.562	0.949	0.575	skin1	Mcm5
0.789	2.54126	0.578	0.625	0.074	intestine1	Igsf3		0.825	1.0469	0.65	0.923	0.636	liver1	Gapvd1		0.715	1.27212	0.43	0.8	0.568	lung1	Plk1		0.779	1.35164	0.558	0.795	0.3	skin1	Cdc20
0.789	2.14687	0.578	0.804	0.426	intestine1	Cnn2		0.823	1.83758	0.646	0.846	0.409	liver1	Gap43		0.715	1.22695	0.43	0.667	0.297	lung1	Sgol2a		0.779	1.01941	0.558	0.949	0.725	skin1	Tyms
0.788	1.30111	0.576	0.929	0.759	intestine1	Lamp2		0.823	1.3859	0.646	0.923	0.409	liver1	Tet1		0.714	1.33962	0.428	0.533	0.081	lung1	Hoxa2		0.778	1.3605	0.556	0.821	0.35	skin1	Kif20b
0.788	1.29004	0.576	0.964	0.889	intestine1	Flna		0.823	1.33313	0.646	0.846	0.5	liver1	Amer1		0.712	1.763	0.424	0.667	0.297	lung1	Plgrkt		0.777	2.09279	0.554	0.692	0.2	skin1	Prc1
0.788	1.14872	0.576	0.946	0.87	intestine1	Mmp11		0.822	1.39867	0.644	0.846	0.636	liver1	H2afy2		0.711	1.05159	0.422	0.667	0.27	lung1	Ccnf		0.777	1.23706	0.554	0.974	0.725	skin1	Pmf1
0.787	1.58952	0.574	0.911	0.741	intestine1	Gsk3b		0.822	1.19035	0.644	0.962	0.909	liver1	Dhcr7		0.708	1.12876	0.416	0.6	0.189	lung1	Cited1		0.776	1.7107	0.552	0.692	0.175	skin1	Tpx2
0.787	1.25615	0.574	0.964	0.815	intestine1	Trappc6a		0.821	1.11987	0.642	0.962	0.591	liver1	Map1lc3a		0.705	1.50805	0.41	0.667	0.324	lung1	Asf1b		0.775	1.21705	0.55	0.897	0.575	skin1	Rrm1
0.786	3.3453	0.572	0.607	0.056	intestine1	Tro		0.818	1.53473	0.636	0.885	0.455	liver1	Mycbp2		0.705	1.27962	0.41	0.6	0.324	lung1	Hist1h2an		0.774	1.39016	0.548	0.974	0.875	skin1	Dut
0.785	1.46908	0.57	0.964	0.852	intestine1	Atp2b1		0.818	1.17851	0.636	0.923	0.636	liver1	Ncapd2		0.705	1.23781	0.41	0.6	0.216	lung1	Smim10l2a		0.773	1.10069	0.546	0.821	0.325	skin1	Dhfr
0.785	1.31245	0.57	1	0.926	intestine1	Aplp2		0.817	2.01961	0.634	0.731	0.227	liver1	Pls1		0.705	1.19831	0.41	0.467	0.054	lung1	Rrp12		0.772	1.17184	0.544	0.949	0.875	skin1	Wdr43
0.784	1.63624	0.568	0.857	0.481	intestine1	Efna1		0.816	1.52333	0.632	0.846	0.318	liver1	Xrn1		0.701	1.91314	0.402	0.467	0.108	lung1	Cenpl		0.772	1.16236	0.544	0.949	0.75	skin1	Smc4
0.783	1.9327	0.566	0.804	0.556	intestine1	Abcg2		0.815	1.12761	0.63	0.923	0.773	liver1	Tug1		0.701	1.50971	0.402	1	0.946	lung1	Exosc2		0.772	1.05349	0.544	0.692	0.15	skin1	Shcbp1
0.781	3.14674	0.562	0.589	0.037	intestine1	Nrp1		0.813	1.60539	0.626	0.808	0.182	liver1	Xist		0.701	1.14739	0.402	1	0.838	lung1	Bnip3		0.771	1.99502	0.542	0.769	0.325	skin1	Hist1h2ae
0.78	1.50519	0.56	0.714	0.204	intestine1	Klhl24		0.813	1.28402	0.626	1	0.591	liver1	Gm1673		0.946	2.80579	0.892	0.892	0	lung2	Mgp		0.771	1.68641	0.542	0.795	0.35	skin1	Spc25
0.78	1.13273	0.56	0.964	0.889	intestine1	Mfge8		0.813	1.24933	0.626	0.962	0.727	liver1	Ppp2r4		0.913	3.14735	0.826	0.973	0.533	lung2	Igfbp5		0.771	1.38963	0.542	1	0.875	skin1	Id1
0.779	2.09608	0.558	0.821	0.463	intestine1	Lgals1		0.813	1.13742	0.626	0.923	0.773	liver1	Bptf		0.865	1.38861	0.73	1	0.867	lung2	Nnat		0.77	1.58635	0.54	0.692	0.2	skin1	Racgap1
0.777	2.3212	0.554	0.679	0.204	intestine1	Cxcl12		0.813	1.06997	0.626	0.923	0.727	liver1	Dag1		0.85	1.95341	0.7	0.892	0.533	lung2	Btg2		0.769	2.21401	0.538	0.667	0.2	skin1	Aurkb
0.777	1.1503	0.554	0.964	0.833	intestine1	Chmp2b		0.812	1.79455	0.624	0.654	0.045	liver1	Fads2		0.849	1.99969	0.698	0.946	0.6	lung2	Nedd9		0.769	1.48788	0.538	0.641	0.125	skin1	Cdc45
0.777	1.12564	0.554	0.893	0.796	intestine1	Uchl1		0.812	1.09968	0.624	0.962	0.773	liver1	Zdhhc20		0.834	1.82105	0.668	0.919	0.867	lung2	Thbs1		0.768	1.40463	0.536	0.974	0.525	skin1	Nmt2
0.776	1.92206	0.552	0.839	0.667	intestine1	Pdlim7		0.809	2.01974	0.618	0.808	0.545	liver1	Wfdc2		0.831	2.16697	0.662	0.838	0.4	lung2	Anxa2		0.767	1.53177	0.534	0.821	0.525	skin1	Cdca8
0.776	1.87294	0.552	0.714	0.222	intestine1	Mllt3		0.809	1.6941	0.618	0.808	0.364	liver1	Agpat4		0.823	3.15813	0.646	0.703	0.067	lung2	Smoc2		0.766	1.34847	0.532	0.692	0.175	skin1	Bub1b
0.776	1.43317	0.552	0.893	0.704	intestine1	Itm2c		0.808	2.06366	0.616	0.654	0.091	liver1	Sec14l4		0.814	1.26251	0.628	1	0.667	lung2	2410006H16Rik		0.765	1.56517	0.53	0.692	0.175	skin1	Tubb6
0.775	2.00732	0.55	0.732	0.222	intestine1	Robo2		0.808	1.42421	0.616	0.923	0.682	liver1	Colgalt1		0.813	1.76477	0.626	0.892	0.8	lung2	Myh9		0.765	1.04404	0.53	0.923	0.725	skin1	Hn1l
0.774	1.71143	0.548	0.732	0.241	intestine1	Plk2		0.808	1.08953	0.616	1	0.909	liver1	Hmgcs1		0.807	3.03797	0.614	0.649	0.067	lung2	Fmod		0.764	1.3518	0.528	0.769	0.35	skin1	Rfc5
0.774	1.50229	0.548	0.839	0.37	intestine1	Pygl		0.807	1.66854	0.614	0.885	0.591	liver1	Wdr70		0.807	1.33237	0.614	1	0.933	lung2	Sfpq		0.764	1.04007	0.528	0.821	0.425	skin1	Ccnb2
0.772	1.67444	0.544	0.857	0.481	intestine1	Sox4		0.806	1.81722	0.612	0.731	0.273	liver1	Espn		0.805	1.90186	0.61	0.919	0.733	lung2	Fbn2		0.763	2.11368	0.526	0.564	0.05	skin1	Esco2
0.771	3.27116	0.542	0.696	0.222	intestine1	Btg2		0.806	1.51916	0.612	0.769	0.318	liver1	Hsdl1		0.8	1.88115	0.6	0.784	0.333	lung2	Vim		0.763	1.19198	0.526	0.923	0.65	skin1	Creld2
0.771	2.97241	0.542	0.607	0.111	intestine1	Xist		0.802	1.50279	0.604	0.808	0.545	liver1	Wasf2		0.793	2.18246	0.586	0.649	0.067	lung2	Bcl11a		0.763	1.03899	0.526	0.974	0.8	skin1	Cdca4
0.771	1.44692	0.542	0.732	0.222	intestine1	Gata3		0.801	1.52798	0.602	0.769	0.409	liver1	P4ha2		0.793	1.78071	0.586	0.757	0.333	lung2	Tmed7		0.762	1.67665	0.524	0.641	0.15	skin1	Hmmr
0.77	1.80728	0.54	0.696	0.204	intestine1	Ypel5		0.801	1.46509	0.602	0.885	0.273	liver1	Bcl9		0.793	1.31406	0.586	1	0.733	lung2	Qk		0.761	1.04389	0.522	0.872	0.45	skin1	Rpl14-ps1
0.769	1.18778	0.538	0.911	0.796	intestine1	Rtn3		0.8	1.1647	0.6	0.962	0.5	liver1	Rabl6		0.784	1.53074	0.568	0.676	0.133	lung2	Slc1a4		0.76	1.00166	0.52	0.974	0.825	skin1	Akap12
0.768	2.15667	0.536	0.571	0.037	intestine1	Tspan18		0.8	1.06753	0.6	0.962	0.773	liver1	Arid1a		0.782	1.65851	0.564	0.73	0.2	lung2	Dnajb4		0.759	1.78166	0.518	0.692	0.225	skin1	Gap43
0.767	2.6086	0.534	0.643	0.167	intestine1	Dpysl3		0.799	1.44594	0.598	0.769	0.227	liver1	Sun1		0.781	1.20793	0.562	0.919	0.867	lung2	Clk1		0.758	2.06246	0.516	0.59	0.075	skin1	Mest
0.767	1.65154	0.534	0.75	0.352	intestine1	Capn6		0.799	1.27833	0.598	0.923	0.545	liver1	Ppp1r12a		0.78	1.41749	0.56	0.838	0.533	lung2	Erbb2ip		0.758	1.09254	0.516	0.769	0.325	skin1	Cenpf
0.767	1.11542	0.534	0.929	0.833	intestine1	Plin3		0.796	1.33345	0.592	0.885	0.682	liver1	Tenm3		0.778	1.671	0.556	0.892	0.8	lung2	Foxp2		0.757	1.33461	0.514	0.897	0.65	skin1	Ergic2
0.766	1.32875	0.532	0.911	0.722	intestine1	Atp6ap1		0.795	1.17087	0.59	0.885	0.773	liver1	Phf23		0.777	3.96351	0.554	0.595	0.067	lung2	Acta2		0.757	1.05258	0.514	0.641	0.125	skin1	Poc1a
0.765	2.86113	0.53	0.679	0.278	intestine1	Clu		0.794	1.90118	0.588	0.692	0.227	liver1	Kdm2b		0.777	2.07639	0.554	0.703	0.333	lung2	Ly6h		0.756	1.51164	0.512	0.744	0.35	skin1	Tfap2c
0.763	2.14749	0.526	0.589	0.093	intestine1	Amdhd1		0.794	1.43083	0.588	0.885	0.455	liver1	Tor1b		0.777	1.24834	0.554	0.838	0.467	lung2	Chka		0.754	1.84805	0.508	0.641	0.225	skin1	Kif23
0.761	1.09912	0.522	0.839	0.611	intestine1	Ociad1		0.792	1.09687	0.584	0.923	1	liver1	Ckap5		0.771	1.65091	0.542	0.757	0.467	lung2	Cpsf7		0.754	1.37311	0.508	0.667	0.175	skin1	Mis18bp1
0.76	1.76016	0.52	0.661	0.204	intestine1	Ahnak		0.79	1.88815	0.58	0.769	0.455	liver1	Rtn4		0.77	2.2579	0.54	0.541	0	lung2	Tgfbi		0.754	1.21152	0.508	0.769	0.375	skin1	Tmem47
0.759	1.13261	0.518	0.929	0.852	intestine1	Ctsa		0.79	1.2808	0.58	0.846	0.636	liver1	Csnk1e		0.769	1.34437	0.538	0.838	0.667	lung2	Hes6		0.754	1.04545	0.508	0.872	0.45	skin1	Vrk1
0.758	3.51567	0.516	0.679	0.296	intestine1	Hba-x		0.788	2.36008	0.576	0.615	0.045	liver1	Fzd2		0.768	1.30776	0.536	0.838	0.533	lung2	Pdxdc1		0.753	1.84265	0.506	0.641	0.175	skin1	Pbk
0.757	2.5864	0.514	0.554	0.056	intestine1	Gsn		0.788	1.50186	0.576	0.577	0	liver1	Fblim1		0.766	1.4137	0.532	0.892	0.6	lung2	Slc44a2		0.751	1.60995	0.502	0.615	0.15	skin1	Melk
0.757	1.99554	0.514	0.661	0.241	intestine1	Clgn		0.783	1.84827	0.566	0.692	0.273	liver1	2700049A03Rik		0.765	1.15614	0.53	0.865	0.533	lung2	Sox4		0.75	1.20908	0.5	0.769	0.325	skin1	Mki67
0.756	1.76013	0.512	0.696	0.259	intestine1	Cyp39a1		0.783	1.74656	0.566	0.769	0.455	liver1	Frat1		0.764	2.1673	0.528	0.622	0.2	lung2	Slc15a2		0.75	1.01901	0.5	0.821	0.425	skin1	Rce1
0.755	1.97281	0.51	0.625	0.167	intestine1	Kif5c		0.783	1.68216	0.566	0.769	0.409	liver1	Cep164		0.764	2.03609	0.528	0.703	0.333	lung2	Hnrnpll		0.749	1.57228	0.498	0.59	0.125	skin1	Efcab11
0.755	1.39342	0.51	0.786	0.444	intestine1	Klk8		0.783	1.57808	0.566	0.731	0.273	liver1	Zfp553		0.757	1.34626	0.514	0.811	0.6	lung2	Bptf		0.749	1.14443	0.498	0.667	0.175	skin1	Ifitm3
0.755	1.11272	0.51	0.857	0.593	intestine1	Cldnd1		0.783	1.0342	0.566	0.846	0.636	liver1	Gla		0.755	1.06314	0.51	0.919	0.867	lung2	Ddx17		0.748	1.10236	0.496	0.718	0.275	skin1	Cenpe
0.755	1.07868	0.51	0.964	0.796	intestine1	Sat1		0.781	1.13448	0.562	0.962	0.909	liver1	Trappc6a		0.754	1.75099	0.508	0.757	0.667	lung2	Psme4		0.748	1.02303	0.496	0.667	0.15	skin1	Sct
0.753	2.19802	0.506	0.554	0.074	intestine1	Lbh		0.781	1.07332	0.562	0.885	0.955	liver1	Praf2		0.753	1.9307	0.506	0.622	0.267	lung2	Sec63		0.747	1.605	0.494	0.615	0.15	skin1	Cdc25c
0.753	1.72118	0.506	0.768	0.444	intestine1	Crip2		0.781	1.00745	0.562	0.962	0.591	liver1	G6pc3		0.753	1.33909	0.506	0.73	0.333	lung2	Smad4		0.747	1.12149	0.494	0.897	0.6	skin1	Ccdc80
0.753	1.67187	0.506	0.786	0.519	intestine1	Anxa6		0.78	1.0598	0.56	0.962	0.909	liver1	Spr		0.751	1.65033	0.502	0.703	0.333	lung2	Ubqln2		0.746	1.39239	0.492	0.667	0.225	skin1	Cldn3
0.753	1.61219	0.506	0.821	0.667	intestine1	Afp		0.78	1.02604	0.56	1	0.909	liver1	Fam195b		0.75	1.31742	0.5	0.784	0.533	lung2	Gspt1		0.746	1.29733	0.492	0.821	0.475	skin1	Tagln2
0.753	1.30883	0.506	0.821	0.556	intestine1	0610040J01Rik		0.777	1.26417	0.554	0.808	0.5	liver1	Dlgap4		0.75	1.17814	0.5	0.811	0.533	lung2	Pnrc1		0.746	1.26071	0.492	0.872	0.425	skin1	Rab38
0.752	2.43514	0.504	0.589	0.111	intestine1	Serpinf1		0.775	1.07096	0.55	0.962	0.5	liver1	Ccdc36		0.749	1.21651	0.498	0.919	0.8	lung2	Tmem98		0.745	2.3488	0.49	0.538	0.075	skin1	Dusp6
0.751	1.50354	0.502	0.786	0.5	intestine1	Tpp1		0.773	2.71128	0.546	0.615	0.091	liver1	Sct		0.746	2.21545	0.492	0.703	0.467	lung2	Cldn18		0.745	1.6078	0.49	0.641	0.225	skin1	Ckap2l
0.75	1.39631	0.5	0.804	0.519	intestine1	Espn		0.773	1.70872	0.546	0.731	0.273	liver1	Plk2		0.744	2.07923	0.488	0.676	0.333	lung2	Npat		0.745	1.28426	0.49	0.769	0.4	skin1	Appbp2
0.749	1.62814	0.498	0.696	0.333	intestine1	Tcn2		0.773	1.70786	0.546	0.846	0.591	liver1	Nrep		0.743	4.58563	0.486	0.486	0	lung2	Sftpc		0.744	3.55081	0.488	0.487	0	skin1	Xist
0.749	1.12636	0.498	0.911	0.759	intestine1	Mllt4		0.773	1.31575	0.546	0.808	0.545	liver1	Styx		0.743	1.6568	0.486	0.595	0.133	lung2	Rnf43		0.744	1.40749	0.488	0.897	0.75	skin1	Cldn4
0.747	1.42883	0.494	0.821	0.556	intestine1	Pld3		0.773	1.19906	0.546	0.923	0.773	liver1	Rcn1		0.742	1.68897	0.484	0.541	0.067	lung2	Cep350		0.743	1.33032	0.486	0.564	0.075	skin1	Spsb4
0.747	1.35379	0.494	0.679	0.241	intestine1	Syt11		0.772	2.13476	0.544	0.577	0.045	liver1	B4galt4		0.738	1.8543	0.476	0.811	0.533	lung2	Mal2		0.743	1.09807	0.486	0.923	0.75	skin1	Ruvbl2
0.747	1.30868	0.494	0.911	0.667	intestine1	Eps8l2		0.772	1.44165	0.544	0.577	0.045	liver1	Vasn		0.738	1.08957	0.476	0.811	0.533	lung2	Chd3		0.742	1.80891	0.484	0.897	0.475	skin1	Jun
0.747	1.0459	0.494	0.875	0.667	intestine1	Mia3		0.772	1.41933	0.544	0.654	0.136	liver1	Enpp5		0.737	1.0078	0.474	0.946	1	lung2	Aes		0.74	1.33252	0.48	0.744	0.225	skin1	Cisd3
0.746	1.29826	0.492	0.804	0.519	intestine1	Qk		0.771	1.48542	0.542	0.769	0.455	liver1	Stxbp2		0.736	2.48228	0.472	0.541	0.133	lung2	Zfp36l2		0.739	1.12213	0.478	0.615	0.175	skin1	Fignl1
0.745	1.86151	0.49	0.696	0.296	intestine1	Eno3		0.771	1.23516	0.542	0.846	0.591	liver1	Gns		0.736	1.71163	0.472	0.703	0.4	lung2	Acadl		0.739	1.05192	0.478	0.821	0.575	skin1	Smchd1
0.745	1.46557	0.49	0.804	0.444	intestine1	Fxyd6		0.771	1.08117	0.542	0.923	0.864	liver1	Lss		0.735	1.98896	0.47	0.595	0.2	lung2	Ppp1r3b		0.738	1.69247	0.476	0.615	0.225	skin1	Kif11
0.744	1.46058	0.488	0.75	0.426	intestine1	Csnk1g1		0.771	1.02344	0.542	0.962	0.727	liver1	Rlim		0.735	1.75568	0.47	0.622	0.267	lung2	Smox		0.738	1.17847	0.476	0.718	0.25	skin1	Uap1
0.742	1.33177	0.484	0.839	0.685	intestine1	Col18a1		0.77	1.08664	0.54	0.654	0.227	liver1	Palm		0.734	1.661	0.468	0.649	0.267	lung2	Jup		0.738	1.02885	0.476	0.846	0.575	skin1	Mrps30
0.742	1.11346	0.484	0.946	0.796	intestine1	Tmem9		0.769	1.90566	0.538	0.538	0	liver1	Gria3		0.733	2.22478	0.466	0.514	0.067	lung2	Prkd3		0.738	1.02184	0.476	0.821	0.6	skin1	Mcm3
0.742	1.08974	0.484	0.875	0.741	intestine1	Os9		0.769	1.69432	0.538	0.538	0	liver1	Actc1		0.733	1.70614	0.466	0.703	0.333	lung2	Rabgap1		0.737	1.32878	0.474	0.615	0.2	skin1	Slc25a13
0.741	3.53721	0.482	0.482	0	intestine1	Krtap17-1		0.769	1.6216	0.538	0.538	0	liver1	Tbrg3		0.733	1.25872	0.466	0.865	0.733	lung2	Tgfb2		0.736	1.07642	0.472	0.615	0.15	skin1	Ska3
0.741	1.41691	0.482	0.696	0.259	intestine1	Myo10		0.769	1.55283	0.538	0.538	0	liver1	Tnnt2		0.733	1.22719	0.466	0.784	0.467	lung2	Map4k4		0.735	1.07043	0.47	0.769	0.375	skin1	Whsc1
0.74	1.54227	0.48	0.732	0.333	intestine1	Lman2l		0.769	1.39423	0.538	0.923	0.773	liver1	Anxa5		0.733	1.13183	0.466	0.919	0.733	lung2	E030019B13Rik		0.734	1.54265	0.468	0.615	0.175	skin1	Asf1b
0.74	1.01141	0.48	0.875	0.648	intestine1	Serpine2		0.769	1.20063	0.538	0.769	0.455	liver1	Cep170b		0.733	1.12003	0.466	0.973	0.867	lung2	Ctbp1		0.734	1.12767	0.468	0.897	0.55	skin1	Rbpms
0.739	3.48311	0.478	0.5	0.037	intestine1	Psca		0.769	1.03646	0.538	0.923	0.727	liver1	Onecut1		0.732	1.44168	0.464	0.73	0.4	lung2	Pkp4		0.733	1.62901	0.466	0.59	0.125	skin1	Haus5
0.738	1.05921	0.476	0.964	0.815	intestine1	Laptm4a		0.769	1.01269	0.538	0.962	0.818	liver1	Tmem123		0.73	1.84266	0.46	0.459	0	lung2	Tspan15		0.733	1.5966	0.466	0.564	0.125	skin1	Shmt1
0.737	1.78471	0.474	0.714	0.296	intestine1	Arhgap24		0.768	1.24657	0.536	0.731	0.409	liver1	Zc2hc1a		0.729	1.73506	0.458	0.649	0.267	lung2	Ubxn2a		0.733	1.17432	0.466	0.692	0.25	skin1	Atad2
0.737	1.10517	0.474	0.893	0.648	intestine1	Sgpl1		0.767	2.30355	0.534	0.654	0.227	liver1	Crb3		0.728	1.54899	0.456	0.784	0.6	lung2	Kras		0.732	1.11163	0.464	0.692	0.25	skin1	G6pc3
0.736	1.26873	0.472	0.821	0.537	intestine1	Gpc6		0.767	1.23003	0.534	0.769	0.5	liver1	Deaf1		0.728	1.06701	0.456	0.946	0.733	lung2	Huwe1		0.731	2.22855	0.462	0.462	0	skin1	Ntrk2
0.735	4.65384	0.47	0.482	0.019	intestine1	Postn		0.765	1.38098	0.53	0.808	0.318	liver1	Jarid2		0.727	1.61945	0.454	0.703	0.4	lung2	Rec8		0.731	1.12934	0.462	0.897	0.725	skin1	Bcl2l1
0.735	1.42976	0.47	0.571	0.093	intestine1	Klf11		0.764	1.48309	0.528	0.962	0.818	liver1	Pdrg1		0.727	1.32588	0.454	0.784	0.667	lung2	Ankrd11		0.73	1.47969	0.46	0.513	0.05	skin1	Lrr1
0.734	1.77251	0.468	0.607	0.185	intestine1	Rem2		0.764	1.20868	0.528	0.769	0.682	liver1	Fiz1		0.726	1.51196	0.452	0.757	0.6	lung2	Ep400		0.73	1.01833	0.46	0.949	0.725	skin1	Degs1
0.733	1.34207	0.466	0.804	0.685	intestine1	Chd7		0.764	1.02244	0.528	0.846	0.727	liver1	Ero1l		0.724	2.68629	0.448	0.486	0.067	lung2	C430049B03Rik		0.729	1.11815	0.458	0.667	0.275	skin1	Incenp
0.731	2.10504	0.462	0.589	0.185	intestine1	Flrt3		0.762	1.50991	0.524	0.615	0.136	liver1	Slc27a3		0.724	2.09922	0.448	0.514	0.067	lung2	Nfib		0.729	1.07123	0.458	0.769	0.475	skin1	Nt5dc2
0.731	1.897	0.462	0.911	0.704	intestine1	Ccnd2		0.762	1.41102	0.524	0.654	0.182	liver1	Aldoc		0.724	1.19152	0.448	0.892	0.733	lung2	Rai14		0.729	1.00413	0.458	0.923	0.775	skin1	Mcm4
0.731	1.42071	0.462	0.625	0.241	intestine1	Klf7		0.762	1.25317	0.524	0.692	0.273	liver1	Gpd2		0.723	1.05318	0.446	0.946	0.867	lung2	Arid1a		0.728	1.08682	0.456	0.615	0.175	skin1	Cdca5
0.73	2.13409	0.46	0.518	0.093	intestine1	Plat		0.762	1.21002	0.524	0.769	0.273	liver1	Clic6		0.721	2.32768	0.442	0.486	0.067	lung2	Ube2q2		0.728	1.08404	0.456	1	0.825	skin1	Efna5
0.729	1.67019	0.458	0.554	0.111	intestine1	Tubb2b		0.762	1.19846	0.524	0.846	0.545	liver1	Heatr6		0.721	1.34091	0.442	0.676	0.4	lung2	Fam120a		0.726	1.26962	0.452	0.821	0.55	skin1	Ppp1r7
0.729	1.52475	0.458	0.625	0.222	intestine1	Pbxip1		0.762	1.16948	0.524	0.769	0.318	liver1	Flywch1		0.72	1.55415	0.44	0.649	0.4	lung2	Icam1		0.726	1.22363	0.452	0.615	0.2	skin1	Ctsc
0.729	1.16365	0.458	0.804	0.519	intestine1	Nr2f2		0.762	1.14685	0.524	0.846	0.545	liver1	Nrd1		0.719	1.22384	0.438	0.73	0.4	lung2	Pcf11		0.724	2.47469	0.448	0.513	0.05	skin1	Cdkn1a
0.728	3.23152	0.456	0.536	0.13	intestine1	Dusp1		0.762	1.09572	0.524	0.962	0.818	liver1	Ddah2		0.719	1.02642	0.438	0.568	0.133	lung2	Jmjd8		0.724	1.75679	0.448	0.564	0.15	skin1	Clspn
0.727	1.33168	0.454	0.768	0.37	intestine1	Ero1l		0.762	1.0355	0.524	0.846	0.636	liver1	Mpp5		0.717	1.61275	0.434	0.757	0.6	lung2	Alcam		0.723	2.49725	0.446	0.821	0.625	skin1	Egr1
0.727	1.18756	0.454	0.786	0.519	intestine1	Glg1		0.76	2.0199	0.52	0.731	0.5	liver1	Apela		0.717	1.03708	0.434	0.676	0.267	lung2	Smad5		0.723	1.65033	0.446	0.667	0.225	skin1	Ccdc101
0.727	1.07153	0.454	0.875	0.556	intestine1	Mgea5		0.76	1.63259	0.52	0.692	0.273	liver1	Sugp1		0.716	2.17765	0.432	0.432	0	lung2	Irs1		0.723	1.59176	0.446	0.821	0.45	skin1	Tmem214
0.726	1.36449	0.452	0.732	0.481	intestine1	Fermt2		0.76	1.11952	0.52	0.731	0.273	liver1	D10Jhu81e		0.715	2.2973	0.43	0.486	0.067	lung2	Alyref2		0.722	1.81648	0.444	0.513	0.1	skin1	Psat1
0.726	1.19645	0.452	0.714	0.37	intestine1	Prmt2		0.76	1.08481	0.52	0.731	0.318	liver1	Tti1		0.714	1.18685	0.428	0.811	0.733	lung2	Tmem176b		0.722	1.51805	0.444	0.564	0.125	skin1	Mapk13
0.726	1.11959	0.452	0.875	0.722	intestine1	Colgalt1		0.759	1.60709	0.518	0.846	0.773	liver1	Mvd		0.714	1.17417	0.428	0.703	0.267	lung2	Crnde		0.722	1.27348	0.444	0.692	0.275	skin1	Timeless
0.726	1.09996	0.452	0.768	0.463	intestine1	Bcam		0.759	1.49977	0.518	0.846	0.591	liver1	AF357425		0.714	1.00049	0.428	0.784	0.467	lung2	Ube2g1		0.72	1.54512	0.44	0.538	0.1	skin1	Ndc80
0.725	2.47629	0.45	0.625	0.241	intestine1	Anxa3		0.759	1.29572	0.518	0.692	0.318	liver1	Gpc6		0.711	1.38553	0.422	0.811	0.667	lung2	Lrrcc1		0.719	1.602	0.438	0.615	0.275	skin1	Plk1
0.725	1.98251	0.45	0.518	0.056	intestine1	Dusp3		0.758	1.59667	0.516	0.731	0.409	liver1	Prelid2		0.71	1.34944	0.42	0.595	0.2	lung2	Col27a1		0.718	1.85603	0.436	0.487	0.05	skin1	Rad18
0.725	1.19469	0.45	0.929	0.778	intestine1	Tnrc6b		0.758	1.52233	0.516	0.654	0.227	liver1	Slc4a7		0.709	1.21715	0.418	0.865	0.933	lung2	Fgfr2		0.718	1.13866	0.436	0.667	0.275	skin1	Eno3
0.724	1.70882	0.448	0.643	0.241	intestine1	Srgap1		0.758	1.48532	0.516	0.885	0.682	liver1	Supt5		0.708	2.14188	0.416	0.541	0.2	lung2	Pygl		0.717	1.5428	0.434	0.641	0.275	skin1	Tk1
0.724	1.44393	0.448	0.661	0.315	intestine1	Tet1		0.757	1.60884	0.514	0.615	0.227	liver1	Btbd9		0.708	1.91468	0.416	0.595	0.333	lung2	Paxbp1		0.717	1.52759	0.434	0.538	0.125	skin1	Clu
0.724	1.33104	0.448	0.804	0.574	intestine1	Mysm1		0.757	1.53889	0.514	0.731	0.455	liver1	Mllt4		0.708	1.11885	0.416	0.919	0.733	lung2	Ppp1cc		0.717	1.40439	0.434	0.564	0.15	skin1	Cenpn
0.724	1.0938	0.448	0.929	0.778	intestine1	Rcn1		0.757	1.2819	0.514	0.731	0.364	liver1	Pxdn		0.708	1.06119	0.416	0.865	0.733	lung2	Stag1		0.716	2.63386	0.432	0.564	0.175	skin1	Cited1
0.724	1.0168	0.448	0.857	0.519	intestine1	Rtn4		0.757	1.12098	0.514	0.846	0.591	liver1	Igfbp2		0.707	1.34325	0.414	0.703	0.4	lung2	Heatr6		0.715	1.33822	0.43	0.615	0.25	skin1	Terf1
0.723	1.07672	0.446	0.857	0.611	intestine1	Rexo1		0.757	1.11144	0.514	0.923	0.727	liver1	Ints7		0.706	1.91598	0.412	0.459	0.067	lung2	Arhgap21		0.715	1.03162	0.43	0.974	0.725	skin1	Slc16a1
0.722	1.12681	0.444	0.839	0.667	intestine1	Cep70		0.757	1.07512	0.514	0.885	0.773	liver1	Tln2		0.706	1.39124	0.412	0.595	0.2	lung2	Pias2		0.714	1.86229	0.428	0.487	0.075	skin1	Ttk
0.721	1.67178	0.442	0.607	0.204	intestine1	Speg		0.756	1.0373	0.512	0.962	0.864	liver1	Hk2		0.706	1.26045	0.412	0.784	0.733	lung2	Clk4		0.714	1.7154	0.428	0.59	0.175	skin1	Foxi2
0.721	1.21313	0.442	0.857	0.796	intestine1	Prss8		0.755	1.62534	0.51	0.577	0.091	liver1	Fstl1		0.705	1.32544	0.41	0.784	0.6	lung2	Phldb2		0.714	1.5732	0.428	0.692	0.35	skin1	Pold1
0.72	1.15011	0.44	0.911	0.759	intestine1	Zfp292		0.753	1.4643	0.506	0.577	0.091	liver1	Cln8		0.705	1.2227	0.41	0.622	0.333	lung2	Leng8		0.714	1.4752	0.428	0.744	0.65	skin1	Pmp22
0.719	1.46899	0.438	0.768	0.481	intestine1	Agpat4		0.753	1.11017	0.506	0.577	0.136	liver1	Cyb561		0.705	1.20778	0.41	0.757	0.533	lung2	St14		0.713	1.54617	0.426	0.59	0.2	skin1	Cmss1
0.718	1.54074	0.436	0.714	0.389	intestine1	Plod2		0.753	1.07261	0.506	0.885	0.545	liver1	Tgif1		0.705	1.09182	0.41	0.757	0.533	lung2	Cnot4		0.713	1.05317	0.426	0.923	0.75	skin1	Atf4
0.718	1.22041	0.436	0.804	0.537	intestine1	Mprip		0.753	1.00565	0.506	0.692	0.227	liver1	Cstf2t		0.703	3.18563	0.406	0.405	0	lung2	Cldn10		0.712	1.19821	0.424	0.667	0.3	skin1	Kif22
0.717	1.39091	0.434	0.911	0.741	intestine1	Peg3		0.751	1.17315	0.502	0.808	0.591	liver1	Ssbp2		0.703	2.61866	0.406	0.405	0	lung2	Islr		0.712	1.17746	0.424	0.538	0.1	skin1	Ehd4
0.717	1.38756	0.434	0.768	0.481	intestine1	Sptan1		0.75	1.63674	0.5	0.5	0	liver1	Fgd2		0.703	2.41025	0.406	0.405	0	lung2	Fgfr3		0.712	1.12909	0.424	0.59	0.15	skin1	Sgol2a
0.715	1.59198	0.43	0.661	0.352	intestine1	Fgfr1		0.75	1.4649	0.5	0.5	0	liver1	Sfrp1		0.703	2.3272	0.406	0.405	0	lung2	Sema3e		0.711	1.80652	0.422	0.667	0.325	skin1	Ubxn8
0.715	1.33628	0.43	0.625	0.259	intestine1	Tnfaip8		0.75	1.22799	0.5	0.962	0.909	liver1	Eno3		0.703	1.89875	0.406	0.622	0.4	lung2	Akap8l		0.711	1.09331	0.422	0.667	0.275	skin1	Dusp9
0.714	1.00805	0.428	0.768	0.463	intestine1	Lgmn		0.75	1.203	0.5	0.731	0.455	liver1	Clcn4-2		0.703	1.5411	0.406	0.405	0	lung2	Kremen1		0.71	1.23534	0.42	0.564	0.15	skin1	Kif2c
0.713	2.21896	0.426	0.5	0.111	intestine1	Dlk1		0.75	1.08667	0.5	0.808	0.545	liver1	Sin3a		0.703	1.31234	0.406	0.784	0.667	lung2	Slc12a2		0.71	1.14848	0.42	0.923	0.675	skin1	Seh1l
0.713	1.54116	0.426	0.554	0.148	intestine1	Dpysl5		0.75	1.08544	0.5	0.846	0.636	liver1	Nsdhl		0.702	1.14417	0.404	0.541	0.133	lung2	Gls		0.708	1.32191	0.416	0.538	0.125	skin1	Fzd7
0.713	1.50309	0.426	0.536	0.148	intestine1	Dtna		0.749	1.06208	0.498	0.731	0.409	liver1	Hs2st1		0.701	1.63	0.402	0.595	0.333	lung2	Rbfox2		0.708	1.03352	0.416	0.846	0.65	skin1	Eva1b
0.713	1.34338	0.426	0.946	0.87	intestine1	Pnisr		0.749	1.0268	0.498	0.962	0.864	liver1	Ogfr		0.701	1.1253	0.402	0.865	0.733	lung2	Mcl1		0.707	1.87036	0.414	0.821	0.475	skin1	Junb
0.712	1.74219	0.424	0.661	0.37	intestine1	Bend4		0.748	1.02517	0.496	1	0.909	liver1	Bambi										0.707	1.07087	0.414	0.872	0.675	skin1	Ddx39
0.712	1.08373	0.424	0.768	0.537	intestine1	Rsbn1		0.747	1.35216	0.494	0.654	0.364	liver1	Rcan2										0.706	1.70651	0.412	0.615	0.325	skin1	Aurka
0.711	1.58626	0.422	0.75	0.5	intestine1	Ube2h		0.747	1.24851	0.494	0.654	0.182	liver1	Rnf40										0.706	1.32702	0.412	0.59	0.225	skin1	Dlgap5
0.711	1.03587	0.422	0.875	0.667	intestine1	Upk1a		0.747	1.07971	0.494	0.577	0.091	liver1	Vopp1										0.706	1.2744	0.412	0.667	0.3	skin1	Arid3b
0.71	1.72508	0.42	0.661	0.333	intestine1	Cgnl1		0.746	1.1146	0.492	0.923	0.818	liver1	Zfp266										0.705	2.63212	0.41	0.41	0	skin1	Nr4a1
0.71	1.6893	0.42	0.661	0.315	intestine1	Cmtm8		0.745	1.23057	0.49	0.731	0.545	liver1	Zfp740										0.705	1.70267	0.41	0.513	0.125	skin1	Anln
0.71	1.18415	0.42	0.714	0.426	intestine1	Cttnbp2nl		0.745	1.15251	0.49	0.846	0.591	liver1	Shoc2										0.705	1.16544	0.41	0.59	0.2	skin1	Ect2
0.71	1.09563	0.42	0.768	0.537	intestine1	Airn		0.743	1.58597	0.486	0.654	0.364	liver1	Prss8										0.704	1.76676	0.408	0.462	0.05	skin1	Cdca2
0.71	1.02165	0.42	0.911	0.833	intestine1	Sdc4		0.742	1.06957	0.484	0.731	0.409	liver1	Sart1										0.704	1.49395	0.408	0.487	0.1	skin1	Dscc1
0.709	1.00578	0.418	0.875	0.593	intestine1	Fzd2		0.741	1.59609	0.482	0.577	0.182	liver1	Spon2										0.703	1.21183	0.406	0.667	0.275	skin1	Ap1s2
0.708	1.33136	0.416	0.625	0.296	intestine1	Epdr1		0.741	1.55628	0.482	0.769	0.5	liver1	Snx27										0.703	1.04375	0.406	0.641	0.3	skin1	Chka
0.707	2.01589	0.414	0.571	0.204	intestine1	Egr1		0.741	1.51699	0.482	0.615	0.182	liver1	Traf3ip1										0.703	1.03763	0.406	0.795	0.575	skin1	Vcl
0.707	1.01481	0.414	0.607	0.222	intestine1	Plekhf2		0.741	1.47549	0.482	0.538	0.091	liver1	Ctsc										0.999	5.69705	0.998	1	0.077	skin2	Gjb2
0.706	1.23304	0.412	0.732	0.444	intestine1	Igf1r		0.741	1.42314	0.482	0.615	0.227	liver1	Smpdl3b										0.974	3.49125	0.948	1	0.282	skin2	Krt15
0.705	1.82088	0.41	0.5	0.111	intestine1	Frmd4b		0.74	2.20109	0.48	0.577	0.182	liver1	Bcl2l11										0.925	2.12909	0.85	1	0.564	skin2	Cxcl14
0.705	1.05336	0.41	0.839	0.667	intestine1	Col4a1		0.74	1.28334	0.48	0.538	0.091	liver1	Tubb4a										0.906	3.82224	0.812	0.85	0.077	skin2	Gjb6
0.703	3.3874	0.406	0.429	0.037	intestine1	Fbn2		0.74	1.19187	0.48	0.769	0.591	liver1	Aar2										0.899	1.99181	0.798	0.975	0.641	skin2	Skap2
0.703	1.7716	0.406	0.625	0.315	intestine1	Bdh2		0.74	1.15877	0.48	0.846	0.773	liver1	Tia1										0.889	2.13959	0.778	0.925	0.41	skin2	Htra1
0.703	1.12982	0.406	0.786	0.593	intestine1	Tcf4		0.738	1.57173	0.476	0.846	0.909	liver1	Trim59										0.87	1.71268	0.74	0.975	0.897	skin2	Cd59a
0.702	2.43102	0.404	0.679	0.407	intestine1	Hbegf		0.738	1.23769	0.476	0.615	0.182	liver1	Vash2										0.865	2.9661	0.73	0.8	0.179	skin2	Hotairm1
0.702	1.27979	0.404	0.661	0.333	intestine1	Tiparp		0.738	1.21627	0.476	0.923	0.864	liver1	Mllt10										0.856	1.11863	0.712	1	0.949	skin2	Itm2a
0.989	3.09668	0.978	1	0.536	intestine2	Lgals2		0.738	1.11218	0.476	0.808	0.455	liver1	Acaca										0.855	1.21941	0.71	1	0.949	skin2	Gm1673
0.886	1.91407	0.772	0.944	0.607	intestine2	Pcsk9		0.737	1.08543	0.474	0.808	0.591	liver1	Rsbn1										0.854	2.11889	0.708	0.975	0.744	skin2	Prss23
0.882	3.04654	0.764	0.778	0.018	intestine2	Lect2		0.737	1.05863	0.474	0.731	0.409	liver1	Cbfa2t2										0.852	3.94882	0.704	0.75	0.077	skin2	Coch
0.866	1.88298	0.732	0.889	0.304	intestine2	Ugt2b34		0.736	1.37667	0.472	0.615	0.227	liver1	Trim71										0.848	1.06538	0.696	1	0.949	skin2	Rsrp1
0.866	1.60545	0.732	0.907	0.321	intestine2	Isx		0.736	1.22991	0.472	0.846	0.773	liver1	Rsf1										0.847	1.37765	0.694	1	0.872	skin2	Hspb1
0.861	1.65838	0.722	0.944	0.536	intestine2	Papss1		0.736	1.15995	0.472	0.808	0.636	liver1	Mboat7										0.844	2.59025	0.688	0.85	0.359	skin2	Krt14
0.853	1.18047	0.706	1	0.768	intestine2	Ppa1		0.736	1.15425	0.472	0.846	0.591	liver1	Hgsnat										0.842	1.65979	0.684	0.975	0.667	skin2	Wnt10a
0.85	1.09154	0.7	1	0.821	intestine2	Fam183b		0.734	1.46844	0.468	0.692	0.364	liver1	Atad2b										0.838	1.66448	0.676	0.775	0.205	skin2	Smoc2
0.847	1.34766	0.694	0.944	0.75	intestine2	Idh3a		0.734	1.3618	0.468	0.577	0.182	liver1	Hip1										0.824	1.67645	0.648	0.85	0.359	skin2	Efna1
0.831	2.26814	0.662	0.759	0.125	intestine2	Alpl		0.734	1.20043	0.468	0.692	0.409	liver1	Ccnt1										0.815	2.73981	0.63	0.725	0.154	skin2	Col12a1
0.829	1.09416	0.658	0.981	0.875	intestine2	Lta4h		0.734	1.19952	0.468	0.654	0.273	liver1	Suv420h2										0.807	1.11265	0.614	0.975	0.846	skin2	Mmp11
0.823	1.2441	0.646	0.926	0.589	intestine2	Pth1r		0.734	1.19387	0.468	0.769	0.545	liver1	Zscan21										0.803	2.45628	0.606	0.825	0.462	skin2	Slc12a2
0.822	2.48165	0.644	0.667	0.018	intestine2	Hnf4g		0.734	1.12258	0.468	0.846	0.773	liver1	Wipi2										0.801	3.09431	0.602	0.625	0.026	skin2	Krt5
0.816	1.26117	0.632	0.926	0.5	intestine2	Msmo1		0.734	1.0315	0.468	0.846	0.682	liver1	Cpxm1										0.797	1.3552	0.594	0.95	0.692	skin2	Svil
0.816	1.19317	0.632	0.926	0.464	intestine2	Cib2		0.734	1.01161	0.468	0.846	0.591	liver1	Gprasp1										0.795	1.09127	0.59	0.925	0.821	skin2	Klhl13
0.815	3.06496	0.63	0.63	0	intestine2	Sp5		0.733	1.93382	0.466	0.615	0.273	liver1	Efna4										0.794	1.11986	0.588	0.975	0.692	skin2	Ppic
0.804	1.88364	0.608	0.815	0.464	intestine2	Idi1		0.733	1.51693	0.466	0.577	0.227	liver1	Taok2										0.793	1.35214	0.586	0.8	0.333	skin2	Bcl11a
0.797	1.21752	0.594	0.926	0.679	intestine2	Tspan8		0.733	1.24498	0.466	0.731	0.409	liver1	Efcab14										0.788	1.13507	0.576	0.925	0.615	skin2	Wnt7b
0.797	1.14015	0.594	0.944	0.643	intestine2	Rcc2		0.733	1.10921	0.466	0.846	0.773	liver1	Stk38										0.786	2.12472	0.572	0.675	0.154	skin2	Sema4g
0.789	1.35729	0.578	0.833	0.5	intestine2	Psat1		0.733	1.02158	0.466	0.731	0.318	liver1	Sapcd2										0.777	1.12506	0.554	0.7	0.231	skin2	Sytl1
0.785	2.35246	0.57	0.63	0.089	intestine2	Akr1c12		0.732	1.04063	0.464	0.808	0.636	liver1	Bdp1										0.758	1.71065	0.516	0.625	0.128	skin2	Hoxa1
0.785	1.12284	0.57	0.963	0.571	intestine2	Sqle		0.731	1.41207	0.462	0.654	0.364	liver1	Nedd4l										0.757	1.60819	0.514	0.7	0.256	skin2	Fbln5
0.782	2.40161	0.564	0.63	0.089	intestine2	Akr1c13		0.73	1.49957	0.46	0.654	0.318	liver1	Narf										0.757	1.59082	0.514	0.775	0.385	skin2	Cdo1
0.779	1.20519	0.558	0.796	0.25	intestine2	Tcea3		0.73	1.36174	0.46	0.654	0.318	liver1	Raly										0.754	1.92153	0.508	0.575	0.077	skin2	Ptpre
0.778	1.4589	0.556	0.741	0.214	intestine2	Snx7		0.73	1.1352	0.46	0.654	0.318	liver1	Max										0.752	2.24933	0.504	0.575	0.103	skin2	Plcxd3
0.776	1.67197	0.552	0.704	0.196	intestine2	Necab2		0.729	1.69737	0.458	0.654	0.227	liver1	Rnf219										0.752	1.87152	0.504	0.725	0.282	skin2	Pf4
0.775	1.48751	0.55	0.648	0.107	intestine2	Cryl1		0.729	1.6618	0.458	0.808	0.636	liver1	Zfp292										0.751	1.10328	0.502	0.925	0.846	skin2	Limch1
0.774	1.95276	0.548	0.648	0.125	intestine2	Ephx2		0.729	1.57853	0.458	0.731	0.364	liver1	Fbn2										0.751	1.07299	0.502	0.775	0.462	skin2	Parm1
0.762	1.41945	0.524	0.722	0.232	intestine2	Vil1		0.729	1.45035	0.458	0.692	0.409	liver1	Leng1										0.75	1.04141	0.5	1	0.795	skin2	Megf6
0.761	1.05826	0.522	0.926	0.571	intestine2	Mycn		0.729	1.3398	0.458	0.692	0.5	liver1	Flna										0.749	1.08172	0.498	0.9	0.821	skin2	Rcan1
0.756	1.32393	0.512	0.833	0.482	intestine2	1500012F01Rik		0.728	1.00309	0.456	0.731	0.409	liver1	Stxbp4										0.745	1.15757	0.49	0.8	0.436	skin2	Zfp827
0.755	1.62897	0.51	0.667	0.232	intestine2	Cfi		0.727	2.1178	0.454	0.5	0.091	liver1	Vcan										0.743	1.09933	0.486	0.775	0.359	skin2	Serinc2
0.753	1.60136	0.506	0.648	0.196	intestine2	Ssbp4		0.727	1.48983	0.454	0.692	0.318	liver1	Rprd1a										0.742	1.03589	0.484	0.85	0.59	skin2	Pcyox1l
0.75	1.09435	0.5	0.907	0.732	intestine2	E030030I06Rik		0.727	1.2298	0.454	0.808	0.545	liver1	Erdr1										0.74	1.42933	0.48	0.725	0.359	skin2	Cbr2
0.748	2.07965	0.496	0.574	0.089	intestine2	Sult1d1		0.727	1.21	0.454	0.654	0.273	liver1	Fntb										0.74	1.4007	0.48	0.8	0.564	skin2	Nbr1
0.746	1.5146	0.492	0.704	0.232	intestine2	Neto2		0.727	1.12716	0.454	1	0.864	liver1	Ppp1r10										0.738	2.28999	0.476	0.475	0	skin2	Wnt7a
0.746	1.10408	0.492	0.926	0.607	intestine2	Dusp12		0.727	1.07078	0.454	0.692	0.318	liver1	Tceal5										0.738	1.18314	0.476	0.925	0.667	skin2	Sulf2
0.745	2.15924	0.49	0.611	0.161	intestine2	Plac8		0.727	1.0582	0.454	0.808	0.636	liver1	Traf7										0.734	2.0203	0.468	0.625	0.333	skin2	Gadd45b
0.741	3.06232	0.482	0.481	0	intestine2	Hopx		0.726	1.48566	0.452	0.692	0.364	liver1	Ctc1										0.732	1.05118	0.464	0.95	0.897	skin2	Fras1
0.737	1.28083	0.474	0.611	0.125	intestine2	Sfta2		0.726	1.043	0.452	0.885	0.727	liver1	Nudcd3										0.731	1.79057	0.462	0.5	0.051	skin2	Wnt9b
0.737	1.00375	0.474	0.889	0.607	intestine2	Mettl10		0.725	1.17272	0.45	0.808	0.5	liver1	Cwc25										0.729	1.25215	0.458	0.75	0.385	skin2	Isl2
0.731	1.88569	0.462	0.556	0.107	intestine2	2010300C02Rik		0.724	1.76945	0.448	0.5	0.091	liver1	Col1a2										0.728	1.91248	0.456	0.65	0.231	skin2	Micall1
0.73	2.56628	0.46	0.537	0.107	intestine2	Apoa1		0.724	1.01132	0.448	0.769	0.636	liver1	Plxnb2										0.728	1.09519	0.456	0.85	0.487	skin2	Ptpn14
0.73	1.82961	0.46	0.574	0.125	intestine2	Cyp2c68		0.723	1.36401	0.446	0.808	0.409	liver1	Larp4b										0.727	2.52114	0.454	0.575	0.205	skin2	Penk
0.729	1.61693	0.458	0.519	0.054	intestine2	Smim6		0.722	1.54796	0.444	0.5	0.091	liver1	Basp1										0.727	1.28889	0.454	0.65	0.231	skin2	5930412G12Rik
0.727	1.29433	0.454	0.556	0.107	intestine2	Gjb1		0.722	1.4743	0.444	0.577	0.182	liver1	Lppr3										0.727	1.28491	0.454	0.725	0.359	skin2	Pik3ca
0.726	1.05763	0.452	0.833	0.482	intestine2	Psmg3		0.721	1.30054	0.442	0.577	0.227	liver1	Syne2										0.726	1.30137	0.452	0.925	0.846	skin2	Tnfrsf19
0.725	1.78534	0.45	0.556	0.125	intestine2	Sh2d7		0.721	1.06947	0.442	0.731	0.5	liver1	Glg1										0.725	1.17193	0.45	0.45	0	skin2	Myl2
0.722	2.24175	0.444	0.444	0	intestine2	Cyp3a13		0.72	1.51142	0.44	0.615	0.273	liver1	Flywch2										0.721	2.23389	0.442	0.475	0.051	skin2	Mtmr11
0.722	1.04355	0.444	0.722	0.304	intestine2	Rcl1		0.72	1.40554	0.44	0.5	0.091	liver1	Armc9										0.719	1.53654	0.438	0.55	0.154	skin2	Wnt3a
0.72	1.35008	0.44	0.593	0.143	intestine2	Eif2s3y		0.72	1.32993	0.44	0.769	0.636	liver1	Ccnf										0.718	2.00925	0.436	0.5	0.077	skin2	Col17a1
0.715	1.04318	0.43	0.87	0.429	intestine2	Asns		0.72	1.2877	0.44	0.615	0.227	liver1	Lrp6										0.718	1.98163	0.436	0.475	0.051	skin2	Wnt2
0.713	1.61927	0.426	0.556	0.161	intestine2	Tmem238		0.72	1.1109	0.44	0.654	0.273	liver1	Zfp566										0.717	1.58455	0.434	0.75	0.41	skin2	Anxa8
0.713	1.0349	0.426	0.556	0.107	intestine2	Cda		0.719	1.91667	0.438	0.808	0.5	liver1	Fut8										0.717	1.18054	0.434	0.675	0.231	skin2	Fbn2
0.713	1.01158	0.426	0.759	0.393	intestine2	Efnb2		0.719	1.37926	0.438	0.5	0.091	liver1	Prmt2										0.713	2.13644	0.426	0.55	0.179	skin2	Dcn
0.712	1.25411	0.424	0.5	0.089	intestine2	Hnf4a		0.719	1.28297	0.438	0.615	0.227	liver1	Camk1										0.712	1.4115	0.424	0.6	0.179	skin2	Bcl11b
0.706	1.11351	0.412	0.593	0.179	intestine2	Prr15l		0.719	1.12702	0.438	0.731	0.409	liver1	Gba										0.711	1.14323	0.422	0.8	0.641	skin2	1500011K16Rik
0.705	1.5296	0.41	0.574	0.25	intestine2	Raver1		0.719	1.01427	0.438	0.962	0.864	liver1	Wdr45b										0.71	1.50594	0.42	0.5	0.103	skin2	Rhbdl3
0.703	1.61393	0.406	0.463	0.054	intestine2	Ccdc85a		0.717	1.97774	0.434	0.538	0.182	liver1	Krt19										0.709	1.65079	0.418	0.475	0.077	skin2	Smox
0.703	1.17582	0.406	0.63	0.179	intestine2	S100g		0.717	1.05549	0.434	0.769	0.682	liver1	Slc1a5										0.709	1.36178	0.418	0.55	0.179	skin2	Apobec3
0.702	1.24091	0.404	0.63	0.268	intestine2	Pde4dip		0.716	1.08673	0.432	0.692	0.5	liver1	Leprot										0.706	2.02356	0.412	0.675	0.333	skin2	Pla2g4a
0.702	1.09111	0.404	0.574	0.196	intestine2	Rasl11b		0.715	3.12616	0.43	0.731	0.545	liver1	Rpph1										0.706	1.09505	0.412	0.5	0.077	skin2	Pik3ip1
0.701	1.07853	0.402	0.704	0.375	intestine2	Nfe2l2		0.715	1.04791	0.43	0.731	0.636	liver1	Kat5										0.704	2.70731	0.408	0.525	0.205	skin2	Gabrp
								0.713	1.4341	0.426	0.692	0.364	liver1	Plod2										0.704	1.89001	0.408	0.525	0.154	skin2	3110039I08Rik
								0.712	2.23033	0.424	0.423	0	liver1	Lad1										0.704	1.14037	0.408	0.725	0.615	skin2	Fam172a
								0.712	1.17246	0.424	0.692	0.5	liver1	Grina										0.702	1.6531	0.404	0.65	0.333	skin2	Cyp26a1
								0.712	1.0134	0.424	0.769	0.591	liver1	Atp11b										0.702	1.07595	0.404	0.65	0.256	skin2	Trp53inp1
								0.71	1.85451	0.42	0.692	0.455	liver1	Arg1										0.701	1.27265	0.402	0.7	0.462	skin2	Postn
								0.71	1.20128	0.42	0.462	0.045	liver1	Slc16a13
								0.71	1.13751	0.42	0.615	0.227	liver1	Mtmr4
								0.71	1.10688	0.42	0.769	0.5	liver1	Plec
								0.708	1.32942	0.416	0.538	0.227	liver1	Tmc4
								0.708	1.1823	0.416	0.5	0.091	liver1	Ppwd1
								0.708	1.12394	0.416	0.615	0.364	liver1	Pou2f1
								0.708	1.08911	0.416	0.577	0.273	liver1	Map2k6
								0.708	1.06369	0.416	0.692	0.455	liver1	Rnf125
								0.708	1.04224	0.416	0.962	0.727	liver1	Cwf19l2
								0.707	1.64797	0.414	0.577	0.227	liver1	Fgfr1
								0.705	1.22883	0.41	0.769	0.545	liver1	Snx14
								0.705	1.04517	0.41	0.615	0.273	liver1	Smad4
								0.704	1.22514	0.408	0.577	0.227	liver1	H2-Ke6
								0.703	1.64954	0.406	0.538	0.182	liver1	Igf1r
								0.703	1.39994	0.406	0.462	0.091	liver1	Igsf9
								0.703	1.1992	0.406	0.692	0.545	liver1	Med16
								0.703	1.09487	0.406	0.615	0.318	liver1	Camsap1
								0.703	1.0929	0.406	0.769	0.5	liver1	Tada3
								0.702	1.36635	0.404	0.654	0.591	liver1	Pias1
								0.701	2.16107	0.402	0.462	0.091	liver1	Ap1m2
								0.701	1.23322	0.402	0.731	0.455	liver1	Nicn1
								0.701	1.11869	0.402	0.808	0.545	liver1	Ccdc6
								0.701	1.07006	0.402	0.923	0.636	liver1	Tpp1
								0.701	1.04075	0.402	0.577	0.273	liver1	Hist3h2ba
								0.933	2.37435	0.866	0.955	0.346	liver2	Sord
								0.928	1.38407	0.856	1	0.692	liver2	Plg
								0.92	2.20005	0.84	1	0.923	liver2	Serpina6
								0.92	1.24076	0.84	1	0.923	liver2	Psmb10
								0.916	1.57434	0.832	1	0.923	liver2	Pola2
								0.905	1.73835	0.81	0.955	0.654	liver2	Cd302
								0.89	1.25589	0.78	1	0.885	liver2	Churc1
								0.886	1.95914	0.772	0.955	0.308	liver2	Gchfr
								0.882	2.33137	0.764	0.773	0.038	liver2	Pf4
								0.876	1.06884	0.752	1	0.846	liver2	Anxa4
								0.874	2.07442	0.748	0.864	0.462	liver2	Nostrin
								0.872	1.81186	0.744	1	0.923	liver2	Alb
								0.862	1.17013	0.724	1	0.769	liver2	Ppp1r16b
								0.86	1.23769	0.72	1	0.769	liver2	F2
								0.859	1.3031	0.718	0.955	0.654	liver2	Lars2
								0.857	1.04175	0.714	1	0.846	liver2	Plin2
								0.855	2.47051	0.71	0.773	0.154	liver2	0610005C13Rik
								0.845	1.67412	0.69	0.864	0.269	liver2	Apob
								0.837	1.7261	0.674	0.818	0.115	liver2	Chst13
								0.828	1.18127	0.656	0.955	0.423	liver2	Mmd2
								0.823	1.13506	0.646	1	0.731	liver2	Lcat
								0.823	1.09534	0.646	0.955	0.846	liver2	Cth
								0.815	1.13294	0.63	1	0.654	liver2	Fga
								0.815	1.10845	0.63	0.955	0.577	liver2	Acot7
								0.813	1.17685	0.626	1	0.538	liver2	Cd59a
								0.811	2.25095	0.622	0.818	0.231	liver2	Fabp1
								0.809	1.28863	0.618	0.955	0.692	liver2	Acadl
								0.801	1.0529	0.602	1	0.846	liver2	Lect2
								0.795	1.32989	0.59	0.909	0.423	liver2	Zfp935
								0.788	1.06852	0.576	1	0.846	liver2	Spp2
								0.787	1.03281	0.574	0.818	0.308	liver2	Bst2
								0.785	1.02788	0.57	0.955	0.769	liver2	Tubb6
								0.785	1.01061	0.57	1	0.923	liver2	2410006H16Rik
								0.783	1.20684	0.566	0.909	0.423	liver2	Hmgcs2
								0.779	1.36214	0.558	0.773	0.269	liver2	Creb3l3
								0.778	2.92192	0.556	0.636	0.115	liver2	Junb
								0.773	1.73557	0.546	0.818	0.462	liver2	G0s2
								0.766	1.2153	0.532	0.909	0.577	liver2	Cfi
								0.764	1.89815	0.528	0.636	0.154	liver2	Hsd17b2
								0.757	1.39555	0.514	0.818	0.385	liver2	Pnliprp1
								0.755	1.04706	0.51	0.909	0.538	liver2	Vcam1
								0.75	2.01756	0.5	0.5	0	liver2	Pnliprp2
								0.748	1.25619	0.496	1	0.885	liver2	Apoc1
								0.748	1.09185	0.496	0.818	0.346	liver2	Gstt2
								0.74	1.7335	0.48	0.773	0.385	liver2	Kng1
								0.739	1.08298	0.478	0.955	0.808	liver2	Ankfy1
								0.733	1.9202	0.466	0.727	0.269	liver2	Aadac
								0.733	1.85096	0.466	0.591	0.154	liver2	Icam1
								0.731	1.21011	0.462	0.909	0.769	liver2	Igfbp1
								0.727	1.28796	0.454	0.545	0.154	liver2	Atf7ip
								0.724	2.09641	0.448	0.727	0.385	liver2	Osgin1
								0.724	1.09554	0.448	0.545	0.077	liver2	Rasgrp2
								0.719	1.55887	0.438	0.682	0.346	liver2	C3
								0.717	1.10417	0.434	0.5	0.077	liver2	Mcc
								0.715	1.07713	0.43	0.864	0.692	liver2	Cyp2c68
								0.715	1.0195	0.43	0.545	0.115	liver2	Ccbl2
								0.713	2.29848	0.426	0.455	0.038	liver2	Slc27a2
								0.708	1.7803	0.416	0.636	0.385	liver2	Selenbp1
								0.706	1.24283	0.412	0.636	0.346	liver2	Ugt2b34
								0.705	1.53062	0.41	0.409	0	liver2	Eif2s3y
								0.704	1.91593	0.408	0.5	0.115	liver2	Fabp2
								0.703	1.56651	0.406	0.455	0.038	liver2	Sp5
								0.703	1.17697	0.406	0.545	0.192	liver2	Acot4

## Sheet: DEGs_of_hematopietic cells
DEGs of each hematopietic cell cluster corresponding to Fig. 8b and 8d
DEGs of each hematopietic cell cluster corresponding to Fig. 8b									DEGs between definitive and primitive erythroid cells corresponding to Fig. 8d
myAUC	avg_diff	power	avg_logFC	pct.1	pct.2	cluster	gene		DEGs of Definitive Ery	myAUC	avg_diff	power	avg_logFC	pct.1	pct.2		DEGs of Primitive Ery	myAUC	avg_diff	power	avg_logFC	pct.1	pct.2
1	5.7416	1	5.7416	1	0.024	Primitive Macro	Csf1r		Cd47	0.988	2.75928	0.976	2.75928	1	0.66		Hbb-y	0	-8.03994	1	-8.03994	1	1
1	4.68163	1	4.68163	1	0.005	Primitive Macro	Cx3cr1		Cox7c	0.985	1.13102	0.97	1.13102	1	1		Hba-x	0.003	-5.02158	0.994	-5.02158	1	1
0.999	3.66755	0.998	3.66755	1	0.972	Primitive Macro	Cst3		Rgcc	0.982	3.20593	0.964	3.20593	1	0.489		Tuba1a	0.018	-4.22619	0.964	-4.22619	0.263	1
0.997	4.71197	0.994	4.71197	1	0.283	Primitive Macro	Tyrobp		Vamp5	0.97	3.28561	0.94	3.28561	0.965	0.255		Hbb-bh1	0.028	-2.64401	0.944	-2.64401	0.947	1
0.997	4.2387	0.994	4.2387	1	0.736	Primitive Macro	Ctsc		Rps21	0.961	1.19323	0.922	1.19323	1	1		Nudt4	0.034	-2.35654	0.932	-2.35654	0.877	1
0.997	3.76543	0.994	3.76543	1	0.321	Primitive Macro	Lcp1		Hprt	0.959	1.51792	0.918	1.51792	1	0.915		Bpgm	0.036	-3.51014	0.928	-3.51014	0.737	0.979
0.997	3.01687	0.994	3.01687	1	0.953	Primitive Macro	B2m		Lgals1	0.958	2.32213	0.916	2.32213	1	0.979		H19	0.04	-2.94579	0.92	-2.94579	0.649	1
0.996	4.3063	0.992	4.3063	1	0.08	Primitive Macro	Unc93b1		Cd24a	0.95	3.46081	0.9	3.46081	0.982	0.915		Ncf4	0.067	-2.78103	0.866	-2.78103	0.175	0.957
0.995	3.40995	0.99	3.40995	1	0.142	Primitive Macro	Cyth4		Cyb5r3	0.949	1.65716	0.898	1.65716	1	0.851		Sepw1	0.088	-1.35977	0.824	-1.35977	1	1
0.994	2.29641	0.988	2.29641	1	0.929	Primitive Macro	Capza2		Bcl11a	0.944	3.86617	0.888	3.86617	0.895	0.064		Alas2	0.098	-1.31748	0.804	-1.31748	0.772	1
0.993	2.9985	0.986	2.9985	1	0.505	Primitive Macro	Laptm5		Sdhd	0.941	1.60079	0.882	1.60079	1	0.979		Mdk	0.102	-2.78501	0.796	-2.78501	0.263	0.894
0.993	2.68116	0.986	2.68116	1	0.675	Primitive Macro	Ctsa		2810417H13Rik	0.938	1.829	0.876	1.829	1	0.915		Id3	0.106	-2.27798	0.788	-2.27798	0.018	0.809
0.992	3.65458	0.984	3.65458	1	0.071	Primitive Macro	Ncf1		Tspo2	0.937	2.88172	0.874	2.88172	0.93	0.043		Pdzk1ip1	0.106	-3.29517	0.788	-3.29517	0.123	0.851
0.992	3.18535	0.984	3.18535	1	0.325	Primitive Macro	Asah1		Snrpg	0.929	1.17445	0.858	1.17445	1	1		Prr13	0.108	-1.64064	0.784	-1.64064	0.912	0.979
0.991	3.8629	0.982	3.8629	1	0.061	Primitive Macro	Cd53		Tnfaip2	0.928	2.68335	0.856	2.68335	0.895	0.085		Hsd3b6	0.125	-4.89161	0.75	-4.89161	0.018	0.766
0.99	4.37216	0.98	4.37216	1	0.165	Primitive Macro	Lst1		Tmem206	0.928	1.87599	0.856	1.87599	0.965	0.362		Slc39a8	0.133	-1.49925	0.734	-1.49925	0.965	1
0.99	2.10491	0.98	2.10491	1	0.972	Primitive Macro	Clta		Rrm2	0.924	1.99431	0.848	1.99431	1	0.915		Tinagl1	0.133	-2.71223	0.734	-2.71223	0.07	0.766
0.989	3.93375	0.978	3.93375	1	0.792	Primitive Macro	Sat1		Minos1	0.923	1.01184	0.846	1.01184	1	1		Nnat	0.142	-3.27605	0.716	-3.27605	0.07	0.745
0.989	3.54655	0.978	3.54655	1	0.264	Primitive Macro	Spi1		Rps12	0.92	1.15386	0.84	1.15386	1	1		Ehd1	0.144	-1.1434	0.712	-1.1434	0.947	0.979
0.988	2.83445	0.976	2.83445	1	0.245	Primitive Macro	Ncf2		Rac2	0.919	2.73085	0.838	2.73085	0.93	0.191		C1qtnf4	0.15	-1.94154	0.7	-1.94154	0.246	0.851
0.987	2.71794	0.974	2.71794	1	0.83	Primitive Macro	Ctsz		Fuca2	0.911	2.6259	0.822	2.6259	0.877	0.17		Maged1	0.15	-2.02713	0.7	-2.02713	0.246	0.851
0.987	2.21771	0.974	2.21771	1	0.844	Primitive Macro	Arpc1b		Dut	0.91	1.64284	0.82	1.64284	1	0.979		Map1b	0.153	-2.82648	0.694	-2.82648	0.07	0.745
0.986	5.59388	0.972	5.59388	0.972	0.005	Primitive Macro	Ly86		Hat1	0.905	1.16087	0.81	1.16087	1	0.894		Maged2	0.16	-2.59865	0.68	-2.59865	0.088	0.723
0.985	4.94278	0.97	4.94278	0.972	0.038	Primitive Macro	Hpgds		Dhfr	0.903	1.61168	0.806	1.61168	0.965	0.766		Ckb	0.164	-3.53933	0.672	-3.53933	0.105	0.723
0.985	4.60163	0.97	4.60163	0.972	0.033	Primitive Macro	Irf8		Ppp1r16b	0.902	1.94818	0.804	1.94818	0.965	0.553		Ttc39a	0.165	-2.01588	0.67	-2.01588	0.123	0.745
0.985	2.97144	0.97	2.97144	1	0.528	Primitive Macro	Tpd52		Pgk1	0.902	1.41144	0.804	1.41144	1	0.979		Grcc10	0.171	-1.68191	0.658	-1.68191	0.526	0.915
0.984	4.97269	0.968	4.97269	0.972	0.047	Primitive Macro	Cd68		Ccne1	0.901	1.75667	0.802	1.75667	0.965	0.681		Arid3a	0.171	-2.66484	0.658	-2.66484	0.316	0.787
0.984	3.98231	0.968	3.98231	0.972	0.042	Primitive Macro	Irf5		Tk1	0.901	1.67086	0.802	1.67086	0.965	0.83		Dapk2	0.172	-2.19579	0.656	-2.19579	0.123	0.723
0.984	3.45478	0.968	3.45478	1	0.401	Primitive Macro	Fcer1g		Tpi1	0.9	1.24671	0.8	1.24671	1	1		Ldhb	0.18	-1.47048	0.64	-1.47048	0.07	0.723
0.984	3.32497	0.968	3.32497	1	0.123	Primitive Macro	Anxa3		Tspan8	0.899	3.06626	0.798	3.06626	0.842	0.085		Ubb	0.18	-1.57525	0.64	-1.57525	0.456	0.809
0.984	1.96658	0.968	1.96658	1	0.948	Primitive Macro	Erp29		Gid8	0.898	1.83468	0.796	1.83468	1	0.766		Lmx1a	0.181	-2.40763	0.638	-2.40763	0	0.638
0.982	5.22545	0.964	5.22545	0.972	0.127	Primitive Macro	Lpl		Pnp	0.898	1.73083	0.796	1.73083	0.947	0.532		Slc25a39	0.182	-1.14503	0.636	-1.14503	1	1
0.982	3.01321	0.964	3.01321	1	0.92	Primitive Macro	Snx2		Vrk1	0.898	1.25169	0.796	1.25169	1	0.83		Fbxo6	0.183	-1.58142	0.634	-1.58142	0.596	0.936
0.982	2.76886	0.964	2.76886	1	0.458	Primitive Macro	Litaf		Slc16a3	0.896	2.42211	0.792	2.42211	0.912	0.447		Katnb1	0.184	-1.62032	0.632	-1.62032	0.474	0.83
0.982	1.49723	0.964	1.49723	1	0.981	Primitive Macro	Gdi2		Hmgb3	0.895	1.39223	0.79	1.39223	1	0.979		1300017J02Rik	0.187	-2.27568	0.626	-2.27568	0.333	0.851
0.98	4.73443	0.96	4.73443	1	0.288	Primitive Macro	Sepp1		Gm10012	0.895	1.01528	0.79	1.01528	1	0.915		Cd59a	0.188	-1.52782	0.624	-1.52782	0.702	0.957
0.98	4.07125	0.96	4.07125	0.972	0.071	Primitive Macro	Sirpa		Rrm1	0.893	1.06945	0.786	1.06945	1	0.83		Bcl2l1	0.197	-1.35958	0.606	-1.35958	0.404	0.872
0.98	2.37954	0.96	2.37954	1	0.632	Primitive Macro	Ptpn6		Ubl5	0.893	1.04361	0.786	1.04361	1	1		Vim	0.198	-2.15051	0.604	-2.15051	0.105	0.681
0.979	2.99352	0.958	2.99352	1	0.392	Primitive Macro	Ptpn18		Fam111a	0.891	2.42354	0.782	2.42354	0.93	0.319		Trib3	0.2	-1.54636	0.6	-1.54636	0.281	0.787
0.979	2.55461	0.958	2.55461	1	0.491	Primitive Macro	Ifngr1		Necap2	0.89	1.40617	0.78	1.40617	0.965	0.894		Acadsb	0.2	-1.96354	0.6	-1.96354	0.228	0.723
0.979	1.26483	0.958	1.26483	1	1	Primitive Macro	Cdc42		Pla2g12a	0.888	2.67478	0.776	2.67478	0.877	0.277		Tcf7l2	0.202	-2.17266	0.596	-2.17266	0.333	0.766
0.978	3.15125	0.956	3.15125	1	0.34	Primitive Macro	Ckb		Lmo2	0.887	1.78879	0.774	1.78879	0.965	0.596		Sox11	0.202	-2.8039	0.596	-2.8039	0	0.596
0.977	2.03137	0.954	2.03137	1	0.665	Primitive Macro	Gusb		Clta	0.887	1.27815	0.774	1.27815	0.982	0.915		Pdk2	0.205	-2.18235	0.59	-2.18235	0.053	0.617
0.976	3.50911	0.952	3.50911	0.972	0.09	Primitive Macro	Ptprc		E030024N20Rik	0.887	1.23841	0.774	1.23841	1	1		2900008C10Rik	0.213	-2.71025	0.574	-2.71025	0	0.574
0.976	1.7332	0.952	1.7332	1	0.972	Primitive Macro	Arpc2		Loxl2	0.886	2.21971	0.772	2.21971	0.982	0.809		Crabp1	0.213	-3.76351	0.574	-3.76351	0	0.574
0.975	4.86803	0.95	4.86803	0.972	0.127	Primitive Macro	Cd52		Acyp1	0.886	1.65226	0.772	1.65226	0.965	0.66		Ccdc141	0.216	-3.28424	0.568	-3.28424	0.018	0.574
0.975	3.59479	0.95	3.59479	0.972	0.132	Primitive Macro	Evi2a		Siva1	0.886	1.24762	0.772	1.24762	1	0.936		Rnh1	0.22	-1.2765	0.56	-1.2765	0.807	0.851
0.975	2.68968	0.95	2.68968	1	0.085	Primitive Macro	Gsn		Lsm3	0.885	1.20131	0.77	1.20131	1	0.872		Ccnd3	0.221	-1.17448	0.558	-1.17448	0.544	0.872
0.975	2.29299	0.95	2.29299	1	0.689	Primitive Macro	Pycard		Tipin	0.885	1.07167	0.77	1.07167	1	0.894		B4galt4	0.223	-2.19664	0.554	-2.19664	0	0.553
0.974	2.84873	0.948	2.84873	1	0.396	Primitive Macro	Gng2		Phf5a	0.882	1.10909	0.764	1.10909	1	0.936		Cfap57	0.227	-1.80864	0.546	-1.80864	0.088	0.638
0.974	2.69117	0.948	2.69117	1	0.425	Primitive Macro	Cyfip1		Pqlc1	0.881	2.65978	0.762	2.65978	0.842	0.213		Atp8a1	0.23	-1.14547	0.54	-1.14547	0.807	0.957
0.974	2.64438	0.948	2.64438	1	0.58	Primitive Macro	Cotl1		Zmynd8	0.879	1.43606	0.758	1.43606	1	1		Prkag2	0.231	-2.13533	0.538	-2.13533	0.088	0.596
0.974	2.36929	0.948	2.36929	1	0.632	Primitive Macro	Rnpep		Gtf2a2	0.878	1.04859	0.756	1.04859	0.982	0.979		Slc6a9	0.232	-1.36458	0.536	-1.36458	0.386	0.809
0.973	3.22205	0.946	3.22205	0.972	0.104	Primitive Macro	Psmb8		Pla2g16	0.875	3.17406	0.75	3.17406	0.772	0.064		Col18a1	0.237	-2.36422	0.526	-2.36422	0.053	0.553
0.973	2.84828	0.946	2.84828	1	0.462	Primitive Macro	Coro1a		Cxcr2	0.875	1.45412	0.75	1.45412	0.965	0.553		Tpm4	0.24	-1.58333	0.52	-1.58333	0.263	0.723
0.972	4.61671	0.944	4.61671	0.944	0.014	Primitive Macro	Pld4		Cisd1	0.874	1.47401	0.748	1.47401	0.982	0.851		Pbx1	0.24	-2.02898	0.52	-2.02898	0.018	0.532
0.972	1.73734	0.944	1.73734	1	0.991	Primitive Macro	Akr1a1		Slfn5	0.871	1.472	0.742	1.472	0.982	0.447		Wnk4	0.244	-1.54293	0.512	-1.54293	0.088	0.574
0.971	3.29898	0.942	3.29898	0.944	0.019	Primitive Macro	Fgd2		Ptrh2	0.869	1.36746	0.738	1.36746	0.965	0.745		Fhl1	0.249	-1.48404	0.502	-1.48404	0.07	0.574
0.971	1.0021	0.942	1.0021	1	1	Primitive Macro	Cfl1		Cib1	0.865	1.27262	0.73	1.27262	1	0.766		Gm1673	0.249	-1.50742	0.502	-1.50742	0.035	0.532
0.97	2.96061	0.94	2.96061	1	0.387	Primitive Macro	Nrros		Mns1	0.864	1.72604	0.728	1.72604	0.982	0.681		Csf2rb	0.249	-3.83578	0.502	-3.83578	0.018	0.511
0.97	2.75804	0.94	2.75804	0.972	0.071	Primitive Macro	Fes		Ezr	0.861	1.94329	0.722	1.94329	0.86	0.34		Dbn1	0.251	-1.22142	0.498	-1.22142	0.018	0.511
0.969	5.65627	0.938	5.65627	0.944	0.024	Primitive Macro	Rnase4		E2f4	0.86	1.45819	0.72	1.45819	1	0.83		Uchl1	0.252	-1.94996	0.496	-1.94996	0.018	0.511
0.969	1.31794	0.938	1.31794	1	0.981	Primitive Macro	Capzb		Slc14a1	0.859	1.82411	0.718	1.82411	0.825	0.17		Marcksl1	0.254	-1.12455	0.492	-1.12455	0.439	0.83
0.968	3.48465	0.936	3.48465	0.944	0.009	Primitive Macro	Hck		Afp	0.857	1.93504	0.714	1.93504	0.982	0.213		Tubb3	0.254	-2.65092	0.492	-2.65092	0.088	0.553
0.968	1.39787	0.936	1.39787	1	1	Primitive Macro	Arpc5		Nudt19	0.857	1.13258	0.714	1.13258	0.982	0.83		Pros1	0.256	-1.65088	0.488	-1.65088	0.053	0.532
0.967	2.49236	0.934	2.49236	1	0.995	Primitive Macro	Tmsb4x		Rpa3	0.857	1.07017	0.714	1.07017	1	0.894		Rbms1	0.257	-1.3707	0.486	-1.3707	0.544	0.766
0.967	1.27773	0.934	1.27773	1	0.986	Primitive Macro	Brk1		Itga4	0.856	2.64912	0.712	2.64912	0.737	0.064		Skiv2l	0.263	-1.66286	0.474	-1.66286	0.404	0.702
0.965	1.87766	0.93	1.87766	1	0.953	Primitive Macro	Actr3		Ccna2	0.854	1.1248	0.708	1.1248	1	0.894		Grap2	0.267	-1.35268	0.466	-1.35268	0.158	0.617
0.964	2.50149	0.928	2.50149	0.972	0.274	Primitive Macro	Hcls1		Mfsd11	0.853	1.55247	0.706	1.55247	1	0.745		Id2	0.268	-1.17401	0.464	-1.17401	0.105	0.574
0.963	3.14056	0.926	3.14056	0.944	0.085	Primitive Macro	Myo1f		Mrpl52	0.853	1.17155	0.706	1.17155	0.982	1		Tnrc6b	0.271	-1.04809	0.458	-1.04809	0.895	0.979
0.962	3.25157	0.924	3.25157	1	0.745	Primitive Macro	Ctsl		Pcna	0.853	1.12101	0.706	1.12101	1	0.915		Crabp2	0.272	-2.04524	0.456	-2.04524	0.018	0.468
0.961	2.37074	0.922	2.37074	1	0.651	Primitive Macro	Lamp2		B4galt1	0.851	2.44547	0.702	2.44547	0.754	0.106		Plin3	0.274	-1.40633	0.452	-1.40633	0.526	0.766
0.96	2.73836	0.92	2.73836	0.972	0.16	Primitive Macro	Alox5ap		Gas2l3	0.851	1.28823	0.702	1.28823	0.877	0.362		Mea1	0.275	-1.14207	0.45	-1.14207	0.754	0.83
0.959	2.94301	0.918	2.94301	0.972	0.212	Primitive Macro	Rgs2		Nudt9	0.849	1.50201	0.698	1.50201	0.93	0.617		Adra2b	0.28	-1.03544	0.44	-1.03544	0.421	0.894
0.959	2.0879	0.918	2.0879	1	0.566	Primitive Macro	Hexa		Dpy30	0.848	1.0376	0.696	1.0376	1	0.957		Ier2	0.284	-1.36255	0.432	-1.36255	0.456	0.766
0.958	6.72687	0.916	6.72687	0.917	0.014	Primitive Macro	Ctss		Apobec3	0.847	1.87839	0.694	1.87839	0.86	0.362		Ergic1	0.285	-1.5312	0.43	-1.5312	0.456	0.681
0.957	4.58057	0.914	4.58057	0.917	0.024	Primitive Macro	Fcgr1		Impdh2	0.846	1.13593	0.692	1.13593	0.982	0.936		Stk3	0.289	-1.42735	0.422	-1.42735	0.456	0.723
0.957	3.33293	0.914	3.33293	0.944	0.099	Primitive Macro	Fcgr3		Slbp	0.844	1.19284	0.688	1.19284	1	0.894		1700026L06Rik	0.292	-2.37831	0.416	-2.37831	0.018	0.426
0.957	1.77293	0.914	1.77293	1	0.939	Primitive Macro	Sh3bgrl3		Casp3	0.843	1.98761	0.686	1.98761	0.86	0.34		Rcn1	0.295	-1.56928	0.41	-1.56928	0.351	0.66
0.956	4.67804	0.912	4.67804	0.917	0.009	Primitive Macro	C3ar1		Prss50	0.843	1.93334	0.686	1.93334	0.772	0.106		Gadd45g	0.297	-1.05838	0.406	-1.05838	0.702	0.894
0.956	1.2096	0.912	1.2096	1	0.958	Primitive Macro	Psme2		Snrnp40	0.843	1.02705	0.686	1.02705	0.965	0.851		Igfbp2	0.297	-1.38062	0.406	-1.38062	0.018	0.426
0.955	3.31104	0.91	3.31104	0.944	0.269	Primitive Macro	Rogdi		Apoa1	0.842	3.81405	0.684	3.81405	0.86	0.149		Spns2	0.297	-1.38224	0.406	-1.38224	0.228	0.574
0.953	4.26923	0.906	4.26923	0.917	0.033	Primitive Macro	Cfp		Rbp4	0.841	3.36218	0.682	3.36218	0.93	0.213		Ano1	0.298	-1.17216	0.404	-1.17216	0.263	0.66
0.953	3.35679	0.906	3.35679	0.917	0.019	Primitive Macro	Slfn2		Slc16a1	0.841	1.45832	0.682	1.45832	0.912	0.468
0.953	2.48365	0.906	2.48365	1	0.467	Primitive Macro	Ehd4		Odc1	0.841	1.31734	0.682	1.31734	0.982	0.809
0.952	5.08533	0.904	5.08533	0.917	0.066	Primitive Macro	Lsp1		Fam96a	0.841	1.04252	0.682	1.04252	1	0.957
0.952	2.6809	0.904	2.6809	0.917	0.047	Primitive Macro	Adam15		Rbmxl1	0.84	1.25216	0.68	1.25216	1	0.894
0.951	2.69416	0.902	2.69416	0.972	0.481	Primitive Macro	Bst2		Nxpe2	0.839	1.79016	0.678	1.79016	0.912	0.383
0.951	1.93663	0.902	1.93663	1	0.896	Primitive Macro	Npc2		Ubac1	0.838	1.45655	0.676	1.45655	1	0.766
0.951	1.90618	0.902	1.90618	1	0.561	Primitive Macro	Samhd1		Fam162a	0.838	1.12199	0.676	1.12199	1	0.894
0.951	1.85053	0.902	1.85053	1	0.91	Primitive Macro	Ostf1		Acsl5	0.837	1.73712	0.674	1.73712	0.842	0.532
0.95	1.8467	0.9	1.8467	1	0.896	Primitive Macro	Gnai2		Luc7l2	0.836	1.99963	0.672	1.99963	1	0.957
0.949	6.17944	0.898	6.17944	0.917	0.16	Primitive Macro	Lgmn		Nme2	0.835	1.38015	0.67	1.38015	1	0.957
0.949	1.74264	0.898	1.74264	1	0.995	Primitive Macro	Actb		Fermt3	0.834	1.8433	0.668	1.8433	0.825	0.277
0.949	1.57861	0.898	1.57861	1	0.958	Primitive Macro	Pdia6		Snhg3	0.832	1.34085	0.664	1.34085	1	0.936
0.948	3.37849	0.896	3.37849	0.917	0.066	Primitive Macro	Gngt2		Pdia2	0.831	2.05997	0.662	2.05997	0.842	0.277
0.948	2.38741	0.896	2.38741	1	0.519	Primitive Macro	Man2b1		Leprot	0.831	1.70186	0.662	1.70186	0.86	0.298
0.948	1.48983	0.896	1.48983	1	0.684	Primitive Macro	Arhgdib		Pola2	0.831	1.04882	0.662	1.04882	1	0.915
0.947	2.09615	0.894	2.09615	1	0.448	Primitive Macro	Rcbtb2		Stom	0.83	1.13535	0.66	1.13535	0.912	0.383
0.946	4.06737	0.892	4.06737	0.917	0.165	Primitive Macro	Rab32		Gm16702	0.829	2.08386	0.658	2.08386	1	0.723
0.946	3.34046	0.892	3.34046	0.972	0.269	Primitive Macro	Marcks		B2m	0.829	1.40544	0.658	1.40544	0.982	0.809
0.946	2.24704	0.892	2.24704	0.972	0.481	Primitive Macro	Ralb		Magoh	0.829	1.07856	0.658	1.07856	0.965	0.894
0.945	3.2665	0.89	3.2665	0.944	0.241	Primitive Macro	Emb		Cast	0.829	1.05377	0.658	1.05377	0.754	0.149
0.944	4.02097	0.888	4.02097	0.889	0	Primitive Macro	Ifi204		Tuba4a	0.828	1.68086	0.656	1.68086	0.982	0.851
0.944	1.8667	0.888	1.8667	1	0.58	Primitive Macro	Limd2		Pkig	0.828	1.25826	0.656	1.25826	0.982	0.851
0.943	1.90126	0.886	1.90126	1	0.731	Primitive Macro	Cyba		Lmna	0.828	1.05038	0.656	1.05038	1	0.702
0.943	1.3346	0.886	1.3346	1	0.896	Primitive Macro	Wdr1		Comt	0.827	1.20695	0.654	1.20695	0.982	0.894
0.942	1.99989	0.884	1.99989	1	0.453	Primitive Macro	Casp8		Polr2d	0.827	1.16145	0.654	1.16145	0.912	0.787
0.942	1.99012	0.884	1.99012	1	0.528	Primitive Macro	Rgs19		Casc4	0.826	2.37925	0.652	2.37925	1	0.894
0.941	3.93633	0.882	3.93633	0.917	0.085	Primitive Macro	Lyz1		Tex9	0.826	1.58083	0.652	1.58083	0.772	0.191
0.941	3.01633	0.882	3.01633	0.917	0.042	Primitive Macro	Mtus1		Mzt2	0.826	1.55834	0.652	1.55834	0.842	0.383
0.941	1.59642	0.882	1.59642	1	0.778	Primitive Macro	Rac2		Tmem107	0.826	1.55257	0.652	1.55257	0.895	0.468
0.94	2.91572	0.88	2.91572	0.917	0.071	Primitive Macro	Hpgd		Rpa1	0.826	1.07438	0.652	1.07438	1	0.83
0.94	1.95822	0.88	1.95822	1	0.642	Primitive Macro	Iqgap1		Sh3glb1	0.825	1.23063	0.65	1.23063	0.982	0.851
0.939	2.6689	0.878	2.6689	0.889	0.024	Primitive Macro	Psmb9		Cks2	0.824	1.04166	0.648	1.04166	1	1
0.939	2.25441	0.878	2.25441	0.972	0.627	Primitive Macro	Mfsd1		Orc6	0.824	1.00943	0.648	1.00943	0.982	0.83
0.938	4.24312	0.876	4.24312	0.917	0.151	Primitive Macro	Lyz2		Hells	0.823	2.0064	0.646	2.0064	0.86	0.489
0.937	2.44179	0.874	2.44179	0.944	0.245	Primitive Macro	Nckap1l		Mif	0.823	1.20927	0.646	1.20927	1	1
0.937	1.27277	0.874	1.27277	1	0.991	Primitive Macro	Pdia3		Oat	0.823	1.19435	0.646	1.19435	0.93	0.681
0.937	1.03763	0.874	1.03763	1	1	Primitive Macro	Prdx1		Apoa2	0.822	2.81166	0.644	2.81166	0.93	0.234
0.936	1.59724	0.872	1.59724	1	0.901	Primitive Macro	Idh2		Klhl23	0.82	2.18176	0.64	2.18176	0.667	0.043
0.936	1.0702	0.872	1.0702	1	0.995	Primitive Macro	Arhgdia		Emc9	0.82	2.16536	0.64	2.16536	0.737	0.191
0.935	3.00079	0.87	3.00079	0.944	0.392	Primitive Macro	Cd300a		Npm1	0.819	1.43322	0.638	1.43322	1	1
0.935	2.86906	0.87	2.86906	0.944	0.373	Primitive Macro	Ifngr2		Mrpl9	0.819	1.16626	0.638	1.16626	0.965	0.787
0.935	2.09203	0.87	2.09203	0.972	0.401	Primitive Macro	Prkcd		Thoc7	0.819	1.00061	0.638	1.00061	1	0.851
0.935	1.5797	0.87	1.5797	1	0.958	Primitive Macro	Serp1		A230046K03Rik	0.817	1.31954	0.634	1.31954	1	1
0.934	3.45378	0.868	3.45378	0.889	0.042	Primitive Macro	Milr1		Hmgcl	0.815	1.36572	0.63	1.36572	0.93	0.723
0.934	2.7568	0.868	2.7568	0.917	0.104	Primitive Macro	Tnfaip8l2		Alb	0.813	3.68083	0.626	3.68083	0.719	0.064
0.934	1.39041	0.868	1.39041	1	0.925	Primitive Macro	Arpc4		Tfdp1	0.813	1.08961	0.626	1.08961	0.947	0.766
0.934	1.37685	0.868	1.37685	1	0.943	Primitive Macro	Reep5		Ldha	0.812	1.23756	0.624	1.23756	1	1
0.933	3.35048	0.866	3.35048	0.889	0.099	Primitive Macro	Dusp6		Abcb4	0.811	2.32773	0.622	2.32773	0.632	0.021
0.932	1.80522	0.864	1.80522	1	0.604	Primitive Macro	Twf2		Mcm2	0.811	1.50552	0.622	1.50552	1	0.894
0.931	2.77952	0.862	2.77952	0.917	0.118	Primitive Macro	Soat1		Sap18	0.811	1.32168	0.622	1.32168	0.912	0.553
0.93	6.50286	0.86	6.50286	0.889	0.108	Primitive Macro	Hmox1		Sept8	0.81	1.90929	0.62	1.90929	0.632	0.021
0.93	4.28504	0.86	4.28504	0.861	0.005	Primitive Macro	Adgre1		Tlcd1	0.81	1.39036	0.62	1.39036	0.86	0.319
0.93	2.77619	0.86	2.77619	0.889	0.061	Primitive Macro	Nfam1		Gpi1	0.81	1.12927	0.62	1.12927	0.982	0.83
0.93	1.19723	0.86	1.19723	1	1	Primitive Macro	Actg1		Map4k1	0.809	2.50304	0.618	2.50304	0.772	0.255
0.929	6.21222	0.858	6.21222	0.861	0.024	Primitive Macro	Aif1		Rgs10	0.808	1.41668	0.616	1.41668	0.895	0.617
0.929	2.34171	0.858	2.34171	0.972	0.509	Primitive Macro	Glrx		Ppid	0.807	1.06186	0.614	1.06186	1	0.979
0.928	3.48853	0.856	3.48853	0.889	0.118	Primitive Macro	Cd302		Hadhb	0.807	1.0314	0.614	1.0314	0.965	0.766
0.928	1.36987	0.856	1.36987	1	0.84	Primitive Macro	Pgd		Trf	0.806	2.99158	0.612	2.99158	0.789	0.17
0.928	1.07702	0.856	1.07702	1	0.986	Primitive Macro	Fkbp1a		Syngr1	0.806	2.05331	0.612	2.05331	0.667	0.085
0.927	3.41864	0.854	3.41864	0.861	0.038	Primitive Macro	4632428N05Rik		Wrn	0.806	1.3299	0.612	1.3299	0.807	0.277
0.927	2.99547	0.854	2.99547	0.972	0.392	Primitive Macro	Abhd12		Sec11c	0.806	1.22112	0.612	1.22112	0.965	0.83
0.926	2.81541	0.852	2.81541	0.944	0.561	Primitive Macro	Capg		Ccdc34	0.806	1.02232	0.612	1.02232	0.982	0.872
0.926	1.83833	0.852	1.83833	1	0.665	Primitive Macro	Fam49b		Brip1os	0.803	2.0347	0.606	2.0347	0.895	0.447
0.926	1.41392	0.852	1.41392	1	0.594	Primitive Macro	Skap2		5730508B09Rik	0.803	1.68086	0.606	1.68086	0.825	0.34
0.925	2.9261	0.85	2.9261	0.861	0.019	Primitive Macro	Tlr2		Map3k1	0.803	1.26875	0.606	1.26875	0.825	0.319
0.925	1.9641	0.85	1.9641	0.972	0.552	Primitive Macro	Tubb2a		Rbm43	0.802	1.78402	0.604	1.78402	0.719	0.149
0.925	1.442	0.85	1.442	1	1	Primitive Macro	Tmsb10		Emp3	0.8	1.87997	0.6	1.87997	0.719	0.17
0.924	3.27551	0.848	3.27551	0.861	0.042	Primitive Macro	Lrp1		Prelid2	0.797	2.46355	0.594	2.46355	0.667	0.106
0.924	2.90891	0.848	2.90891	0.861	0.047	Primitive Macro	Lrrc25		Taok3	0.797	1.49403	0.594	1.49403	0.877	0.468
0.923	1.86645	0.846	1.86645	0.944	0.212	Primitive Macro	Ptgs1		Ccdc58	0.797	1.36095	0.594	1.36095	0.912	0.766
0.923	1.07426	0.846	1.07426	1	0.995	Primitive Macro	Tpm3		Cdt1	0.797	1.26175	0.594	1.26175	0.912	0.617
0.922	3.37254	0.844	3.37254	0.917	0.25	Primitive Macro	Gpx3		Aprt	0.796	1.14919	0.592	1.14919	0.982	0.894
0.922	2.81218	0.844	2.81218	0.889	0.09	Primitive Macro	Rab31		Ptgr1	0.795	1.99959	0.59	1.99959	0.702	0.149
0.922	1.88788	0.844	1.88788	1	0.528	Primitive Macro	Lyn		H2-D1	0.795	1.5961	0.59	1.5961	0.789	0.426
0.921	3.01279	0.842	3.01279	0.861	0.066	Primitive Macro	Fam105a		Aes	0.794	1.3486	0.588	1.3486	0.789	0.277
0.921	2.8632	0.842	2.8632	0.861	0.038	Primitive Macro	Abi3		Pdk3	0.794	1.16303	0.588	1.16303	0.912	0.617
0.921	1.4346	0.842	1.4346	1	0.858	Primitive Macro	Rrbp1		Haus4	0.792	1.10204	0.584	1.10204	0.86	0.511
0.921	1.37617	0.842	1.37617	1	0.991	Primitive Macro	Hsp90b1		2410006H16Rik	0.792	1.05777	0.584	1.05777	0.982	0.83
0.92	3.16213	0.84	3.16213	0.861	0.028	Primitive Macro	Igsf6		Tmed3	0.791	1.72689	0.582	1.72689	0.702	0.149
0.92	2.5931	0.84	2.5931	0.944	0.198	Primitive Macro	Fxyd5		Mpp1	0.791	1.6022	0.582	1.6022	0.719	0.191
0.92	1.79938	0.84	1.79938	0.972	0.533	Primitive Macro	Nagpa		Magohb	0.791	1.36565	0.582	1.36565	0.877	0.574
0.92	1.65943	0.84	1.65943	1	0.986	Primitive Macro	Lamp1		Apoo	0.791	1.11939	0.582	1.11939	0.982	0.809
0.92	1.58844	0.84	1.58844	1	0.906	Primitive Macro	Atp6v1b2		Snhg8	0.791	1.07994	0.582	1.07994	0.965	0.723
0.919	2.52095	0.838	2.52095	0.889	0.118	Primitive Macro	Lpar6		Picalm	0.789	1.3822	0.578	1.3822	0.947	0.617
0.918	7.45448	0.836	7.45448	0.861	0.127	Primitive Macro	C1qb		Acot13	0.789	1.02184	0.578	1.02184	0.947	0.809
0.918	2.37767	0.836	2.37767	0.889	0.151	Primitive Macro	Tnfrsf1a		Tfg	0.789	1.00106	0.578	1.00106	0.982	0.723
0.918	1.6758	0.836	1.6758	1	0.925	Primitive Macro	Lamtor1		Tm7sf3	0.788	1.55736	0.576	1.55736	0.772	0.404
0.918	1.26457	0.836	1.26457	0.972	0.533	Primitive Macro	Fyb		Rab33b	0.787	1.17575	0.574	1.17575	1	0.957
0.917	3.28826	0.834	3.28826	0.833	0	Primitive Macro	Casp1		Adcy7	0.784	1.66721	0.568	1.66721	0.684	0.17
0.917	2.23907	0.834	2.23907	0.972	0.759	Primitive Macro	Ifnar2		Cldn13	0.783	1.25983	0.566	1.25983	0.947	0.851
0.917	1.80167	0.834	1.80167	0.944	0.193	Primitive Macro	Gpsm3		1300002E11Rik	0.783	1.24559	0.566	1.24559	0.86	0.489
0.916	3.26866	0.832	3.26866	0.833	0.009	Primitive Macro	Rin2		6030458C11Rik	0.782	1.50671	0.564	1.50671	0.754	0.277
0.916	1.52934	0.832	1.52934	1	0.717	Primitive Macro	Pdia4		Acaa2	0.782	1.07572	0.564	1.07572	0.895	0.702
0.915	3.60346	0.83	3.60346	0.833	0.014	Primitive Macro	Gpr65		Lars2	0.782	1.07314	0.564	1.07314	0.877	0.362
0.915	2.44886	0.83	2.44886	1	0.991	Primitive Macro	Itm2b		Sox6	0.781	3.17681	0.562	3.17681	0.561	0
0.915	2.20632	0.83	2.20632	0.917	0.269	Primitive Macro	Rnf130		Ppif	0.78	1.44263	0.56	1.44263	0.895	0.617
0.915	2.00722	0.83	2.00722	0.944	0.42	Primitive Macro	Rps6ka1		Acat1	0.78	1.4253	0.56	1.4253	0.825	0.511
0.915	1.13047	0.83	1.13047	1	0.934	Primitive Macro	Tmem59		St3gal4	0.778	1.33383	0.556	1.33383	0.789	0.255
0.914	1.7252	0.828	1.7252	0.944	0.547	Primitive Macro	Stx7		Sphk1	0.777	1.83551	0.554	1.83551	0.596	0.043
0.913	4.51282	0.826	4.51282	0.889	0.316	Primitive Macro	Grn		Tomm20	0.775	1.07161	0.55	1.07161	1	0.979
0.913	2.78919	0.826	2.78919	0.861	0.099	Primitive Macro	Myo5a		Idh3a	0.774	1.24243	0.548	1.24243	0.93	0.894
0.913	1.42451	0.826	1.42451	1	0.788	Primitive Macro	H2-D1		Parp2	0.774	1.16739	0.548	1.16739	0.93	0.617
0.912	6.26978	0.824	6.26978	0.833	0.052	Primitive Macro	Dab2		Stx2	0.774	1.15263	0.548	1.15263	0.912	0.574
0.911	1.84245	0.822	1.84245	0.972	0.344	Primitive Macro	Celf2		Samsn1	0.773	1.88796	0.546	1.88796	0.579	0.043
0.911	1.23609	0.822	1.23609	1	0.976	Primitive Macro	Rab14		Gm5643	0.773	1.09973	0.546	1.09973	0.667	0.149
0.91	1.94087	0.82	1.94087	0.917	0.184	Primitive Macro	Ppp1r18		Plekho2	0.771	1.60396	0.542	1.60396	0.614	0.064
0.91	1.66621	0.82	1.66621	1	0.698	Primitive Macro	Wsb1		Xab2	0.771	1.25727	0.542	1.25727	0.825	0.362
0.909	4.11218	0.818	4.11218	0.889	0.241	Primitive Macro	Hexb		Gng10	0.77	1.69959	0.54	1.69959	0.737	0.34
0.909	2.33243	0.818	2.33243	0.944	0.41	Primitive Macro	Mef2c		Tmem69	0.77	1.50944	0.54	1.50944	0.877	0.702
0.909	1.43913	0.818	1.43913	0.972	0.514	Primitive Macro	Sptlc2		Hiatl1	0.77	1.21403	0.54	1.21403	0.719	0.319
0.908	2.94366	0.816	2.94366	0.833	0.047	Primitive Macro	Il4ra		Tomm5	0.77	1.15086	0.54	1.15086	0.982	0.957
0.908	2.20681	0.816	2.20681	0.972	0.533	Primitive Macro	Ly6e		Gm12657	0.77	1.09712	0.54	1.09712	0.965	0.809
0.908	1.04106	0.816	1.04106	0.972	0.491	Primitive Macro	Flna		Dck	0.768	1.52255	0.536	1.52255	0.825	0.404
0.907	2.00419	0.814	2.00419	0.972	0.505	Primitive Macro	Stard3nl		Haus8	0.767	1.16412	0.534	1.16412	0.877	0.426
0.907	1.92386	0.814	1.92386	0.944	0.283	Primitive Macro	Nek6		Cflar	0.766	1.30076	0.532	1.30076	0.93	0.723
0.907	1.01197	0.814	1.01197	1	0.995	Primitive Macro	Atp6v0b		Cdc6	0.766	1.00856	0.532	1.00856	0.912	0.596
0.906	1.46254	0.812	1.46254	1	0.948	Primitive Macro	Rab1		Pgam1	0.765	1.31172	0.53	1.31172	1	0.979
0.905	3.02491	0.81	3.02491	0.861	0.094	Primitive Macro	Gm2a		Fam92a	0.764	1.80005	0.528	1.80005	0.614	0.128
0.905	2.83147	0.81	2.83147	0.861	0.071	Primitive Macro	Nrp1		Fam216a	0.764	1.36598	0.528	1.36598	0.719	0.255
0.905	2.67834	0.81	2.67834	0.889	0.222	Primitive Macro	Cmtm3		Plgrkt	0.764	1.1412	0.528	1.1412	0.86	0.553
0.905	2.39588	0.81	2.39588	1	0.962	Primitive Macro	Cstb		Mknk2	0.763	1.15171	0.526	1.15171	0.895	0.511
0.905	1.53766	0.81	1.53766	1	0.915	Primitive Macro	Prdx5		1190007I07Rik	0.763	1.10328	0.526	1.10328	0.93	0.745
0.905	1.4124	0.81	1.4124	0.972	0.717	Primitive Macro	Map2k1		Zfp935	0.763	1.07447	0.526	1.07447	0.842	0.404
0.904	2.76357	0.808	2.76357	0.889	0.222	Primitive Macro	Kctd12		Dancr	0.762	1.84347	0.524	1.84347	0.667	0.234
0.903	5.14607	0.806	5.14607	0.806	0	Primitive Macro	Ms4a6b		Orc5	0.762	1.16304	0.524	1.16304	0.86	0.638
0.903	1.82545	0.806	1.82545	0.972	0.684	Primitive Macro	Cd164		Dna2	0.761	1.25377	0.522	1.25377	0.649	0.17
0.902	5.67402	0.804	5.67402	0.806	0.005	Primitive Macro	Ccl3		Ppa2	0.76	1.32281	0.52	1.32281	0.789	0.66
0.902	3.72992	0.804	3.72992	0.806	0.009	Primitive Macro	Cfh		6030468B19Rik	0.76	1.23868	0.52	1.23868	0.965	0.702
0.902	2.05005	0.804	2.05005	0.917	0.307	Primitive Macro	Pcyox1		Epb4.1l4aos	0.76	1.2305	0.52	1.2305	0.877	0.638
0.902	1.62802	0.804	1.62802	0.972	0.571	Primitive Macro	Cnpy3		Apitd1	0.76	1.22248	0.52	1.22248	0.825	0.489
0.901	5.13334	0.802	5.13334	0.806	0.014	Primitive Macro	Ms4a6c		Apip	0.76	1.21188	0.52	1.21188	0.895	0.681
0.901	4.96631	0.802	4.96631	0.806	0.009	Primitive Macro	Trem2		Itgb1	0.759	1.11426	0.518	1.11426	0.912	0.702
0.901	2.34302	0.802	2.34302	0.944	0.538	Primitive Macro	Atp2b1		Gtf2b	0.758	1.05456	0.516	1.05456	0.86	0.511
0.901	1.95104	0.802	1.95104	0.944	0.5	Primitive Macro	Acap2		Snhg6	0.757	1.18443	0.514	1.18443	0.895	0.894
0.901	1.66534	0.802	1.66534	0.944	0.429	Primitive Macro	Fam174a		Gde1	0.755	1.17163	0.51	1.17163	0.807	0.617
0.901	1.54285	0.802	1.54285	1	0.882	Primitive Macro	Atp1b3		Mta1	0.754	1.37146	0.508	1.37146	0.614	0.128
0.9	5.17543	0.8	5.17543	0.806	0.019	Primitive Macro	Ccl9		Rps6ka1	0.753	1.7013	0.506	1.7013	0.544	0.064
0.9	2.32425	0.8	2.32425	0.861	0.094	Primitive Macro	Myo1g		8430419L09Rik	0.753	1.49874	0.506	1.49874	0.684	0.191
0.9	2.12313	0.8	2.12313	0.917	0.344	Primitive Macro	Rnf13		Me2	0.751	1.21491	0.502	1.21491	0.877	0.681
0.9	1.9539	0.8	1.9539	0.861	0.075	Primitive Macro	Smagp		Ahcy	0.751	1.01819	0.502	1.01819	0.719	0.319
0.9	1.92836	0.8	1.92836	0.889	0.193	Primitive Macro	Itm2c		Gsta4	0.75	2.05212	0.5	2.05212	0.544	0.085
0.9	1.47922	0.8	1.47922	1	0.769	Primitive Macro	Rhog		Med31	0.75	1.32226	0.5	1.32226	0.754	0.468
0.899	6.65327	0.798	6.65327	0.806	0.038	Primitive Macro	C1qc		Ldlrap1	0.75	1.29211	0.5	1.29211	0.632	0.128
0.899	3.00865	0.798	3.00865	0.806	0.019	Primitive Macro	Trim30a		Rcc1	0.75	1.22619	0.5	1.22619	0.877	0.638
0.899	1.42847	0.798	1.42847	0.972	0.632	Primitive Macro	Colgalt1		Nme3	0.75	1.16581	0.5	1.16581	0.93	0.766
0.899	1.36059	0.798	1.36059	1	0.764	Primitive Macro	Tm2d2		Tor4a	0.749	1.41705	0.498	1.41705	0.719	0.255
0.899	1.16081	0.798	1.16081	0.889	0.132	Primitive Macro	Lcp2		Psen2	0.748	1.96709	0.496	1.96709	0.561	0.064
0.898	3.25527	0.796	3.25527	0.833	0.104	Primitive Macro	Apobec1		Comtd1	0.748	1.42766	0.496	1.42766	0.754	0.34
0.898	2.639	0.796	2.639	0.833	0.09	Primitive Macro	Scpep1		2810408I11Rik	0.748	1.3352	0.496	1.3352	0.754	0.362
0.898	1.53084	0.796	1.53084	0.972	0.783	Primitive Macro	Ptpn1		Pbld1	0.748	1.18704	0.496	1.18704	0.965	0.681
0.897	2.67578	0.794	2.67578	0.806	0.019	Primitive Macro	Il6ra		Smim20	0.748	1.06669	0.496	1.06669	0.842	0.489
0.896	1.98996	0.792	1.98996	0.944	0.392	Primitive Macro	Lipa		Dazap1	0.747	1.39671	0.494	1.39671	0.789	0.383
0.896	1.48032	0.792	1.48032	0.972	0.552	Primitive Macro	Cdc42se2		1110038B12Rik	0.747	1.19541	0.494	1.19541	0.912	0.809
0.895	2.85057	0.79	2.85057	0.833	0.094	Primitive Macro	Plxnb2		Prc1	0.747	1.11096	0.494	1.11096	0.93	0.723
0.895	2.30315	0.79	2.30315	1	0.825	Primitive Macro	Snx6		Mfsd2b	0.747	1.02312	0.494	1.02312	0.895	0.745
0.894	2.1707	0.788	2.1707	0.861	0.193	Primitive Macro	Csf2ra		Mgll	0.746	2.70668	0.492	2.70668	0.491	0
0.893	1.51766	0.786	1.51766	0.972	0.604	Primitive Macro	H2afy		Srgn	0.746	1.98519	0.492	1.98519	0.526	0.064
0.891	2.55921	0.782	2.55921	0.861	0.278	Primitive Macro	Fam107b		Ubash3a	0.746	1.7866	0.492	1.7866	0.491	0
0.89	2.6038	0.78	2.6038	0.833	0.137	Primitive Macro	Sgpl1		Wwp1	0.746	1.18766	0.492	1.18766	0.667	0.234
0.89	2.17329	0.78	2.17329	0.833	0.09	Primitive Macro	Elmo1		Cyth3	0.746	1.17161	0.492	1.17161	0.772	0.383
0.89	1.52964	0.78	1.52964	1	0.708	Primitive Macro	Xbp1		Ifi30	0.746	1.16115	0.492	1.16115	0.895	0.66
0.889	3.71068	0.778	3.71068	0.778	0	Primitive Macro	P2ry6		Micu2	0.745	1.41643	0.49	1.41643	0.667	0.234
0.889	2.36901	0.778	2.36901	0.861	0.269	Primitive Macro	Uap1l1		Tpst2	0.745	1.36076	0.49	1.36076	0.702	0.319
0.889	2.14665	0.778	2.14665	0.889	0.264	Primitive Macro	Renbp		Mid1ip1	0.745	1.20711	0.49	1.20711	0.737	0.298
0.888	2.13323	0.776	2.13323	0.833	0.09	Primitive Macro	Slc25a45		Adsl	0.745	1.02608	0.49	1.02608	0.912	0.809
0.888	2.04144	0.776	2.04144	0.861	0.146	Primitive Macro	Arhgap30		Nr3c1	0.743	1.6868	0.486	1.6868	0.509	0.021
0.887	2.55585	0.774	2.55585	0.778	0.005	Primitive Macro	Tifab		Spata24	0.743	1.38691	0.486	1.38691	0.596	0.128
0.887	2.09508	0.774	2.09508	0.917	0.519	Primitive Macro	Anxa5		Carhsp1	0.742	1.18931	0.484	1.18931	0.912	0.426
0.887	1.66504	0.774	1.66504	0.972	0.684	Primitive Macro	Dnajc3		Dtd1	0.742	1.17862	0.484	1.17862	0.842	0.596
0.887	1.63416	0.774	1.63416	0.972	0.561	Primitive Macro	Gltp		Fam132a	0.741	1.68163	0.482	1.68163	0.684	0.277
0.887	1.55204	0.774	1.55204	1	0.608	Primitive Macro	Tnfaip8		Selenbp1	0.741	1.16286	0.482	1.16286	0.737	0.383
0.886	1.57631	0.772	1.57631	0.917	0.363	Primitive Macro	Tsen34		Bri3bp	0.741	1.14581	0.482	1.14581	0.825	0.617
0.885	4.26168	0.77	4.26168	0.778	0.024	Primitive Macro	Maf		Ppp1cc	0.741	1.01344	0.482	1.01344	0.895	0.766
0.885	3.49966	0.77	3.49966	0.778	0.014	Primitive Macro	Ccr1		Ahctf1	0.739	1.15	0.478	1.15	0.719	0.383
0.885	2.6195	0.77	2.6195	0.778	0.014	Primitive Macro	Dock10		2610524H06Rik	0.737	1.66163	0.474	1.66163	0.614	0.213
0.885	2.55569	0.77	2.55569	0.778	0.014	Primitive Macro	Tnfrsf1b		Spire1	0.737	1.28888	0.474	1.28888	0.702	0.319
0.885	2.50393	0.77	2.50393	0.889	0.292	Primitive Macro	Sesn1		Cyba	0.736	1.89324	0.472	1.89324	0.614	0.255
0.884	3.3564	0.768	3.3564	0.806	0.108	Primitive Macro	Filip1l		Pycard	0.736	1.52371	0.472	1.52371	0.632	0.213
0.884	2.28788	0.768	2.28788	0.917	0.311	Primitive Macro	Idh1		Rab4a	0.736	1.37549	0.472	1.37549	0.579	0.149
0.884	2.07228	0.768	2.07228	0.861	0.231	Primitive Macro	Anxa6		Mthfd1	0.736	1.0588	0.472	1.0588	0.842	0.745
0.884	1.83722	0.768	1.83722	1	0.726	Primitive Macro	Emp3		Egfl7	0.736	1.05101	0.472	1.05101	0.789	0.447
0.884	1.52561	0.768	1.52561	0.889	0.208	Primitive Macro	Klhl6		Clspn	0.734	1.18288	0.468	1.18288	0.877	0.66
0.882	3.51304	0.764	3.51304	0.778	0.038	Primitive Macro	Cttnbp2nl		Pdk1	0.733	1.18318	0.466	1.18318	0.807	0.574
0.882	2.58524	0.764	2.58524	0.861	0.245	Primitive Macro	Psap		Scoc	0.733	1.16838	0.466	1.16838	0.93	0.787
0.882	1.95627	0.764	1.95627	0.889	0.448	Primitive Macro	Dram2		Gtpbp10	0.733	1.08722	0.466	1.08722	0.509	0.043
0.882	1.53161	0.764	1.53161	1	0.783	Primitive Macro	Fam111a		Smap2	0.732	1.50587	0.464	1.50587	0.649	0.213
0.881	3.09557	0.762	3.09557	0.806	0.104	Primitive Macro	Cd79b		Gtf2h3	0.732	1.18474	0.464	1.18474	0.737	0.489
0.881	2.31432	0.762	2.31432	0.833	0.17	Primitive Macro	Pea15a		Rabgap1l	0.731	1.52803	0.462	1.52803	0.596	0.191
0.881	1.42019	0.762	1.42019	1	0.476	Primitive Macro	Gmfg		Hs6st1	0.731	1.44655	0.462	1.44655	0.561	0.128
0.881	1.12492	0.762	1.12492	1	0.943	Primitive Macro	Psme1		Ncapg2	0.73	1.37414	0.46	1.37414	0.737	0.447
0.879	2.57208	0.758	2.57208	0.833	0.17	Primitive Macro	Tubb6		Polr2h	0.73	1.10178	0.46	1.10178	0.86	0.787
0.879	1.8705	0.758	1.8705	0.944	0.434	Primitive Macro	Tax1bp3		Car1	0.728	3.2684	0.456	3.2684	0.456	0
0.879	1.43999	0.758	1.43999	0.944	0.269	Primitive Macro	Sash3		Prorsd1	0.728	1.02457	0.456	1.02457	0.842	0.553
0.879	1.08422	0.758	1.08422	1	0.995	Primitive Macro	Pgam1		Psmg3	0.728	1.02088	0.456	1.02088	0.86	0.745
0.878	1.70808	0.756	1.70808	0.889	0.311	Primitive Macro	Dok2		Saal1	0.727	1.3525	0.454	1.3525	0.754	0.34
0.877	1.40896	0.754	1.40896	1	0.849	Primitive Macro	Coro1b		Dpm2	0.727	1.19242	0.454	1.19242	0.895	0.681
0.877	1.23558	0.754	1.23558	1	0.934	Primitive Macro	Myl12b		Alg14	0.727	1.1752	0.454	1.1752	0.632	0.191
0.876	1.85422	0.752	1.85422	0.889	0.401	Primitive Macro	Ubl3		Psmb10	0.726	1.46018	0.452	1.46018	0.877	0.702
0.876	1.47853	0.752	1.47853	0.972	0.67	Primitive Macro	Scamp2		Rab2a	0.726	1.16136	0.452	1.16136	0.789	0.426
0.875	3.86108	0.75	3.86108	0.75	0	Primitive Macro	Slc11a1		Map2k3	0.726	1.04832	0.452	1.04832	0.965	0.894
0.875	3.24136	0.75	3.24136	0.806	0.113	Primitive Macro	Npl		Gm15915	0.725	2.47858	0.45	2.47858	0.491	0.064
0.875	2.50503	0.75	2.50503	0.833	0.231	Primitive Macro	Tpm2		Bid	0.725	1.38014	0.45	1.38014	0.561	0.149
0.875	1.98376	0.75	1.98376	0.861	0.34	Primitive Macro	Cln3		Slc41a3	0.725	1.059	0.45	1.059	0.807	0.574
0.875	1.92782	0.75	1.92782	0.806	0.08	Primitive Macro	Cd84		Nenf	0.723	1.07474	0.446	1.07474	0.86	0.617
0.875	1.25511	0.75	1.25511	1	0.755	Primitive Macro	Spg21		Gucd1	0.723	1.0145	0.446	1.0145	0.737	0.426
0.874	2.77286	0.748	2.77286	0.778	0.038	Primitive Macro	BC035044		Gm15645	0.722	2.29041	0.444	2.29041	0.86	0.617
0.874	2.7192	0.748	2.7192	0.75	0.005	Primitive Macro	Dse		Mbd2	0.722	1.25578	0.444	1.25578	0.632	0.213
0.874	2.38317	0.748	2.38317	0.778	0.042	Primitive Macro	Dusp22		Actr10	0.722	1.16281	0.444	1.16281	0.982	0.894
0.873	6.8108	0.746	6.8108	0.75	0.014	Primitive Macro	C1qa		Lztfl1	0.722	1.12066	0.444	1.12066	0.632	0.234
0.873	4.38916	0.746	4.38916	0.75	0.009	Primitive Macro	Ms4a6d		Ethe1	0.72	1.76864	0.44	1.76864	0.509	0.128
0.873	4.18609	0.746	4.18609	0.75	0.009	Primitive Macro	Gpr183		Rangrf	0.72	1.28688	0.44	1.28688	0.684	0.447
0.873	3.98587	0.746	3.98587	0.75	0.005	Primitive Macro	Cybb		Eci2	0.72	1.01408	0.44	1.01408	0.842	0.638
0.872	2.49495	0.744	2.49495	0.75	0.009	Primitive Macro	Il13ra1		1700097N02Rik	0.719	2.31776	0.438	2.31776	0.439	0
0.872	2.2598	0.744	2.2598	0.889	0.462	Primitive Macro	Apbb1ip		Phf10	0.719	1.51255	0.438	1.51255	0.579	0.213
0.872	2.22875	0.744	2.22875	0.806	0.09	Primitive Macro	Vwa5a		Tollip	0.718	1.20891	0.436	1.20891	0.614	0.255
0.872	2.1689	0.744	2.1689	0.889	0.269	Primitive Macro	Cryl1		Ptpn6	0.718	1.14547	0.436	1.14547	0.509	0.106
0.872	2.04686	0.744	2.04686	0.861	0.241	Primitive Macro	Dpysl2		Msh6	0.717	1.02506	0.434	1.02506	0.702	0.34
0.872	1.34054	0.744	1.34054	0.972	0.712	Primitive Macro	Igf2bp3		Cmip	0.716	1.30113	0.432	1.30113	0.596	0.17
0.871	2.36231	0.742	2.36231	0.778	0.066	Primitive Macro	Plekho1		Fbxw2	0.716	1.12754	0.432	1.12754	0.842	0.638
0.871	1.42423	0.742	1.42423	0.972	0.934	Primitive Macro	Commd8		Gse1	0.715	1.10077	0.43	1.10077	0.649	0.255
0.87	5.15992	0.74	5.15992	0.75	0.019	Primitive Macro	Fcgrt		Mospd1	0.715	1.07631	0.43	1.07631	0.719	0.362
0.87	1.87128	0.74	1.87128	0.889	0.302	Primitive Macro	Nmi		Ehbp1l1	0.714	1.63197	0.428	1.63197	0.842	0.574
0.87	1.82459	0.74	1.82459	0.972	0.75	Primitive Macro	Marcksl1		Cd44	0.714	1.40582	0.428	1.40582	0.474	0.043
0.87	1.70316	0.74	1.70316	0.917	0.425	Primitive Macro	Atp13a2		Wdr34	0.713	2.54382	0.426	2.54382	0.684	0.213
0.87	1.449	0.74	1.449	0.917	0.387	Primitive Macro	Vav1		Ctse	0.712	1.42468	0.424	1.42468	0.439	0.021
0.87	1.30588	0.74	1.30588	1	0.708	Primitive Macro	Acaa1a		Gm15800	0.712	1.1377	0.424	1.1377	0.649	0.255
0.869	2.71311	0.738	2.71311	0.75	0.024	Primitive Macro	St8sia4		Stx17	0.712	1.11008	0.424	1.11008	0.649	0.277
0.869	1.43204	0.738	1.43204	0.972	0.802	Primitive Macro	Sdf2l1		Sh2d4a	0.711	1.9884	0.422	1.9884	0.421	0
0.868	2.05665	0.736	2.05665	0.778	0.075	Primitive Macro	Tor3a		Slc6a13	0.711	1.86954	0.422	1.86954	0.421	0
0.868	1.64233	0.736	1.64233	0.917	0.495	Primitive Macro	Tmem109		Ptpn7	0.711	1.84038	0.422	1.84038	0.421	0
0.867	2.14312	0.734	2.14312	0.833	0.241	Primitive Macro	Neu1		Gusb	0.711	1.29789	0.422	1.29789	0.544	0.191
0.866	3.01245	0.732	3.01245	0.889	0.349	Primitive Macro	Igfbp4		Bcap29	0.711	1.14419	0.422	1.14419	0.737	0.404
0.866	1.38759	0.732	1.38759	0.944	0.373	Primitive Macro	Ifnar1		Icam4	0.711	1.0227	0.422	1.0227	0.982	0.957
0.866	1.20597	0.732	1.20597	1	0.873	Primitive Macro	Actr2		Serpina6	0.71	3.41162	0.42	3.41162	0.491	0.064
0.865	2.92804	0.73	2.92804	0.75	0.038	Primitive Macro	Gas7		Fabp5	0.71	1.04527	0.42	1.04527	1	1
0.865	1.5979	0.73	1.5979	0.833	0.156	Primitive Macro	Sp140		Cd55	0.709	1.26614	0.418	1.26614	0.561	0.17
0.865	1.43032	0.73	1.43032	0.972	0.59	Primitive Macro	Myd88		Abhd16a	0.709	1.20479	0.418	1.20479	0.807	0.511
0.863	1.61359	0.726	1.61359	0.972	0.679	Primitive Macro	Glmp		Dlgap5	0.709	1.023	0.418	1.023	0.895	0.66
0.862	3.10128	0.724	3.10128	0.833	0.288	Primitive Macro	Id2		Mbnl3	0.708	1.77497	0.416	1.77497	0.474	0.064
0.862	2.25023	0.724	2.25023	0.861	0.245	Primitive Macro	Zfp36l1		Tapbpl	0.708	1.42672	0.416	1.42672	0.561	0.17
0.861	1.56664	0.722	1.56664	0.861	0.321	Primitive Macro	Cers5		Prps2	0.706	1.65535	0.412	1.65535	0.509	0.128
0.86	3.08608	0.72	3.08608	0.806	0.17	Primitive Macro	Tmem176b		2310011J03Rik	0.705	1.01293	0.41	1.01293	0.86	0.702
0.86	1.67833	0.72	1.67833	0.833	0.165	Primitive Macro	Mapk3		Ly6e	0.703	1.82421	0.406	1.82421	0.474	0.106
0.86	1.30978	0.72	1.30978	0.972	0.538	Primitive Macro	Akap13		Eif4enif1	0.703	1.31454	0.406	1.31454	0.684	0.34
0.859	4.0343	0.718	4.0343	0.722	0.005	Primitive Macro	AF251705		Thumpd3	0.703	1.04597	0.406	1.04597	0.772	0.596
0.859	1.95586	0.718	1.95586	0.861	0.189	Primitive Macro	Zfp36		Oxct1	0.703	1.00055	0.406	1.00055	0.614	0.213
0.859	1.52248	0.718	1.52248	0.972	0.519	Primitive Macro	H2-K1		Agl	0.702	2.89564	0.404	2.89564	0.667	0.383
0.859	1.16525	0.718	1.16525	0.972	0.868	Primitive Macro	Vps26a		Csk	0.702	1.63272	0.404	1.63272	0.474	0.085
0.859	1.12882	0.718	1.12882	0.972	0.873	Primitive Macro	Mtpn		Fbxo42	0.702	1.1667	0.404	1.1667	0.632	0.298
0.858	3.38318	0.716	3.38318	0.722	0.019	Primitive Macro	Rassf4		Mocs1	0.701	1.21429	0.402	1.21429	0.421	0.021
0.858	1.99657	0.716	1.99657	0.861	0.392	Primitive Macro	Shisa5		Aagab	0.701	1.00988	0.402	1.00988	0.684	0.34
0.858	1.96722	0.716	1.96722	0.833	0.226	Primitive Macro	Epb4.1l2
0.858	1.67381	0.716	1.67381	0.944	0.425	Primitive Macro	Lrrfip1
0.858	1.17968	0.716	1.17968	1	0.892	Primitive Macro	Sft2d1
0.857	1.82023	0.714	1.82023	0.806	0.189	Primitive Macro	Dnase2a
0.856	2.22973	0.712	2.22973	0.861	0.575	Primitive Macro	Efhd2
0.856	2.20907	0.712	2.20907	0.806	0.184	Primitive Macro	Ssh2
0.856	2.00282	0.712	2.00282	0.778	0.09	Primitive Macro	Raph1
0.855	3.07675	0.71	3.07675	0.75	0.085	Primitive Macro	Gbp7
0.855	1.72523	0.71	1.72523	0.833	0.156	Primitive Macro	Rhoc
0.855	1.63693	0.71	1.63693	0.861	0.283	Primitive Macro	Fndc3a
0.855	1.28748	0.71	1.28748	0.833	0.16	Primitive Macro	Camk1
0.854	2.21974	0.708	2.21974	0.889	0.354	Primitive Macro	Tcf7l2
0.854	1.29634	0.708	1.29634	1	0.986	Primitive Macro	Gabarap
0.853	1.52379	0.706	1.52379	0.861	0.335	Primitive Macro	Daglb
0.852	2.34382	0.704	2.34382	0.722	0.028	Primitive Macro	Camk2d
0.852	1.34748	0.704	1.34748	0.889	0.278	Primitive Macro	Dock8
0.85	1.72277	0.7	1.72277	0.778	0.118	Primitive Macro	Gmip
0.849	1.97136	0.698	1.97136	0.861	0.368	Primitive Macro	Rnf149
0.849	1.53939	0.698	1.53939	0.917	0.524	Primitive Macro	Il10rb
0.849	1.19859	0.698	1.19859	0.889	0.236	Primitive Macro	Fli1
0.847	4.79472	0.694	4.79472	0.694	0.005	Primitive Macro	Fcrls
0.847	2.20019	0.694	2.20019	0.722	0.066	Primitive Macro	Etv5
0.847	1.1932	0.694	1.1932	1	0.991	Primitive Macro	Sdcbp
0.846	1.98678	0.692	1.98678	0.861	0.453	Primitive Macro	Ethe1
0.846	1.87532	0.692	1.87532	0.833	0.283	Primitive Macro	Pak1
0.846	1.77604	0.692	1.77604	0.917	0.514	Primitive Macro	P4ha1
0.846	1.55819	0.692	1.55819	0.889	0.396	Primitive Macro	Inpp5d
0.846	1.38027	0.692	1.38027	0.972	0.797	Primitive Macro	2810025M15Rik
0.845	1.42403	0.69	1.42403	0.917	0.542	Primitive Macro	Adrbk1
0.845	1.04653	0.69	1.04653	1	0.986	Primitive Macro	Hspa5
0.844	2.78469	0.688	2.78469	0.694	0.014	Primitive Macro	Slc7a8
0.844	1.83784	0.688	1.83784	0.889	0.528	Primitive Macro	Slc6a6
0.844	1.73727	0.688	1.73727	0.778	0.151	Primitive Macro	Spred1
0.844	1.25177	0.688	1.25177	0.972	0.505	Primitive Macro	Abi1
0.844	1.07566	0.688	1.07566	0.889	0.292	Primitive Macro	Pros1
0.843	2.5857	0.686	2.5857	0.694	0.019	Primitive Macro	Pou2f2
0.843	2.05229	0.686	2.05229	0.778	0.156	Primitive Macro	Nagk
0.842	1.16952	0.684	1.16952	0.944	0.561	Primitive Macro	Aldh2
0.841	3.85705	0.682	3.85705	0.694	0.014	Primitive Macro	P2ry12
0.841	2.88339	0.682	2.88339	1	0.962	Primitive Macro	Ctsb
0.841	2.33941	0.682	2.33941	0.778	0.184	Primitive Macro	Sp110
0.841	1.88329	0.682	1.88329	0.861	0.462	Primitive Macro	Stk17b
0.841	1.5176	0.682	1.5176	0.889	0.608	Primitive Macro	Fuca1
0.841	1.11055	0.682	1.11055	1	0.934	Primitive Macro	Fkbp2
0.84	2.58977	0.68	2.58977	0.694	0.009	Primitive Macro	Clec5a
0.84	2.22706	0.68	2.22706	0.694	0.019	Primitive Macro	Ppfia4
0.84	1.91926	0.68	1.91926	0.917	0.552	Primitive Macro	Vim
0.84	1.58521	0.68	1.58521	0.861	0.406	Primitive Macro	Sh3kbp1
0.84	1.35758	0.68	1.35758	0.889	0.396	Primitive Macro	Ppt1
0.839	1.55058	0.678	1.55058	0.972	0.585	Primitive Macro	Morc3
0.839	1.42705	0.678	1.42705	0.972	0.406	Primitive Macro	Lgals9
0.839	1.38656	0.678	1.38656	0.944	0.844	Primitive Macro	Atp6ap2
0.838	3.98864	0.676	3.98864	0.722	0.123	Primitive Macro	Tmem37
0.838	1.6429	0.676	1.6429	0.889	0.358	Primitive Macro	Bin1
0.838	1.42376	0.676	1.42376	1	0.769	Primitive Macro	Pepd
0.838	1.36803	0.676	1.36803	0.917	0.392	Primitive Macro	Gba
0.837	2.90534	0.674	2.90534	0.75	0.132	Primitive Macro	Rnasel
0.837	1.47313	0.674	1.47313	0.861	0.278	Primitive Macro	Cisd3
0.836	2.31782	0.672	2.31782	0.694	0.047	Primitive Macro	Abhd6
0.836	1.57914	0.672	1.57914	1	0.972	Primitive Macro	Plin2
0.836	1.19503	0.672	1.19503	1	0.976	Primitive Macro	Hsbp1
0.836	1.05913	0.672	1.05913	0.972	0.788	Primitive Macro	Glud1
0.835	1.28294	0.67	1.28294	0.944	0.651	Primitive Macro	Hsd17b4
0.835	1.05044	0.67	1.05044	1	0.953	Primitive Macro	Sh3glb1
0.834	1.92671	0.668	1.92671	0.917	0.363	Primitive Macro	Klf6
0.833	2.78154	0.666	2.78154	0.833	0.302	Primitive Macro	Id3
0.833	1.84881	0.666	1.84881	0.75	0.151	Primitive Macro	Pla2g15
0.833	1.73502	0.666	1.73502	0.944	0.415	Primitive Macro	Txnip
0.833	1.43337	0.666	1.43337	0.889	0.533	Primitive Macro	Ptpra
0.833	1.31058	0.666	1.31058	0.972	0.759	Primitive Macro	Atraid
0.833	1.27939	0.666	1.27939	0.917	0.566	Primitive Macro	Rbms1
0.833	1.0803	0.666	1.0803	0.972	0.873	Primitive Macro	Pnp
0.832	2.31031	0.664	2.31031	0.694	0.042	Primitive Macro	Arid5a
0.831	1.36148	0.662	1.36148	0.972	0.778	Primitive Macro	Sh3bgrl
0.83	1.52046	0.66	1.52046	0.75	0.123	Primitive Macro	Grap
0.83	1.09194	0.66	1.09194	0.944	0.509	Primitive Macro	Wdr45b
0.829	3.44659	0.658	3.44659	0.667	0.014	Primitive Macro	Cd86
0.829	1.65507	0.658	1.65507	0.778	0.17	Primitive Macro	Arhgap25
0.829	1.33092	0.658	1.33092	0.75	0.132	Primitive Macro	Cap1
0.829	1.22114	0.658	1.22114	1	0.689	Primitive Macro	S100a13
0.828	2.94624	0.656	2.94624	0.722	0.156	Primitive Macro	Plod1
0.828	1.3731	0.656	1.3731	0.889	0.406	Primitive Macro	Klk8
0.828	1.09725	0.656	1.09725	0.972	0.811	Primitive Macro	Atp6ap1
0.827	2.1553	0.654	2.1553	0.75	0.184	Primitive Macro	Mgat4a
0.827	2.09787	0.654	2.09787	0.778	0.203	Primitive Macro	Scarb2
0.827	1.52114	0.654	1.52114	0.889	0.552	Primitive Macro	Fez2
0.827	1.05055	0.654	1.05055	1	0.882	Primitive Macro	Atp6v0d1
0.827	1.03783	0.654	1.03783	0.944	0.91	Primitive Macro	Dynlt1a
0.826	3.55711	0.652	3.55711	0.722	0.16	Primitive Macro	Ifitm3
0.826	3.07648	0.652	3.07648	0.667	0.024	Primitive Macro	Itgb5
0.826	2.06573	0.652	2.06573	0.722	0.132	Primitive Macro	Tcirg1
0.826	1.99668	0.652	1.99668	0.778	0.269	Primitive Macro	Il17ra
0.825	2.23478	0.65	2.23478	0.694	0.099	Primitive Macro	Cytip
0.825	1.94355	0.65	1.94355	0.694	0.075	Primitive Macro	Traf3ip3
0.825	1.25004	0.65	1.25004	0.917	0.637	Primitive Macro	AI413582
0.825	1.04767	0.65	1.04767	1	0.783	Primitive Macro	Tm9sf2
0.824	1.75265	0.648	1.75265	0.722	0.137	Primitive Macro	Arhgap4
0.824	1.6533	0.648	1.6533	0.778	0.217	Primitive Macro	Tnfaip1
0.824	1.27544	0.648	1.27544	0.972	0.83	Primitive Macro	Pak2
0.823	3.27165	0.646	3.27165	0.778	0.269	Primitive Macro	Fos
0.823	2.8081	0.646	2.8081	0.75	0.208	Primitive Macro	Fam213b
0.823	1.19296	0.646	1.19296	0.75	0.142	Primitive Macro	Plekha2
0.823	1.08335	0.646	1.08335	0.889	0.425	Primitive Macro	Arhgap17
0.822	4.12623	0.644	4.12623	0.667	0.038	Primitive Macro	Ednrb
0.822	1.73438	0.644	1.73438	0.833	0.524	Primitive Macro	Mpp1
0.822	1.58279	0.644	1.58279	0.806	0.34	Primitive Macro	Zeb2
0.822	1.57937	0.644	1.57937	0.833	0.321	Primitive Macro	Lxn
0.821	2.30343	0.642	2.30343	0.667	0.052	Primitive Macro	Snx20
0.821	1.55623	0.642	1.55623	0.75	0.156	Primitive Macro	P2rx4
0.82	2.14593	0.64	2.14593	0.75	0.222	Primitive Macro	Tifa
0.82	1.95808	0.64	1.95808	0.722	0.118	Primitive Macro	Adrb2
0.82	1.45767	0.64	1.45767	0.889	0.453	Primitive Macro	Pla2g4a
0.819	2.91919	0.638	2.91919	0.639	0	Primitive Macro	Hfe
0.819	1.55398	0.638	1.55398	0.722	0.113	Primitive Macro	Ltbr
0.819	1.27472	0.638	1.27472	1	0.901	Primitive Macro	Msn
0.819	1.10231	0.638	1.10231	1	0.736	Primitive Macro	Grcc10
0.818	1.86403	0.636	1.86403	0.861	0.476	Primitive Macro	Bmyc
0.818	1.80279	0.636	1.80279	0.833	0.406	Primitive Macro	Rilpl2
0.818	1.63622	0.636	1.63622	0.806	0.236	Primitive Macro	Plcg2
0.818	1.53491	0.636	1.53491	0.806	0.396	Primitive Macro	Mapkapk2
0.818	1.40076	0.636	1.40076	0.833	0.335	Primitive Macro	Ggh
0.818	1.24952	0.636	1.24952	0.889	0.575	Primitive Macro	Tspan14
0.817	4.44572	0.634	4.44572	0.944	0.943	Primitive Macro	Apoe
0.817	3.88769	0.634	3.88769	0.639	0.009	Primitive Macro	Ctsh
0.817	1.93394	0.634	1.93394	0.722	0.175	Primitive Macro	Dock2
0.817	1.92751	0.634	1.92751	0.667	0.038	Primitive Macro	Tgfbr2
0.817	1.66153	0.634	1.66153	0.667	0.033	Primitive Macro	Csf3r
0.817	1.62629	0.634	1.62629	0.778	0.198	Primitive Macro	Wls
0.817	1.29809	0.634	1.29809	0.889	0.406	Primitive Macro	Ebpl
0.816	1.81198	0.632	1.81198	0.806	0.311	Primitive Macro	Trex1
0.816	1.09097	0.632	1.09097	0.889	0.42	Primitive Macro	Hhex
0.815	2.17139	0.63	2.17139	0.694	0.104	Primitive Macro	Myo7a
0.815	1.58228	0.63	1.58228	0.75	0.184	Primitive Macro	Map4
0.815	1.47994	0.63	1.47994	0.889	0.519	Primitive Macro	Dhrs1
0.814	3.32122	0.628	3.32122	0.639	0.019	Primitive Macro	Ang
0.814	1.78433	0.628	1.78433	0.778	0.241	Primitive Macro	Ptpre
0.814	1.64496	0.628	1.64496	0.778	0.184	Primitive Macro	Itga6
0.814	1.46836	0.628	1.46836	0.778	0.241	Primitive Macro	1110007C09Rik
0.814	1.01759	0.628	1.01759	0.944	0.618	Primitive Macro	Hsd17b12
0.813	3.50025	0.626	3.50025	0.639	0.019	Primitive Macro	Clec4a2
0.813	2.90302	0.626	2.90302	0.667	0.061	Primitive Macro	F630028O10Rik
0.813	2.49508	0.626	2.49508	0.667	0.047	Primitive Macro	Lpcat2
0.813	2.28501	0.626	2.28501	0.639	0.009	Primitive Macro	Bank1
0.813	1.96615	0.626	1.96615	0.694	0.085	Primitive Macro	Rcsd1
0.813	1.57775	0.626	1.57775	0.944	0.778	Primitive Macro	Ccdc50
0.813	1.41741	0.626	1.41741	0.722	0.142	Primitive Macro	Snx18
0.813	1.18878	0.626	1.18878	0.972	0.627	Primitive Macro	Tmem30a
0.812	1.90426	0.624	1.90426	0.861	0.552	Primitive Macro	Cd44
0.812	1.83163	0.624	1.83163	0.694	0.09	Primitive Macro	Rhoh
0.812	1.30414	0.624	1.30414	0.972	0.792	Primitive Macro	G6pdx
0.812	1.24488	0.624	1.24488	0.861	0.396	Primitive Macro	Adam17
0.811	1.08141	0.622	1.08141	1	0.962	Primitive Macro	Arl6ip1
0.81	1.87207	0.62	1.87207	0.722	0.165	Primitive Macro	Parvg
0.81	1.45398	0.62	1.45398	0.889	0.623	Primitive Macro	Mcfd2
0.81	1.21708	0.62	1.21708	0.917	0.495	Primitive Macro	Hk2
0.809	1.78066	0.618	1.78066	0.694	0.118	Primitive Macro	Myadm
0.809	1.58641	0.618	1.58641	0.667	0.066	Primitive Macro	Dok3
0.809	1.14343	0.618	1.14343	0.861	0.34	Primitive Macro	Fnbp1
0.809	1.03716	0.618	1.03716	0.972	0.825	Primitive Macro	Acat1
0.808	2.08403	0.616	2.08403	0.778	0.311	Primitive Macro	Hgsnat
0.808	1.41547	0.616	1.41547	0.639	0.019	Primitive Macro	Il21r
0.808	1.07892	0.616	1.07892	0.889	0.656	Primitive Macro	Mapre2
0.808	1.07183	0.616	1.07183	0.917	0.67	Primitive Macro	Txndc5
0.808	1.01229	0.616	1.01229	0.806	0.25	Primitive Macro	Lasp1
0.807	3.00822	0.614	3.00822	0.722	0.245	Primitive Macro	Anxa2
0.807	1.09466	0.614	1.09466	0.917	0.703	Primitive Macro	Wasf2
0.806	4.42818	0.612	4.42818	0.611	0	Primitive Macro	Clec7a
0.806	4.08531	0.612	4.08531	0.611	0	Primitive Macro	AI607873
0.806	3.92856	0.612	3.92856	0.611	0	Primitive Macro	Stab1
0.806	3.05097	0.612	3.05097	0.611	0	Primitive Macro	P2ry13
0.806	1.34547	0.612	1.34547	0.833	0.363	Primitive Macro	Agps
0.806	1.2567	0.612	1.2567	0.694	0.066	Primitive Macro	Arhgef6
0.806	1.15558	0.612	1.15558	0.833	0.33	Primitive Macro	Ggta1
0.806	1.12459	0.612	1.12459	0.889	0.458	Primitive Macro	Tapbp
0.805	2.59199	0.61	2.59199	0.861	0.745	Primitive Macro	Ifi30
0.804	2.16086	0.608	2.16086	0.639	0.038	Primitive Macro	Tmem173
0.803	5.84622	0.606	5.84622	0.611	0.014	Primitive Macro	Mrc1
0.803	1.46536	0.606	1.46536	0.806	0.292	Primitive Macro	Rp2h
0.803	1.33545	0.606	1.33545	0.833	0.344	Primitive Macro	Usf1
0.803	1.30919	0.606	1.30919	0.806	0.311	Primitive Macro	Galk2
0.803	1.17086	0.606	1.17086	0.972	0.689	Primitive Macro	Rab3il1
0.802	2.06673	0.604	2.06673	0.639	0.047	Primitive Macro	5031439G07Rik
0.802	1.73897	0.604	1.73897	0.694	0.146	Primitive Macro	Irf9
0.802	1.23057	0.604	1.23057	0.833	0.505	Primitive Macro	Txndc12
0.802	1.19038	0.604	1.19038	0.917	0.533	Primitive Macro	Tcf4
0.802	1.15167	0.604	1.15167	0.833	0.425	Primitive Macro	Rap1gds1
0.801	3.39019	0.602	3.39019	0.611	0.009	Primitive Macro	Tnni2
0.801	2.61801	0.602	2.61801	0.611	0.014	Primitive Macro	Entpd1
0.801	1.90474	0.602	1.90474	0.667	0.08	Primitive Macro	Zfp710
0.801	1.03246	0.602	1.03246	1	0.873	Primitive Macro	Lrpap1
0.8	1.22595	0.6	1.22595	0.778	0.269	Primitive Macro	Trafd1
0.8	1.17952	0.6	1.17952	0.972	0.665	Primitive Macro	Qk
0.799	4.05373	0.598	4.05373	0.639	0.066	Primitive Macro	F13a1
0.799	2.3803	0.598	2.3803	0.667	0.09	Primitive Macro	Nfic
0.799	1.52599	0.598	1.52599	0.778	0.25	Primitive Macro	Cbfb
0.799	1.35363	0.598	1.35363	0.806	0.453	Primitive Macro	Paox
0.798	2.91374	0.596	2.91374	0.639	0.066	Primitive Macro	Tmem86a
0.798	2.55224	0.596	2.55224	0.611	0.024	Primitive Macro	Itgam
0.798	2.22785	0.596	2.22785	0.611	0.028	Primitive Macro	Snx24
0.798	1.31055	0.596	1.31055	0.861	0.448	Primitive Macro	Bphl
0.798	1.29244	0.596	1.29244	0.861	0.538	Primitive Macro	Acot9
0.797	2.79099	0.594	2.79099	0.611	0.028	Primitive Macro	Tmem106a
0.797	2.69049	0.594	2.69049	0.667	0.118	Primitive Macro	Tmem176a
0.797	2.05707	0.594	2.05707	0.639	0.061	Primitive Macro	Hip1
0.797	1.50063	0.594	1.50063	0.694	0.16	Primitive Macro	Erap1
0.797	1.24671	0.594	1.24671	0.889	0.514	Primitive Macro	Pitpna
0.796	2.44753	0.592	2.44753	0.694	0.198	Primitive Macro	Ccnd1
0.796	1.74617	0.592	1.74617	0.806	0.519	Primitive Macro	Twf1
0.795	1.791	0.59	1.791	0.694	0.146	Primitive Macro	6330416G13Rik
0.795	1.35606	0.59	1.35606	0.833	0.491	Primitive Macro	Sipa1
0.795	1.28961	0.59	1.28961	0.944	0.58	Primitive Macro	Sptssa
0.795	1.13176	0.59	1.13176	0.944	0.575	Primitive Macro	Fam21
0.794	1.67886	0.588	1.67886	0.889	0.755	Primitive Macro	Gng10
0.794	1.42295	0.588	1.42295	0.833	0.425	Primitive Macro	Mgat1
0.793	1.05461	0.586	1.05461	0.667	0.099	Primitive Macro	Slc29a3
0.792	2.75483	0.584	2.75483	0.583	0	Primitive Macro	Slco2b1
0.792	2.30083	0.584	2.30083	0.722	0.292	Primitive Macro	Nfkbia
0.792	2.09326	0.584	2.09326	0.611	0.042	Primitive Macro	Naaa
0.791	1.32671	0.582	1.32671	1	0.887	Primitive Macro	Cltc
0.791	1.23423	0.582	1.23423	0.667	0.127	Primitive Macro	Psme2b
0.79	2.31277	0.58	2.31277	0.583	0.005	Primitive Macro	Cysltr1
0.79	2.01665	0.58	2.01665	0.611	0.042	Primitive Macro	Trim14
0.79	1.70042	0.58	1.70042	0.639	0.085	Primitive Macro	Aim2
0.79	1.44946	0.58	1.44946	0.667	0.118	Primitive Macro	Nucb2
0.789	3.87325	0.578	3.87325	0.583	0.009	Primitive Macro	Ccl6
0.789	1.95945	0.578	1.95945	0.917	0.75	Primitive Macro	Cndp2
0.789	1.9581	0.578	1.9581	0.639	0.085	Primitive Macro	Ap1s2
0.789	1.51051	0.578	1.51051	0.806	0.448	Primitive Macro	Luzp1
0.789	1.37966	0.578	1.37966	0.833	0.425	Primitive Macro	Ugp2
0.788	3.92993	0.576	3.92993	0.583	0.009	Primitive Macro	Bcl2a1b
0.788	2.92371	0.576	2.92371	0.583	0.014	Primitive Macro	Cd33
0.788	2.27915	0.576	2.27915	0.611	0.057	Primitive Macro	Ctsf
0.788	1.97979	0.576	1.97979	0.722	0.241	Primitive Macro	Tcn2
0.788	1.75753	0.576	1.75753	0.694	0.198	Primitive Macro	Ctnnbip1
0.787	2.65884	0.574	2.65884	0.583	0.009	Primitive Macro	Fcgr4
0.787	1.52911	0.574	1.52911	0.667	0.137	Primitive Macro	Map4k4
0.787	1.395	0.574	1.395	0.694	0.212	Primitive Macro	Stat6
0.787	1.29572	0.574	1.29572	0.722	0.179	Primitive Macro	Tfe3
0.787	1.04185	0.574	1.04185	0.889	0.566	Primitive Macro	Macf1
0.787	1.02799	0.574	1.02799	0.889	0.448	Primitive Macro	D1Ertd622e
0.786	2.26348	0.572	2.26348	0.611	0.066	Primitive Macro	Slc43a2
0.785	1.15815	0.57	1.15815	0.917	0.585	Primitive Macro	Ripk3
0.785	1.01764	0.57	1.01764	0.917	0.741	Primitive Macro	Snapc5
0.784	2.10144	0.568	2.10144	0.611	0.057	Primitive Macro	Cebpd
0.784	1.99829	0.568	1.99829	0.667	0.165	Primitive Macro	Pygl
0.784	1.9337	0.568	1.9337	0.583	0.009	Primitive Macro	Clec12a
0.784	1.91645	0.568	1.91645	0.583	0.038	Primitive Macro	Tep1
0.784	1.51044	0.568	1.51044	0.778	0.307	Primitive Macro	Ncoa3
0.784	1.34332	0.568	1.34332	0.889	0.561	Primitive Macro	Sppl2a
0.784	1.33139	0.568	1.33139	0.806	0.415	Primitive Macro	Jmjd1c
0.784	1.28446	0.568	1.28446	0.778	0.354	Primitive Macro	Stard3
0.784	1.22542	0.568	1.22542	0.861	0.392	Primitive Macro	Cpne3
0.784	1.13696	0.568	1.13696	0.806	0.363	Primitive Macro	Fam69a
0.784	1.11506	0.568	1.11506	0.917	0.816	Primitive Macro	Vamp3
0.784	1.08271	0.568	1.08271	0.861	0.509	Primitive Macro	Tmem165
0.784	1.01448	0.568	1.01448	0.917	0.774	Primitive Macro	Scarb1
0.784	1.0124	0.568	1.0124	0.889	0.542	Primitive Macro	S100a11
0.783	1.27591	0.566	1.27591	0.806	0.415	Primitive Macro	Bckdha
0.782	2.60348	0.564	2.60348	0.583	0.028	Primitive Macro	1810011H11Rik
0.781	2.32665	0.562	2.32665	0.583	0.028	Primitive Macro	Arsb
0.781	2.32248	0.562	2.32248	0.667	0.184	Primitive Macro	Gns
0.781	2.23797	0.562	2.23797	1	0.995	Primitive Macro	Ctsd
0.781	2.09418	0.562	2.09418	0.583	0.028	Primitive Macro	Abcd2
0.781	1.04745	0.562	1.04745	0.861	0.623	Primitive Macro	Pigx
0.78	1.03106	0.56	1.03106	0.917	0.642	Primitive Macro	Tor1aip1
0.779	1.42135	0.558	1.42135	0.75	0.274	Primitive Macro	Erlin1
0.778	2.38449	0.556	2.38449	0.556	0	Primitive Macro	Tlr7
0.778	2.31497	0.556	2.31497	0.556	0	Primitive Macro	Tnfrsf11a
0.778	1.9066	0.556	1.9066	0.583	0.028	Primitive Macro	Irf1
0.778	1.2924	0.556	1.2924	0.778	0.363	Primitive Macro	Arl6ip5
0.778	1.2243	0.556	1.2243	0.778	0.382	Primitive Macro	Akr1b10
0.778	1.16893	0.556	1.16893	0.806	0.278	Primitive Macro	Nupr1
0.778	1.10508	0.556	1.10508	0.944	0.66	Primitive Macro	Slc35c2
0.776	2.18304	0.552	2.18304	0.667	0.165	Primitive Macro	Tgfbr1
0.776	1.69942	0.552	1.69942	0.639	0.142	Primitive Macro	Stard5
0.776	1.50264	0.552	1.50264	0.583	0.038	Primitive Macro	Rassf5
0.776	1.32624	0.552	1.32624	0.944	0.83	Primitive Macro	Cebpzos
0.775	2.67061	0.55	2.67061	0.611	0.08	Primitive Macro	Cd34
0.775	2.10867	0.55	2.10867	0.556	0.009	Primitive Macro	Hdac9
0.775	1.54516	0.55	1.54516	0.583	0.052	Primitive Macro	Fmnl1
0.775	1.37935	0.55	1.37935	0.833	0.396	Primitive Macro	Ube2w
0.775	1.00205	0.55	1.00205	0.861	0.566	Primitive Macro	Frmd8
0.774	2.04208	0.548	2.04208	0.583	0.038	Primitive Macro	Arl11
0.774	1.29447	0.548	1.29447	0.667	0.16	Primitive Macro	Pik3cd
0.773	2.29669	0.546	2.29669	0.556	0.019	Primitive Macro	Rgl1
0.773	1.28565	0.546	1.28565	0.861	0.5	Primitive Macro	Mef2a
0.773	1.2564	0.546	1.2564	0.806	0.415	Primitive Macro	Rap2c
0.773	1.01701	0.546	1.01701	0.833	0.439	Primitive Macro	Stx12
0.772	1.91935	0.544	1.91935	0.833	0.519	Primitive Macro	Trf
0.772	1.17089	0.544	1.17089	0.917	0.67	Primitive Macro	Rcn2
0.772	1.03445	0.544	1.03445	0.75	0.278	Primitive Macro	Sap30
0.771	5.5082	0.542	5.5082	0.556	0.028	Primitive Macro	Ccl24
0.771	2.72877	0.542	2.72877	0.75	0.392	Primitive Macro	Serpinb6a
0.771	2.57742	0.542	2.57742	0.583	0.057	Primitive Macro	Adgre5
0.771	2.0243	0.542	2.0243	0.944	0.642	Primitive Macro	Ntpcr
0.771	1.52939	0.542	1.52939	0.583	0.042	Primitive Macro	Dock11
0.771	1.29577	0.542	1.29577	0.833	0.472	Primitive Macro	Ccdc28b
0.771	1.23115	0.542	1.23115	0.806	0.377	Primitive Macro	Slc44a2
0.768	2.73562	0.536	2.73562	0.556	0.028	Primitive Macro	AB124611
0.768	1.99538	0.536	1.99538	0.639	0.123	Primitive Macro	Itgal
0.768	1.84002	0.536	1.84002	0.611	0.108	Primitive Macro	Snx10
0.768	1.47319	0.536	1.47319	0.75	0.415	Primitive Macro	Gnpda1
0.768	1.32844	0.536	1.32844	0.611	0.08	Primitive Macro	Adam9
0.768	1.11236	0.536	1.11236	0.722	0.25	Primitive Macro	Edem1
0.768	1.09316	0.536	1.09316	0.889	0.755	Primitive Macro	Creld2
0.767	1.52734	0.534	1.52734	0.889	0.533	Primitive Macro	Junb
0.767	1.34474	0.534	1.34474	0.833	0.458	Primitive Macro	Pgm2
0.767	1.23235	0.534	1.23235	0.778	0.434	Primitive Macro	Dscr3
0.767	1.0143	0.534	1.0143	0.722	0.269	Primitive Macro	Cnnm4
0.766	2.00819	0.532	2.00819	0.639	0.156	Primitive Macro	Acp2
0.766	1.89629	0.532	1.89629	0.583	0.066	Primitive Macro	Mb21d1
0.766	1.07226	0.532	1.07226	0.806	0.387	Primitive Macro	Btg1
0.765	2.08333	0.53	2.08333	0.556	0.038	Primitive Macro	Speg
0.765	1.32503	0.53	1.32503	0.667	0.212	Primitive Macro	Tmem170b
0.764	1.9726	0.528	1.9726	0.528	0	Primitive Macro	Serpinb8
0.764	1.55971	0.528	1.55971	0.861	0.623	Primitive Macro	Glul
0.764	1.21456	0.528	1.21456	0.861	0.571	Primitive Macro	Map3k1
0.763	3.63287	0.526	3.63287	0.528	0.005	Primitive Macro	Clec4a1
0.763	2.9888	0.526	2.9888	0.528	0.005	Primitive Macro	C5ar1
0.763	2.80892	0.526	2.80892	0.556	0.042	Primitive Macro	Abca1
0.763	2.65922	0.526	2.65922	0.528	0.005	Primitive Macro	Rab7b
0.762	1.42067	0.524	1.42067	0.611	0.127	Primitive Macro	Pkn1
0.762	1.38482	0.524	1.38482	0.611	0.123	Primitive Macro	A630001G21Rik
0.761	1.91519	0.522	1.91519	0.611	0.156	Primitive Macro	Hps3
0.761	1.6564	0.522	1.6564	0.639	0.212	Primitive Macro	Dpp7
0.761	1.44067	0.522	1.44067	0.694	0.278	Primitive Macro	Tmbim1
0.761	1.25143	0.522	1.25143	0.694	0.245	Primitive Macro	Nin
0.76	1.4141	0.52	1.4141	0.639	0.184	Primitive Macro	Pxn
0.76	1.00753	0.52	1.00753	0.722	0.226	Primitive Macro	Il11ra1
0.759	3.84902	0.518	3.84902	0.528	0.019	Primitive Macro	Igf1
0.759	3.34821	0.518	3.34821	0.528	0.014	Primitive Macro	Lilrb4a
0.759	1.64899	0.518	1.64899	0.694	0.236	Primitive Macro	Stat1
0.758	1.96771	0.516	1.96771	0.528	0.014	Primitive Macro	Map3k8
0.758	1.23235	0.516	1.23235	0.806	0.476	Primitive Macro	Klf10
0.757	2.58939	0.514	2.58939	0.528	0.024	Primitive Macro	Stard8
0.757	1.75806	0.514	1.75806	0.556	0.042	Primitive Macro	Slc31a2
0.757	1.12563	0.514	1.12563	0.722	0.307	Primitive Macro	Creb3
0.757	1.05027	0.514	1.05027	0.889	0.495	Primitive Macro	Fam175b
0.756	2.46293	0.512	2.46293	0.528	0.019	Primitive Macro	Tfec
0.756	1.038	0.512	1.038	0.861	0.514	Primitive Macro	Cklf
0.755	1.88209	0.51	1.88209	0.583	0.113	Primitive Macro	Pik3cg
0.755	1.58966	0.51	1.58966	0.583	0.099	Primitive Macro	Ckap4
0.755	1.42595	0.51	1.42595	0.583	0.08	Primitive Macro	Tmem229b
0.755	1.0321	0.51	1.0321	0.944	0.693	Primitive Macro	Commd10
0.754	2.4458	0.508	2.4458	0.667	0.278	Primitive Macro	Pilra
0.754	2.04494	0.508	2.04494	0.556	0.075	Primitive Macro	Ahnak
0.754	1.97491	0.508	1.97491	0.556	0.066	Primitive Macro	Il16
0.754	1.73784	0.508	1.73784	0.556	0.052	Primitive Macro	Nfkbid
0.754	1.41674	0.508	1.41674	0.833	0.505	Primitive Macro	Eid1
0.754	1.33545	0.508	1.33545	0.528	0.024	Primitive Macro	Ebi3
0.754	1.11541	0.508	1.11541	0.972	0.92	Primitive Macro	Ap2a2
0.753	1.57766	0.506	1.57766	0.611	0.151	Primitive Macro	Map7d1
0.753	1.33512	0.506	1.33512	0.639	0.198	Primitive Macro	Ugdh
0.753	1.25756	0.506	1.25756	0.778	0.415	Primitive Macro	Slc39a10
0.753	1.05713	0.506	1.05713	0.861	0.807	Primitive Macro	Oser1
0.752	1.69702	0.504	1.69702	0.556	0.057	Primitive Macro	Coro2a
0.752	1.48414	0.504	1.48414	0.667	0.222	Primitive Macro	Fscn1
0.752	1.2109	0.504	1.2109	0.778	0.425	Primitive Macro	Tex264
0.752	1.09192	0.504	1.09192	0.806	0.585	Primitive Macro	Mtch1
0.751	1.27895	0.502	1.27895	0.75	0.415	Primitive Macro	Dip2b
0.751	1.1956	0.502	1.1956	0.778	0.382	Primitive Macro	Zmiz1
0.751	1.02439	0.502	1.02439	0.833	0.561	Primitive Macro	Fundc1
0.751	1.01202	0.502	1.01202	0.806	0.439	Primitive Macro	Mrgpra6
0.75	3.59074	0.5	3.59074	0.5	0	Primitive Macro	Rtp4
0.75	2.89903	0.5	2.89903	0.5	0	Primitive Macro	Ccr5
0.75	2.56186	0.5	2.56186	0.5	0	Primitive Macro	Gpr34
0.75	2.20473	0.5	2.20473	0.5	0	Primitive Macro	Adap2
0.75	1.30554	0.5	1.30554	0.861	0.528	Primitive Macro	Rock2
0.75	1.2342	0.5	1.2342	0.833	0.566	Primitive Macro	St6galnac4
0.749	3.40755	0.498	3.40755	0.5	0.005	Primitive Macro	Msr1
0.749	1.34187	0.498	1.34187	0.75	0.41	Primitive Macro	Rab29
0.749	1.21365	0.498	1.21365	0.611	0.151	Primitive Macro	Vps18
0.748	1.89344	0.496	1.89344	0.528	0.038	Primitive Macro	Sh3bp5
0.748	1.6721	0.496	1.6721	0.667	0.231	Primitive Macro	Vill
0.748	1.02397	0.496	1.02397	0.722	0.311	Primitive Macro	Hmgcs1
0.747	1.31362	0.494	1.31362	0.722	0.439	Primitive Macro	Arhgap9
0.747	1.10633	0.494	1.10633	0.889	0.604	Primitive Macro	Fam168b
0.746	1.87458	0.492	1.87458	0.556	0.099	Primitive Macro	Zfhx3
0.745	3.12924	0.49	3.12924	0.528	0.071	Primitive Macro	Tmem141
0.745	1.6367	0.49	1.6367	0.611	0.175	Primitive Macro	Mvp
0.745	1.28011	0.49	1.28011	0.639	0.212	Primitive Macro	Phyh
0.744	1.73814	0.488	1.73814	0.611	0.17	Primitive Macro	Arrdc4
0.744	1.30037	0.488	1.30037	0.528	0.042	Primitive Macro	Rassf2
0.743	1.20238	0.486	1.20238	0.833	0.604	Primitive Macro	Rbpj
0.742	1.95159	0.484	1.95159	0.556	0.094	Primitive Macro	Ly96
0.741	2.17163	0.482	2.17163	0.5	0.024	Primitive Macro	Fam129a
0.741	1.50226	0.482	1.50226	0.556	0.104	Primitive Macro	Tmem55b
0.741	1.4594	0.482	1.4594	0.556	0.08	Primitive Macro	Cd48
0.741	1.08667	0.482	1.08667	0.806	0.533	Primitive Macro	Appl1
0.741	1.0662	0.482	1.0662	0.806	0.542	Primitive Macro	Kdm2b
0.741	1.04967	0.482	1.04967	0.722	0.429	Primitive Macro	Osbpl9
0.74	1.95454	0.48	1.95454	0.5	0.024	Primitive Macro	Camk1d
0.74	1.90045	0.48	1.90045	0.611	0.175	Primitive Macro	Susd3
0.74	1.18068	0.48	1.18068	0.556	0.104	Primitive Macro	Rab3d
0.74	1.05102	0.48	1.05102	0.611	0.17	Primitive Macro	Cela1
0.74	1.00467	0.48	1.00467	0.833	0.566	Primitive Macro	Tbk1
0.739	1.53739	0.478	1.53739	0.778	0.533	Primitive Macro	Acer3
0.739	1.40402	0.478	1.40402	0.528	0.057	Primitive Macro	Plekha1
0.739	1.37638	0.478	1.37638	0.861	0.698	Primitive Macro	Sh3gl1
0.739	1.3251	0.478	1.3251	0.611	0.25	Primitive Macro	Plac8
0.739	1.32267	0.478	1.32267	0.75	0.382	Primitive Macro	Ncstn
0.738	1.44457	0.476	1.44457	0.667	0.274	Primitive Macro	Lgals8
0.738	1.31893	0.476	1.31893	0.722	0.358	Primitive Macro	Ctps2
0.738	1.22667	0.476	1.22667	0.611	0.179	Primitive Macro	Trpv2
0.738	1.21943	0.476	1.21943	0.667	0.278	Primitive Macro	Igsf8
0.738	1.03359	0.476	1.03359	0.778	0.425	Primitive Macro	Chd9
0.737	1.42157	0.474	1.42157	0.667	0.283	Primitive Macro	Batf
0.737	1.14763	0.474	1.14763	0.722	0.382	Primitive Macro	Pip4k2a
0.737	1.05181	0.474	1.05181	0.861	0.566	Primitive Macro	Krcc1
0.736	5.65625	0.472	5.65625	0.472	0	Primitive Macro	Ccl2
0.736	3.10906	0.472	3.10906	0.472	0	Primitive Macro	Clec4n
0.736	2.95134	0.472	2.95134	0.472	0	Primitive Macro	Cd83
0.736	2.76553	0.472	2.76553	0.472	0	Primitive Macro	Mnda
0.736	1.60358	0.472	1.60358	0.472	0	Primitive Macro	Slc37a2
0.736	1.36774	0.472	1.36774	0.556	0.108	Primitive Macro	Prex1
0.735	3.74406	0.47	3.74406	0.472	0.005	Primitive Macro	Gas6
0.735	1.88536	0.47	1.88536	0.639	0.274	Primitive Macro	Selplg
0.735	1.48454	0.47	1.48454	0.528	0.066	Primitive Macro	Icam1
0.735	1.15047	0.47	1.15047	0.778	0.401	Primitive Macro	Arrdc1
0.735	1.07569	0.47	1.07569	0.722	0.392	Primitive Macro	Mthfs
0.734	1.47362	0.468	1.47362	0.556	0.113	Primitive Macro	App
0.734	1.31939	0.468	1.31939	0.556	0.113	Primitive Macro	Dusp7
0.734	1.18165	0.468	1.18165	0.611	0.179	Primitive Macro	Gm1673
0.734	1.09448	0.468	1.09448	0.917	0.825	Primitive Macro	Saraf
0.733	4.71256	0.466	4.71256	0.5	0.061	Primitive Macro	Lgals3
0.732	2.58076	0.464	2.58076	0.778	0.505	Primitive Macro	Id1
0.732	1.61536	0.464	1.61536	0.5	0.042	Primitive Macro	Lima1
0.732	1.11385	0.464	1.11385	0.639	0.208	Primitive Macro	Slc39a1
0.731	3.30713	0.462	3.30713	0.472	0.014	Primitive Macro	Mafb
0.731	2.91857	0.462	2.91857	0.472	0.014	Primitive Macro	Mndal
0.731	2.81554	0.462	2.81554	0.472	0.014	Primitive Macro	Lair1
0.731	2.28145	0.462	2.28145	0.472	0.014	Primitive Macro	Gm1966
0.731	1.84873	0.462	1.84873	0.5	0.047	Primitive Macro	Cox4i2
0.731	1.21756	0.462	1.21756	0.806	0.675	Primitive Macro	Tpp1
0.731	1.17252	0.462	1.17252	0.583	0.165	Primitive Macro	Cep55
0.73	1.90439	0.46	1.90439	0.472	0.019	Primitive Macro	Lpxn
0.729	1.32909	0.458	1.32909	0.528	0.094	Primitive Macro	Tgif1
0.729	1.08347	0.458	1.08347	0.861	0.575	Primitive Macro	Nampt
0.728	1.91852	0.456	1.91852	0.472	0.024	Primitive Macro	Pld1
0.728	1.09826	0.456	1.09826	0.972	0.858	Primitive Macro	Blvra
0.727	2.24109	0.454	2.24109	0.472	0.024	Primitive Macro	Irf7
0.727	1.68901	0.454	1.68901	0.472	0.019	Primitive Macro	S1pr2
0.727	1.11783	0.454	1.11783	0.639	0.259	Primitive Macro	Tmem106c
0.726	1.32812	0.452	1.32812	0.556	0.132	Primitive Macro	Itfg3
0.726	1.1494	0.452	1.1494	0.778	0.439	Primitive Macro	Mmgt2
0.726	1.04682	0.452	1.04682	0.75	0.429	Primitive Macro	Cept1
0.725	2.14858	0.45	2.14858	0.472	0.019	Primitive Macro	Pkib
0.725	1.195	0.45	1.195	0.806	0.458	Primitive Macro	Sel1l
0.725	1.15667	0.45	1.15667	0.778	0.448	Primitive Macro	Slc50a1
0.725	1.01086	0.45	1.01086	0.667	0.255	Primitive Macro	Crtap
0.724	1.69686	0.448	1.69686	0.611	0.269	Primitive Macro	Wdfy3
0.724	1.47567	0.448	1.47567	0.472	0.028	Primitive Macro	Tap1
0.724	1.46125	0.448	1.46125	0.667	0.325	Primitive Macro	Pon3
0.724	1.34716	0.448	1.34716	0.889	0.726	Primitive Macro	Mcl1
0.724	1.28264	0.448	1.28264	0.5	0.061	Primitive Macro	Akna
0.724	1.28251	0.448	1.28251	0.5	0.057	Primitive Macro	Elk3
0.724	1.01478	0.448	1.01478	0.944	0.976	Primitive Macro	2810417H13Rik
0.723	1.49042	0.446	1.49042	0.528	0.108	Primitive Macro	Cebpb
0.723	1.41944	0.446	1.41944	0.556	0.16	Primitive Macro	Arl8a
0.723	1.35679	0.446	1.35679	0.639	0.25	Primitive Macro	Ldhb
0.723	1.00339	0.446	1.00339	0.889	0.778	Primitive Macro	Usp8
0.722	2.77026	0.444	2.77026	0.444	0	Primitive Macro	Il18
0.722	2.0857	0.444	2.0857	0.444	0	Primitive Macro	Cd14
0.722	1.20928	0.444	1.20928	0.528	0.123	Primitive Macro	Man2b2
0.722	1.0721	0.444	1.0721	0.5	0.071	Primitive Macro	Manba
0.721	5.62383	0.442	5.62383	0.444	0.005	Primitive Macro	Ccl4
0.721	3.16472	0.442	3.16472	0.444	0.005	Primitive Macro	Mpeg1
0.721	2.122	0.442	2.122	0.444	0.005	Primitive Macro	Abca9
0.721	1.2787	0.442	1.2787	0.778	0.467	Primitive Macro	Glb1
0.721	1.24073	0.442	1.24073	0.556	0.16	Primitive Macro	Rasal3
0.721	1.10149	0.442	1.10149	0.556	0.137	Primitive Macro	Ppp1r21
0.72	1.57185	0.44	1.57185	0.472	0.038	Primitive Macro	Stambpl1
0.719	1.38593	0.438	1.38593	0.444	0.009	Primitive Macro	Cd180
0.718	1.84379	0.436	1.84379	0.528	0.108	Primitive Macro	Nes
0.718	1.03239	0.436	1.03239	0.694	0.307	Primitive Macro	Cnp
0.717	2.16525	0.434	2.16525	0.444	0.014	Primitive Macro	Apobr
0.717	2.01179	0.434	2.01179	0.472	0.052	Primitive Macro	Slc8a1
0.717	1.57217	0.434	1.57217	0.667	0.349	Primitive Macro	Tsc22d3
0.717	1.45843	0.434	1.45843	0.639	0.302	Primitive Macro	Mpi
0.717	1.30366	0.434	1.30366	0.639	0.269	Primitive Macro	Reep3
0.717	1.29017	0.434	1.29017	0.639	0.283	Primitive Macro	Tirap
0.717	1.24374	0.434	1.24374	0.583	0.203	Primitive Macro	Sumf1
0.716	2.39368	0.432	2.39368	0.444	0.019	Primitive Macro	Pdlim4
0.716	1.61388	0.432	1.61388	0.556	0.142	Primitive Macro	Slc46a3
0.716	1.05811	0.432	1.05811	0.694	0.368	Primitive Macro	Slc30a7
0.715	2.61439	0.43	2.61439	0.5	0.09	Primitive Macro	Rasgef1b
0.715	1.765	0.43	1.765	0.556	0.179	Primitive Macro	1700026L06Rik
0.715	1.51688	0.43	1.51688	0.472	0.052	Primitive Macro	Parp9
0.715	1.3408	0.43	1.3408	0.611	0.255	Primitive Macro	Spag9
0.715	1.3183	0.43	1.3183	0.639	0.316	Primitive Macro	Ppm1m
0.714	1.41986	0.428	1.41986	0.444	0.019	Primitive Macro	Hlx
0.714	1.16825	0.428	1.16825	0.528	0.118	Primitive Macro	Ramp1
0.713	1.27748	0.426	1.27748	0.667	0.34	Primitive Macro	Uvrag
0.713	1.08348	0.426	1.08348	0.778	0.528	Primitive Macro	9430038I01Rik
0.712	3.29301	0.424	3.29301	0.444	0.028	Primitive Macro	Colec12
0.712	1.89539	0.424	1.89539	0.444	0.028	Primitive Macro	2310040G24Rik
0.712	1.60677	0.424	1.60677	0.472	0.057	Primitive Macro	Eif4e3
0.712	1.58558	0.424	1.58558	0.472	0.052	Primitive Macro	Frmd4b
0.712	1.3561	0.424	1.3561	0.556	0.189	Primitive Macro	Slc17a5
0.712	1.17785	0.424	1.17785	0.5	0.08	Primitive Macro	Gsdmd
0.711	2.43231	0.422	2.43231	0.444	0.038	Primitive Macro	Tgfbi
0.711	1.99578	0.422	1.99578	0.444	0.033	Primitive Macro	Fgd4
0.711	1.60081	0.422	1.60081	0.611	0.283	Primitive Macro	Dnajb14
0.711	1.58542	0.422	1.58542	0.611	0.259	Primitive Macro	Osbpl11
0.711	1.34626	0.422	1.34626	0.694	0.491	Primitive Macro	Zdhhc20
0.711	1.04298	0.422	1.04298	0.556	0.137	Primitive Macro	Appl2
0.71	1.62864	0.42	1.62864	0.556	0.179	Primitive Macro	Gamt
0.71	1.43383	0.42	1.43383	0.444	0.028	Primitive Macro	Ticam2
0.71	1.07688	0.42	1.07688	0.583	0.208	Primitive Macro	Mllt11
0.709	1.43112	0.418	1.43112	0.472	0.075	Primitive Macro	Naglu
0.709	1.27806	0.418	1.27806	0.472	0.057	Primitive Macro	Basp1
0.709	1.20731	0.418	1.20731	0.5	0.09	Primitive Macro	Ppap2a
0.709	1.04051	0.418	1.04051	0.861	0.712	Primitive Macro	Ctage5
0.709	1.02173	0.418	1.02173	0.5	0.094	Primitive Macro	Rps6ka4
0.708	2.20962	0.416	2.20962	0.417	0	Primitive Macro	Phf11b
0.708	1.30552	0.416	1.30552	0.528	0.146	Primitive Macro	Prkx
0.708	1.10905	0.416	1.10905	0.583	0.184	Primitive Macro	Tes
0.707	1.61242	0.414	1.61242	0.472	0.071	Primitive Macro	Ophn1
0.707	1.40075	0.414	1.40075	0.611	0.255	Primitive Macro	Pqlc2
0.707	1.13579	0.414	1.13579	0.556	0.193	Primitive Macro	Coro7
0.707	1.09663	0.414	1.09663	0.528	0.142	Primitive Macro	Bmpr2
0.706	1.37476	0.412	1.37476	0.528	0.132	Primitive Macro	Arap1
0.706	1.30199	0.412	1.30199	0.528	0.132	Primitive Macro	Stk10
0.705	1.08009	0.41	1.08009	0.639	0.316	Primitive Macro	Irf2bp2
0.705	1.01862	0.41	1.01862	0.556	0.175	Primitive Macro	Gnaq
0.704	2.54429	0.408	2.54429	0.417	0.009	Primitive Macro	Hk3
0.704	2.40614	0.408	2.40614	0.444	0.052	Primitive Macro	Parp14
0.703	1.80067	0.406	1.80067	0.417	0.009	Primitive Macro	Eps8
0.703	1.45883	0.406	1.45883	0.417	0.009	Primitive Macro	Slc16a7
0.703	1.26544	0.406	1.26544	0.528	0.137	Primitive Macro	Trim26
0.702	2.46202	0.404	2.46202	0.417	0.019	Primitive Macro	Gpr84
0.702	1.79169	0.404	1.79169	0.5	0.137	Primitive Macro	Ptms
0.702	1.53498	0.404	1.53498	0.5	0.104	Primitive Macro	Fam46a
0.702	1.00758	0.404	1.00758	0.639	0.358	Primitive Macro	Vegfb
0.935	4.37058	0.87	4.37058	0.978	0.384	Myeloid Prog	Itga2b
0.933	2.52469	0.866	2.52469	0.978	0.719	Myeloid Prog	Elf1
0.921	2.2976	0.842	2.2976	0.978	0.596	Myeloid Prog	Dapp1
0.919	3.12394	0.838	3.12394	0.956	0.261	Myeloid Prog	Rgs18
0.919	1.40844	0.838	1.40844	1	0.837	Myeloid Prog	Tagln2
0.918	3.82627	0.836	3.82627	0.956	0.32	Myeloid Prog	Rasgrp2
0.917	3.14385	0.834	3.14385	0.978	0.291	Myeloid Prog	Plek
0.915	2.96845	0.83	2.96845	0.956	0.502	Myeloid Prog	Spns1
0.914	1.92635	0.828	1.92635	0.978	0.69	Myeloid Prog	Adgrg1
0.913	3.11507	0.826	3.11507	0.978	0.552	Myeloid Prog	Srgn
0.913	2.36324	0.826	2.36324	0.889	0.113	Myeloid Prog	Muc13
0.906	3.98339	0.812	3.98339	1	0.557	Myeloid Prog	Cd9
0.897	3.46582	0.794	3.46582	0.978	0.443	Myeloid Prog	Zyx
0.894	3.65173	0.788	3.65173	0.8	0.025	Myeloid Prog	Mpl
0.894	3.64013	0.788	3.64013	0.844	0.113	Myeloid Prog	P2rx1
0.894	1.58791	0.788	1.58791	0.978	0.458	Myeloid Prog	Gmfg
0.894	1.05302	0.788	1.05302	0.978	0.99	Myeloid Prog	Etfb
0.883	7.08113	0.766	7.08113	0.822	0.123	Myeloid Prog	Ctla2a
0.883	2.30098	0.766	2.30098	0.822	0.103	Myeloid Prog	Rab37
0.882	2.26479	0.764	2.26479	0.978	0.424	Myeloid Prog	Tnnt1
0.873	2.41051	0.746	2.41051	0.911	0.256	Myeloid Prog	Lrmp
0.871	2.78119	0.742	2.78119	0.956	0.537	Myeloid Prog	Bin2
0.865	4.01334	0.73	4.01334	0.778	0.123	Myeloid Prog	Rbpms2
0.864	6.41711	0.728	6.41711	0.756	0.069	Myeloid Prog	Gp1bb
0.858	5.20061	0.716	5.20061	0.756	0.079	Myeloid Prog	Gp5
0.858	2.33808	0.716	2.33808	0.978	0.783	Myeloid Prog	Fermt3
0.857	5.59827	0.714	5.59827	0.733	0.044	Myeloid Prog	Treml1
0.857	1.36142	0.714	1.36142	1	0.956	Myeloid Prog	Ccdc12
0.856	1.0948	0.712	1.0948	1	0.985	Myeloid Prog	Ywhaz
0.855	4.12417	0.71	4.12417	0.778	0.128	Myeloid Prog	Lat
0.853	1.45094	0.706	1.45094	0.956	0.384	Myeloid Prog	Lgals9
0.852	1.1125	0.704	1.1125	1	0.936	Myeloid Prog	Sh3bgrl3
0.85	2.19517	0.7	2.19517	1	0.729	Myeloid Prog	S100a10
0.85	1.19119	0.7	1.19119	0.978	0.64	Myeloid Prog	Ppic
0.848	1.75792	0.696	1.75792	0.911	0.547	Myeloid Prog	Diap1
0.847	1.46626	0.694	1.46626	0.933	0.586	Myeloid Prog	Acot7
0.846	2.90773	0.692	2.90773	1	0.803	Myeloid Prog	Rap1b
0.845	2.56685	0.69	2.56685	1	0.872	Myeloid Prog	Rsu1
0.845	2.14394	0.69	2.14394	0.756	0.079	Myeloid Prog	Gimap1
0.844	1.63368	0.688	1.63368	0.889	0.488	Myeloid Prog	Runx1
0.841	1.45881	0.682	1.45881	1	0.759	Myeloid Prog	Ifitm2
0.84	3.79948	0.68	3.79948	0.689	0.02	Myeloid Prog	Tuba8
0.84	3.2063	0.68	3.2063	0.733	0.089	Myeloid Prog	Gata2
0.84	1.80455	0.68	1.80455	0.8	0.163	Myeloid Prog	Emilin1
0.84	1.45966	0.68	1.45966	1	0.67	Myeloid Prog	Arhgdib
0.84	1.20448	0.68	1.20448	1	0.887	Myeloid Prog	Cd81
0.839	4.26927	0.678	4.26927	0.8	0.192	Myeloid Prog	Tmem40
0.839	1.67388	0.678	1.67388	0.867	0.212	Myeloid Prog	Fli1
0.836	5.8445	0.672	5.8445	0.756	0.197	Myeloid Prog	Gp9
0.832	2.32427	0.664	2.32427	0.778	0.187	Myeloid Prog	Pbx1
0.831	3.64751	0.662	3.64751	0.689	0.044	Myeloid Prog	Slc35d3
0.831	3.1603	0.662	3.1603	0.689	0.054	Myeloid Prog	Prkcq
0.831	2.60317	0.662	2.60317	0.733	0.163	Myeloid Prog	Meis1
0.831	1.84283	0.662	1.84283	0.889	0.463	Myeloid Prog	Unc119
0.831	1.7337	0.662	1.7337	0.822	0.325	Myeloid Prog	Etv6
0.83	1.7847	0.66	1.7847	0.956	0.704	Myeloid Prog	Tpst2
0.829	3.7055	0.658	3.7055	0.889	0.547	Myeloid Prog	Smim3
0.829	2.06485	0.658	2.06485	0.778	0.187	Myeloid Prog	Arhgap6
0.829	1.38245	0.658	1.38245	0.911	0.281	Myeloid Prog	Dok2
0.829	1.09959	0.658	1.09959	0.978	0.562	Myeloid Prog	Ptpn7
0.828	1.4547	0.656	1.4547	1	0.951	Myeloid Prog	Sec11c
0.828	1.32547	0.656	1.32547	0.889	0.335	Myeloid Prog	Bin1
0.826	1.14079	0.652	1.14079	0.844	0.202	Myeloid Prog	Plcg2
0.818	3.4593	0.636	3.4593	0.822	0.547	Myeloid Prog	F2r
0.816	5.20892	0.632	5.20892	0.667	0.069	Myeloid Prog	Rab27b
0.815	1.07608	0.63	1.07608	0.956	0.355	Myeloid Prog	Vav1
0.813	1.49452	0.626	1.49452	0.844	0.187	Myeloid Prog	Klhl6
0.813	1.22057	0.626	1.22057	0.911	0.567	Myeloid Prog	G6pc3
0.812	1.26937	0.624	1.26937	1	0.842	Myeloid Prog	Tmem123
0.811	1.86703	0.622	1.86703	0.8	0.222	Myeloid Prog	Syk
0.811	1.37832	0.622	1.37832	1	0.887	Myeloid Prog	Ncor1
0.811	1.23122	0.622	1.23122	1	1	Myeloid Prog	Actg1
0.81	3.7409	0.62	3.7409	0.756	0.256	Myeloid Prog	Ubash3b
0.81	1.64762	0.62	1.64762	0.8	0.345	Myeloid Prog	Csnk1e
0.809	2.93037	0.618	2.93037	0.911	0.458	Myeloid Prog	Vcl
0.807	2.59506	0.614	2.59506	0.711	0.163	Myeloid Prog	Alox5
0.806	3.9784	0.612	3.9784	0.667	0.074	Myeloid Prog	Gng11
0.806	3.42006	0.612	3.42006	0.667	0.094	Myeloid Prog	Sla2
0.805	2.2742	0.61	2.2742	0.8	0.256	Myeloid Prog	Dusp3
0.805	2.02541	0.61	2.02541	0.867	0.483	Myeloid Prog	Pdcd4
0.804	1.16676	0.608	1.16676	0.822	0.355	Myeloid Prog	Arhgef2
0.803	1.8011	0.606	1.8011	0.689	0.158	Myeloid Prog	Emid1
0.802	1.36983	0.604	1.36983	0.978	0.857	Myeloid Prog	Ppif
0.8	3.70268	0.6	3.70268	0.822	0.498	Myeloid Prog	Rabgap1l
0.8	1.46469	0.6	1.46469	0.867	0.414	Myeloid Prog	Was
0.8	1.29809	0.6	1.29809	0.844	0.202	Myeloid Prog	Ptgs1
0.799	2.27002	0.598	2.27002	0.978	0.862	Myeloid Prog	Tln1
0.799	1.57293	0.598	1.57293	0.933	0.813	Myeloid Prog	Fam212a
0.799	1.01697	0.598	1.01697	1	0.99	Myeloid Prog	Clic1
0.796	1.5192	0.592	1.5192	0.867	0.448	Myeloid Prog	Fut8
0.795	2.86136	0.59	2.86136	0.911	0.463	Myeloid Prog	Pdlim7
0.795	2.48922	0.59	2.48922	0.667	0.099	Myeloid Prog	Atp2a3
0.795	1.76559	0.59	1.76559	1	0.897	Myeloid Prog	Tspan32
0.793	2.85114	0.586	2.85114	0.822	0.379	Myeloid Prog	Rasa3
0.792	1.62549	0.584	1.62549	1	0.97	Myeloid Prog	Rab11a
0.792	1.15017	0.584	1.15017	0.844	0.394	Myeloid Prog	Klk8
0.791	1.57676	0.582	1.57676	0.711	0.138	Myeloid Prog	Tes
0.791	1.01143	0.582	1.01143	0.978	0.68	Myeloid Prog	S100a13
0.79	3.47414	0.58	3.47414	0.689	0.172	Myeloid Prog	Nrgn
0.79	1.61459	0.58	1.61459	0.911	0.537	Myeloid Prog	Btk
0.79	1.47577	0.58	1.47577	0.889	0.596	Myeloid Prog	Ddah2
0.79	1.07621	0.58	1.07621	0.756	0.192	Myeloid Prog	Vill
0.788	2.21281	0.576	2.21281	0.844	0.384	Myeloid Prog	Cnn2
0.787	1.80389	0.574	1.80389	0.822	0.493	Myeloid Prog	Cmtm7
0.786	3.94239	0.572	3.94239	0.578	0.01	Myeloid Prog	Mmrn1
0.785	2.54958	0.57	2.54958	0.933	0.724	Myeloid Prog	Pttg1ip
0.785	1.55872	0.57	1.55872	0.844	0.433	Myeloid Prog	Dnmt3b
0.785	1.07967	0.57	1.07967	0.956	0.571	Myeloid Prog	Limd2
0.785	1.07859	0.57	1.07859	0.933	0.704	Myeloid Prog	Ninj1
0.783	2.03195	0.566	2.03195	0.867	0.424	Myeloid Prog	Hmha1
0.783	1.4	0.566	1.4	0.889	0.399	Myeloid Prog	Hhex
0.782	3.42547	0.564	3.42547	0.667	0.167	Myeloid Prog	F10
0.782	1.59268	0.564	1.59268	0.667	0.143	Myeloid Prog	Tnik
0.782	1.04266	0.564	1.04266	0.867	0.507	Myeloid Prog	Plscr1
0.778	1.85002	0.556	1.85002	1	0.966	Myeloid Prog	Rnasek
0.777	1.63749	0.554	1.63749	0.867	0.606	Myeloid Prog	Cited2
0.777	1.21127	0.554	1.21127	0.8	0.345	Myeloid Prog	Fam64a
0.773	3.54986	0.546	3.54986	0.6	0.089	Myeloid Prog	Cdc42ep5
0.773	1.16503	0.546	1.16503	0.911	0.488	Myeloid Prog	Nudt14
0.77	1.26606	0.54	1.26606	0.8	0.414	Myeloid Prog	Mboat7
0.766	2.03308	0.532	2.03308	0.844	0.458	Myeloid Prog	Sptbn1
0.766	1.8	0.532	1.8	1	0.833	Myeloid Prog	Tuba4a
0.765	1.01443	0.53	1.01443	0.8	0.404	Myeloid Prog	Gmds
0.764	3.2011	0.528	3.2011	0.556	0.049	Myeloid Prog	Gucy1a3
0.764	2.6275	0.528	2.6275	0.889	0.552	Myeloid Prog	Dnmt3a
0.764	1.83744	0.528	1.83744	0.8	0.468	Myeloid Prog	Nomo1
0.762	1.9549	0.524	1.9549	0.911	0.635	Myeloid Prog	Ptpn11
0.761	5.42377	0.522	5.42377	0.556	0.054	Myeloid Prog	Clu
0.761	2.3832	0.522	2.3832	0.667	0.167	Myeloid Prog	Sla
0.761	1.47907	0.522	1.47907	0.778	0.33	Myeloid Prog	Itgb2
0.761	1.07615	0.522	1.07615	0.867	0.547	Myeloid Prog	Svil
0.761	1.05446	0.522	1.05446	0.956	0.7	Myeloid Prog	Nfe2
0.76	2.26698	0.52	2.26698	0.644	0.172	Myeloid Prog	1110028F11Rik
0.759	2.24759	0.518	2.24759	0.533	0.02	Myeloid Prog	Angpt1
0.757	1.81685	0.514	1.81685	0.933	0.739	Myeloid Prog	Tacc1
0.757	1.54019	0.514	1.54019	0.6	0.118	Myeloid Prog	Rab38
0.755	1.33857	0.51	1.33857	0.778	0.448	Myeloid Prog	Spns2
0.755	1.10378	0.51	1.10378	0.822	0.448	Myeloid Prog	Pla2g4a
0.754	1.81304	0.508	1.81304	0.911	0.557	Myeloid Prog	Myh9
0.754	1.17628	0.508	1.17628	0.778	0.404	Myeloid Prog	5033406O09Rik
0.754	1.06587	0.508	1.06587	0.978	0.956	Myeloid Prog	Kif5b
0.753	2.25577	0.506	2.25577	0.511	0.01	Myeloid Prog	Adgrg3
0.75	1.76488	0.5	1.76488	0.622	0.148	Myeloid Prog	Pecam1
0.75	1.00911	0.5	1.00911	0.756	0.286	Myeloid Prog	AI467606
0.748	1.0675	0.496	1.0675	0.933	0.65	Myeloid Prog	B9d2
0.746	1.81915	0.492	1.81915	0.867	0.537	Myeloid Prog	Fyb
0.745	1.297	0.49	1.297	1	0.764	Myeloid Prog	Cd63
0.744	1.66216	0.488	1.66216	0.667	0.222	Myeloid Prog	Fam65b
0.742	3.43925	0.484	3.43925	0.8	0.493	Myeloid Prog	Pf4
0.742	1.39284	0.484	1.39284	0.8	0.473	Myeloid Prog	Ptprcap
0.741	2.06469	0.482	2.06469	0.578	0.118	Myeloid Prog	Cst7
0.741	1.4856	0.482	1.4856	0.889	0.739	Myeloid Prog	Mfsd2b
0.74	1.68938	0.48	1.68938	0.933	0.685	Myeloid Prog	Lrrfip2
0.739	6.36056	0.478	6.36056	0.511	0.054	Myeloid Prog	Clec1b
0.738	1.08619	0.476	1.08619	0.867	0.665	Myeloid Prog	Nsf
0.736	1.30512	0.472	1.30512	1	0.995	Myeloid Prog	Myl6
0.735	3.23992	0.47	3.23992	0.622	0.232	Myeloid Prog	Prkca
0.735	1.65621	0.47	1.65621	0.867	0.626	Myeloid Prog	Cdkn2d
0.735	1.53221	0.47	1.53221	0.667	0.256	Myeloid Prog	Tnni1
0.734	2.22	0.468	2.22	0.978	0.916	Myeloid Prog	Ilk
0.733	1.28611	0.466	1.28611	0.8	0.532	Myeloid Prog	Tspan6
0.733	1.02011	0.466	1.02011	0.933	0.591	Myeloid Prog	Skap2
0.732	1.82747	0.464	1.82747	0.867	0.729	Myeloid Prog	Ipo11
0.731	3.27916	0.462	3.27916	0.689	0.345	Myeloid Prog	Smim14
0.728	1.88953	0.456	1.88953	0.644	0.217	Myeloid Prog	Chst12
0.728	1.40959	0.456	1.40959	0.622	0.177	Myeloid Prog	Pygb
0.728	1.04798	0.456	1.04798	0.644	0.207	Myeloid Prog	Nab1
0.726	1.76325	0.452	1.76325	0.933	0.611	Myeloid Prog	Add3
0.725	2.61153	0.45	2.61153	0.6	0.246	Myeloid Prog	Slain2
0.723	1.14787	0.446	1.14787	0.733	0.409	Myeloid Prog	Nt5m
0.722	1.6252	0.444	1.6252	0.533	0.094	Myeloid Prog	Ica1
0.722	1.56782	0.444	1.56782	0.933	0.773	Myeloid Prog	Gipc1
0.722	1.15737	0.444	1.15737	0.6	0.182	Myeloid Prog	Sptan1
0.722	1.12245	0.444	1.12245	0.933	0.926	Myeloid Prog	Tmbim4
0.719	5.62668	0.438	5.62668	0.444	0.01	Myeloid Prog	F2rl2
0.718	1.72312	0.436	1.72312	0.644	0.251	Myeloid Prog	Ano6
0.717	5.03468	0.434	5.03468	0.467	0.054	Myeloid Prog	Itgb3
0.717	2.13038	0.434	2.13038	0.489	0.064	Myeloid Prog	Ank3
0.717	1.87448	0.434	1.87448	0.667	0.261	Myeloid Prog	Prtn3
0.716	1.48202	0.432	1.48202	0.511	0.108	Myeloid Prog	Homer3
0.715	1.14598	0.43	1.14598	0.822	0.596	Myeloid Prog	Yaf2
0.71	3.58639	0.42	3.58639	0.511	0.089	Myeloid Prog	Ctla2b
0.71	1.18534	0.42	1.18534	0.956	0.675	Myeloid Prog	B4galt1
0.708	3.30829	0.416	3.30829	0.444	0.039	Myeloid Prog	Mrvi1
0.708	1.74378	0.416	1.74378	0.778	0.433	Myeloid Prog	Slmap
0.708	1.23931	0.416	1.23931	1	0.833	Myeloid Prog	Zfand5
0.708	1.11468	0.416	1.11468	0.667	0.291	Myeloid Prog	Utrn
0.707	5.89602	0.414	5.89602	0.467	0.084	Myeloid Prog	Thbs1
0.707	1.01155	0.414	1.01155	0.689	0.36	Myeloid Prog	Mfng
0.706	1.00454	0.412	1.00454	0.822	0.557	Myeloid Prog	Vps37b
0.705	2.69657	0.41	2.69657	0.467	0.084	Myeloid Prog	Syne1
0.705	1.85027	0.41	1.85027	0.889	0.488	Myeloid Prog	Flna
0.705	1.48984	0.41	1.48984	0.667	0.3	Myeloid Prog	Aff4
0.705	1.00456	0.41	1.00456	0.756	0.409	Myeloid Prog	Eml4
0.704	1.29925	0.408	1.29925	0.578	0.197	Myeloid Prog	Dtnbp1
0.704	1.17263	0.408	1.17263	0.733	0.389	Myeloid Prog	Hmga2
0.703	2.96829	0.406	2.96829	0.444	0.049	Myeloid Prog	Rhoj
0.703	1.00786	0.406	1.00786	0.689	0.36	Myeloid Prog	Fyn
0.702	3.60112	0.404	3.60112	0.422	0.025	Myeloid Prog	F2rl3
0.936	1.00782	0.872	1.00782	1	1	EMP	Npm1
0.931	1.1892	0.862	1.1892	1	0.935	EMP	Nolc1
0.921	1.04711	0.842	1.04711	1	0.984	EMP	Hspd1
0.912	1.35847	0.824	1.35847	1	0.724	EMP	Casp3
0.903	1.00694	0.806	1.00694	1	0.995	EMP	Ncl
0.897	1.52547	0.794	1.52547	1	0.778	EMP	Snhg5
0.896	1.15876	0.792	1.15876	1	0.373	EMP	Gm15915
0.892	1.12725	0.784	1.12725	1	0.919	EMP	Ddx21
0.886	1.30295	0.772	1.30295	1	0.557	EMP	Pgm1
0.884	1.18998	0.768	1.18998	1	1	EMP	Zmynd8
0.882	1.08833	0.764	1.08833	1	0.735	EMP	Zfp106
0.879	1.00212	0.758	1.00212	1	0.962	EMP	Mat2a
0.869	1.135	0.738	1.135	1	0.541	EMP	Rab4a
0.865	1.1751	0.73	1.1751	1	0.822	EMP	Gtf2h1
0.864	1.39765	0.728	1.39765	0.905	0.254	EMP	Kit
0.864	1.02457	0.728	1.02457	1	0.962	EMP	Snhg3
0.863	1.30426	0.726	1.30426	0.968	0.405	EMP	Ydjc
0.863	1.06016	0.726	1.06016	1	0.968	EMP	Pola2
0.862	1.27215	0.724	1.27215	1	0.514	EMP	Prelid2
0.862	1.01988	0.724	1.01988	1	0.649	EMP	Fam195a
0.861	1.34353	0.722	1.34353	0.952	0.519	EMP	Snhg12
0.86	1.02374	0.72	1.02374	1	0.795	EMP	Epb4.1l4aos
0.859	1.32741	0.718	1.32741	0.921	0.249	EMP	Spint2
0.848	1.02729	0.696	1.02729	1	0.908	EMP	1500012F01Rik
0.843	1.13956	0.686	1.13956	1	0.795	EMP	Slfn5
0.842	1.07674	0.684	1.07674	1	0.611	EMP	Rangrf
0.841	1.08957	0.682	1.08957	0.984	0.508	EMP	Bcl11a
0.838	1.04831	0.676	1.04831	0.905	0.292	EMP	Myb
0.835	1.21154	0.67	1.21154	1	0.87	EMP	Pbld1
0.833	1.0128	0.666	1.0128	1	0.676	EMP	Nufip1
0.827	1.00424	0.654	1.00424	0.984	0.627	EMP	Ahctf1
0.826	1.02474	0.652	1.02474	0.984	0.703	EMP	Slc16a1
0.824	1.25612	0.648	1.25612	0.968	0.611	EMP	Snhg4
0.822	1.07465	0.644	1.07465	0.968	0.389	EMP	Tnfaip2
0.82	1.15472	0.64	1.15472	0.952	0.514	EMP	5430416N02Rik
0.819	1.35627	0.638	1.35627	1	0.805	EMP	Ppp1r16b
0.819	1.23965	0.638	1.23965	0.937	0.411	EMP	Fkbp11
0.818	1.20396	0.636	1.20396	1	0.849	EMP	Myc
0.814	1.25271	0.628	1.25271	0.81	0.205	EMP	Gdf3
0.813	1.07898	0.626	1.07898	0.984	0.703	EMP	Zfp935
0.812	1.17304	0.624	1.17304	0.921	0.443	EMP	Tmppe
0.811	1.3531	0.622	1.3531	0.794	0.211	EMP	Sh2d4a
0.808	1.51859	0.616	1.51859	1	0.881	EMP	Cflar
0.807	1.33731	0.614	1.33731	1	0.908	EMP	Loxl2
0.806	1.21037	0.612	1.21037	1	1	EMP	A230046K03Rik
0.805	1.20779	0.61	1.20779	1	0.984	EMP	Luc7l2
0.792	1.01434	0.584	1.01434	1	0.978	EMP	Rab33b
0.791	1.04838	0.582	1.04838	0.952	0.508	EMP	Nol9
0.79	1.74798	0.58	1.74798	0.921	0.514	EMP	Tapbpl
0.772	1.48668	0.544	1.48668	0.873	0.449	EMP	Chrna1
0.767	1.33963	0.534	1.33963	1	0.789	EMP	Gm15645
0.759	1.40926	0.518	1.40926	1	0.849	EMP	Gm16702
0.757	1.54558	0.514	1.54558	1	0.805	EMP	Tmem69
0.75	2.19288	0.5	2.19288	0.968	0.578	EMP	Xaf1
0.74	1.16629	0.48	1.16629	0.683	0.222	EMP	Wdr60
0.736	1.27254	0.472	1.27254	0.984	0.757	EMP	Brip1os
0.725	1.17375	0.45	1.17375	0.603	0.168	EMP	Rnf128
0.723	1.1415	0.446	1.1415	0.587	0.135	EMP	Chac1
0.722	1.40012	0.444	1.40012	0.968	0.697	EMP	Klhl7
0.717	1.00606	0.434	1.00606	0.873	0.573	EMP	Hist1h2an
0.986	3.22408	0.972	3.22408	1	0.508	Definitive Ery	Rgcc
0.97	4.11655	0.94	4.11655	0.982	0.717	Definitive Ery	Cd24a
0.949	2.37229	0.898	2.37229	1	0.707	Definitive Ery	Ubac1
0.945	1.54515	0.89	1.54515	1	0.916	Definitive Ery	Cyb5r3
0.924	2.88115	0.848	2.88115	0.93	0.22	Definitive Ery	Tspo2
0.904	2.29977	0.808	2.29977	0.947	0.466	Definitive Ery	Cldn13
0.901	1.84048	0.802	1.84048	1	0.874	Definitive Ery	Gid8
0.899	1.97154	0.798	1.97154	0.982	0.717	Definitive Ery	Icam4
0.895	2.43875	0.79	2.43875	0.912	0.309	Definitive Ery	Nxpe2
0.893	1.99812	0.786	1.99812	1	0.581	Definitive Ery	Rhd
0.889	2.06175	0.778	2.06175	0.965	0.482	Definitive Ery	6030468B19Rik
0.887	1.34754	0.774	1.34754	1	0.764	Definitive Ery	Klf1
0.88	1.54095	0.76	1.54095	1	0.869	Definitive Ery	E2f4
0.877	1.17511	0.754	1.17511	1	0.738	Definitive Ery	Lmna
0.876	2.67414	0.752	2.67414	0.842	0.183	Definitive Ery	Pdia2
0.87	1.07403	0.74	1.07403	1	0.906	Definitive Ery	Asns
0.869	1.62835	0.738	1.62835	1	0.948	Definitive Ery	Rrm2
0.866	1.10982	0.732	1.10982	1	0.927	Definitive Ery	Ccna2
0.865	1.36326	0.73	1.36326	1	0.56	Definitive Ery	Rhag
0.864	1.33182	0.728	1.33182	1	0.979	Definitive Ery	Alad
0.861	1.05269	0.722	1.05269	1	0.953	Definitive Ery	Pcna
0.86	1.51078	0.72	1.51078	1	0.948	Definitive Ery	Blvrb
0.858	1.01913	0.716	1.01913	1	0.984	Definitive Ery	Dek
0.856	1.30879	0.712	1.30879	1	0.984	Definitive Ery	Hmbs
0.852	2.37108	0.704	2.37108	0.86	0.325	Definitive Ery	Ift140
0.852	1.12126	0.704	1.12126	0.982	0.859	Definitive Ery	Nudt19
0.85	1.69557	0.7	1.69557	0.912	0.419	Definitive Ery	Stom
0.849	1.52043	0.698	1.52043	0.93	0.565	Definitive Ery	Mrap
0.848	2.24366	0.696	2.24366	0.982	0.429	Definitive Ery	Tspan33
0.847	1.48633	0.694	1.48633	1	0.932	Definitive Ery	Glrx5
0.843	1.38396	0.686	1.38396	0.947	0.424	Definitive Ery	Pklr
0.843	1.35371	0.686	1.35371	1	0.895	Definitive Ery	Gmpr
0.843	1.23679	0.686	1.23679	1	0.885	Definitive Ery	Car2
0.841	2.25221	0.682	2.25221	0.842	0.366	Definitive Ery	Tspan8
0.838	1.01401	0.676	1.01401	1	0.88	Definitive Ery	Smim1
0.834	1.51856	0.668	1.51856	1	0.932	Definitive Ery	Mcm2
0.833	1.44479	0.666	1.44479	0.947	0.586	Definitive Ery	Arrb1
0.833	1.32466	0.666	1.32466	1	0.738	Definitive Ery	Abcb10
0.833	1.22005	0.666	1.22005	0.965	0.743	Definitive Ery	Ccne1
0.832	1.0725	0.664	1.0725	0.982	0.764	Definitive Ery	Slc25a38
0.829	1.52291	0.658	1.52291	0.86	0.33	Definitive Ery	Redrum
0.829	1.38763	0.658	1.38763	0.982	0.791	Definitive Ery	Gstm5
0.829	1.05421	0.658	1.05421	1	1	Definitive Ery	Prdx2
0.826	1.07023	0.652	1.07023	0.982	0.927	Definitive Ery	Ccdc34
0.825	1.49203	0.65	1.49203	0.965	0.497	Definitive Ery	Svip
0.825	1.11408	0.65	1.11408	1	0.838	Definitive Ery	Rfesd
0.824	1.5145	0.648	1.5145	1	0.78	Definitive Ery	Cpox
0.824	1.35895	0.648	1.35895	0.982	0.785	Definitive Ery	Ppox
0.823	1.08851	0.646	1.08851	0.982	0.906	Definitive Ery	Apeh
0.821	1.60518	0.642	1.60518	1	0.639	Definitive Ery	Hemgn
0.821	1.14258	0.642	1.14258	1	0.916	Definitive Ery	Cd47
0.818	1.07859	0.636	1.07859	1	0.785	Definitive Ery	Epor
0.818	1.07815	0.636	1.07815	0.982	0.696	Definitive Ery	Uros
0.816	1.25215	0.632	1.25215	0.982	0.785	Definitive Ery	Pigq
0.814	1.14641	0.628	1.14641	0.965	0.853	Definitive Ery	Acyp1
0.812	1.92916	0.624	1.92916	0.807	0.314	Definitive Ery	Asb17os
0.811	1.51936	0.622	1.51936	0.982	0.822	Definitive Ery	Ptdss2
0.808	1.23461	0.616	1.23461	1	0.848	Definitive Ery	Mt2
0.805	1.44442	0.61	1.44442	0.93	0.33	Definitive Ery	Trim10
0.805	1.06816	0.61	1.06816	1	0.995	Definitive Ery	Mt1
0.804	1.28861	0.608	1.28861	0.982	0.937	Definitive Ery	Cenpk
0.801	1.13582	0.602	1.13582	1	0.66	Definitive Ery	Gypa
0.799	1.36433	0.598	1.36433	0.895	0.534	Definitive Ery	Tmem107
0.798	1.42779	0.596	1.42779	1	0.942	Definitive Ery	Pnpo
0.798	1.25918	0.596	1.25918	0.947	0.822	Definitive Ery	Txnrd2
0.796	1.66441	0.592	1.66441	0.877	0.361	Definitive Ery	Dmtn
0.796	1.04475	0.592	1.04475	1	0.974	Definitive Ery	Urod
0.794	1.13342	0.588	1.13342	0.93	0.723	Definitive Ery	Mtfr1
0.791	1.00737	0.582	1.00737	0.947	0.55	Definitive Ery	Kel
0.79	1.53486	0.58	1.53486	0.86	0.455	Definitive Ery	Tlcd1
0.789	1.11438	0.578	1.11438	0.982	0.864	Definitive Ery	Apoo
0.788	1.20497	0.576	1.20497	0.982	0.78	Definitive Ery	Mns1
0.788	1.04193	0.576	1.04193	0.982	0.88	Definitive Ery	Odc1
0.785	1.71767	0.57	1.71767	1	0.979	Definitive Ery	Fabp5
0.785	1.02441	0.57	1.02441	0.965	0.738	Definitive Ery	Fam213a
0.784	2.21758	0.568	2.21758	0.93	0.455	Definitive Ery	Rbp4
0.783	1.42624	0.566	1.42624	0.93	0.817	Definitive Ery	Nme3
0.783	1.27719	0.566	1.27719	0.93	0.555	Definitive Ery	Cercam
0.781	1.13697	0.562	1.13697	0.982	0.639	Definitive Ery	Fam210b
0.78	1.50761	0.56	1.50761	0.86	0.414	Definitive Ery	Ankrd9
0.778	1.05785	0.556	1.05785	0.947	0.691	Definitive Ery	Gfi1b
0.777	1.6165	0.554	1.6165	0.842	0.539	Definitive Ery	Pqlc1
0.777	1.58423	0.554	1.58423	0.825	0.398	Definitive Ery	5730508B09Rik
0.777	1.08504	0.554	1.08504	0.947	0.853	Definitive Ery	Rpain
0.776	1.06557	0.552	1.06557	0.772	0.288	Definitive Ery	Prss50
0.775	1.21843	0.55	1.21843	0.982	0.791	Definitive Ery	Narf
0.773	1.53563	0.546	1.53563	0.842	0.492	Definitive Ery	Cdc42ep3
0.772	1.19995	0.544	1.19995	0.877	0.644	Definitive Ery	Fuca2
0.772	1.05988	0.544	1.05988	0.93	0.759	Definitive Ery	Nudt9
0.771	1.13008	0.542	1.13008	0.86	0.565	Definitive Ery	1300002E11Rik
0.768	1.32925	0.536	1.32925	0.667	0.194	Definitive Ery	Ampd3
0.766	1.46425	0.532	1.46425	0.912	0.649	Definitive Ery	Grina
0.763	2.88216	0.526	2.88216	0.561	0.063	Definitive Ery	Sox6
0.76	1.28172	0.52	1.28172	0.842	0.466	Definitive Ery	Smim5
0.759	1.10703	0.518	1.10703	0.965	0.932	Definitive Ery	Gm12657
0.758	2.00141	0.516	2.00141	0.719	0.188	Definitive Ery	Alb
0.758	1.11356	0.516	1.11356	0.807	0.497	Definitive Ery	Abcb6
0.756	1.11647	0.512	1.11647	0.825	0.445	Definitive Ery	Gss
0.754	1.44821	0.508	1.44821	0.912	0.56	Definitive Ery	Tprgl
0.752	2.56438	0.504	2.56438	0.86	0.34	Definitive Ery	Apoa1
0.752	1.59714	0.504	1.59714	0.684	0.236	Definitive Ery	8430419L09Rik
0.747	1.02999	0.494	1.02999	0.789	0.466	Definitive Ery	Chac2
0.746	1.33982	0.492	1.33982	0.789	0.335	Definitive Ery	Plek2
0.746	1.2886	0.492	1.2886	0.877	0.571	Definitive Ery	Pla2g12a
0.745	1.43474	0.49	1.43474	0.737	0.33	Definitive Ery	Atp2b4
0.745	1.14005	0.49	1.14005	0.93	0.853	Definitive Ery	Scoc
0.74	1.21207	0.48	1.21207	0.667	0.236	Definitive Ery	Gpsm2
0.739	1.15851	0.478	1.15851	0.807	0.555	Definitive Ery	Slc41a3
0.738	1.08431	0.476	1.08431	0.912	0.628	Definitive Ery	Stx2
0.737	1.06098	0.474	1.06098	0.965	0.901	Definitive Ery	Asf1b
0.733	2.4579	0.466	2.4579	0.491	0.037	Definitive Ery	Mgll
0.733	1.49853	0.466	1.49853	0.737	0.471	Definitive Ery	Gucd1
0.732	2.11449	0.464	2.11449	0.93	0.545	Definitive Ery	Apoa2
0.731	1.01311	0.462	1.01311	0.93	0.607	Definitive Ery	Slc25a37
0.728	1.83601	0.456	1.83601	0.544	0.094	Definitive Ery	Ackr1
0.727	1.13696	0.454	1.13696	0.789	0.461	Definitive Ery	Cep76
0.725	1.24099	0.45	1.24099	0.877	0.702	Definitive Ery	1190002F15Rik
0.725	1.12827	0.45	1.12827	0.772	0.34	Definitive Ery	Evi5
0.721	1.4609	0.442	1.4609	0.737	0.414	Definitive Ery	Mylpf
0.716	1.45867	0.432	1.45867	0.509	0.094	Definitive Ery	Lrrc56
0.715	1.32733	0.43	1.32733	0.825	0.555	Definitive Ery	Dck
0.714	1.23029	0.428	1.23029	0.789	0.576	Definitive Ery	Osgepl1
0.708	1.28065	0.416	1.28065	0.772	0.476	Definitive Ery	Cenpl
0.708	1.02589	0.416	1.02589	0.982	0.654	Definitive Ery	Afp
0.703	1.45754	0.406	1.45754	0.649	0.283	Definitive Ery	Cdc25b
0.703	1.07853	0.406	1.07853	0.825	0.529	Definitive Ery	Ell2
0.701	1.01817	0.402	1.01817	0.719	0.455	Definitive Ery	Mospd1
0.999	6.03562	0.998	6.03562	1	0.965	Primitive Ery	Hba-x
0.997	5.6829	0.994	5.6829	1	0.97	Primitive Ery	Hbb-y
0.992	3.77581	0.984	3.77581	1	0.945	Primitive Ery	Hbb-bh1
0.987	3.06757	0.974	3.06757	1	0.731	Primitive Ery	Nudt4
0.977	4.22042	0.954	4.22042	0.979	0.617	Primitive Ery	Bpgm
0.972	2.5677	0.944	2.5677	1	0.338	Primitive Ery	Alas2
0.961	1.8738	0.922	1.8738	1	1	Primitive Ery	Sepw1
0.96	2.43269	0.92	2.43269	1	0.726	Primitive Ery	Slc39a8
0.958	2.9427	0.916	2.9427	1	0.682	Primitive Ery	H19
0.956	2.06432	0.912	2.06432	1	0.483	Primitive Ery	Ube2l6
0.95	2.10563	0.9	2.10563	1	0.701	Primitive Ery	Acp5
0.937	1.5978	0.874	1.5978	1	0.607	Primitive Ery	Slc25a37
0.936	1.77596	0.872	1.77596	1	0.229	Primitive Ery	Slc4a1
0.931	1.84478	0.862	1.84478	0.979	0.199	Primitive Ery	Hbq1b
0.931	1.40882	0.862	1.40882	1	1	Primitive Ery	Fth1
0.929	1.64818	0.858	1.64818	1	0.955	Primitive Ery	Josd2
0.926	2.00592	0.852	2.00592	1	0.93	Primitive Ery	Slc25a39
0.925	1.45488	0.85	1.45488	1	0.677	Primitive Ery	Gypa
0.924	1.64212	0.848	1.64212	1	0.925	Primitive Ery	Mgst3
0.912	2.51319	0.824	2.51319	0.957	0.239	Primitive Ery	Ncf4
0.91	1.43352	0.82	1.43352	1	0.284	Primitive Ery	Epb4.2
0.907	1.11192	0.814	1.11192	1	1	Primitive Ery	Gpx1
0.906	1.49862	0.812	1.49862	0.979	0.905	Primitive Ery	Fech
0.906	1.21456	0.812	1.21456	1	1	Primitive Ery	Prdx2
0.904	1.37932	0.808	1.37932	0.979	0.657	Primitive Ery	Fam210b
0.903	3.39276	0.806	3.39276	0.851	0.095	Primitive Ery	Pdzk1ip1
0.899	2.71613	0.798	2.71613	0.851	0.095	Primitive Ery	C1qtnf4
0.896	1.39279	0.792	1.39279	1	0.841	Primitive Ery	Klhdc2
0.889	1.14283	0.778	1.14283	0.979	0.348	Primitive Ery	Trim10
0.888	1.13661	0.776	1.13661	0.979	0.98	Primitive Ery	Urod
0.884	2.96313	0.768	2.96313	0.851	0.169	Primitive Ery	1300017J02Rik
0.884	1.30933	0.768	1.30933	1	0.428	Primitive Ery	Tuba1a
0.884	1.24695	0.768	1.24695	0.979	0.97	Primitive Ery	Prr13
0.883	2.16391	0.766	2.16391	0.894	0.119	Primitive Ery	Adra2b
0.883	1.27382	0.766	1.27382	0.957	0.582	Primitive Ery	Cd59a
0.88	5.39094	0.76	5.39094	0.766	0.01	Primitive Ery	Hsd3b6
0.879	1.04528	0.758	1.04528	1	0.891	Primitive Ery	Car2
0.877	1.4617	0.754	1.4617	0.979	0.632	Primitive Ery	Dhrs11
0.876	1.41848	0.752	1.41848	1	0.557	Primitive Ery	Kel
0.875	2.89437	0.75	2.89437	0.766	0.035	Primitive Ery	Tinagl1
0.874	1.12017	0.748	1.12017	1	0.637	Primitive Ery	Snca
0.87	1.12553	0.74	1.12553	1	0.751	Primitive Ery	Abcb10
0.859	2.37383	0.718	2.37383	0.894	0.438	Primitive Ery	Mdk
0.856	2.13956	0.712	2.13956	0.809	0.169	Primitive Ery	Slc6a9
0.855	1.24136	0.71	1.24136	0.979	0.711	Primitive Ery	Uros
0.852	2.27924	0.704	2.27924	0.745	0.08	Primitive Ery	Ttc39a
0.851	1.12006	0.702	1.12006	0.979	0.93	Primitive Ery	Ehd1
0.844	1.25368	0.688	1.25368	1	0.955	Primitive Ery	Snrnp25
0.843	1.39578	0.686	1.39578	0.957	0.697	Primitive Ery	Mllt3
0.839	1.67872	0.678	1.67872	0.979	0.871	Primitive Ery	Tnrc6b
0.837	2.35007	0.674	2.35007	0.723	0.104	Primitive Ery	Dapk2
0.837	1.33676	0.674	1.33676	0.936	0.836	Primitive Ery	Ptp4a3
0.836	1.01006	0.672	1.01006	0.957	0.97	Primitive Ery	Ucp2
0.832	1.02845	0.664	1.02845	1	0.995	Primitive Ery	Mt1
0.83	1.12655	0.66	1.12655	0.957	0.94	Primitive Ery	Abcg2
0.828	1.35358	0.656	1.35358	0.957	0.672	Primitive Ery	Atp8a1
0.825	1.02654	0.65	1.02654	0.979	0.831	Primitive Ery	Slc43a3
0.824	1.4467	0.648	1.4467	0.872	0.448	Primitive Ery	Ccnd3
0.822	1.71172	0.644	1.71172	0.83	0.517	Primitive Ery	Katnb1
0.82	1.27389	0.64	1.27389	1	0.692	Primitive Ery	Ermap
0.819	2.40763	0.638	2.40763	0.638	0	Primitive Ery	Lmx1a
0.816	2.33874	0.632	2.33874	0.745	0.174	Primitive Ery	Nnat
0.814	2.01969	0.628	2.01969	0.766	0.229	Primitive Ery	Aqp3
0.811	1.18133	0.622	1.18133	0.957	0.687	Primitive Ery	Slc43a1
0.806	2.6759	0.612	2.6759	0.638	0.025	Primitive Ery	Cfap57
0.806	2.16633	0.612	2.16633	0.745	0.169	Primitive Ery	Map1b
0.806	1.18633	0.612	1.18633	1	0.602	Primitive Ery	Add2
0.805	1.49241	0.61	1.49241	0.851	0.333	Primitive Ery	Slc30a10
0.805	1.21722	0.61	1.21722	0.979	0.836	Primitive Ery	Cited4
0.802	1.05017	0.604	1.05017	0.787	0.229	Primitive Ery	Slc22a4
0.798	1.11375	0.596	1.11375	0.809	0.353	Primitive Ery	Plek2
0.789	1.88612	0.578	1.88612	0.66	0.09	Primitive Ery	Ano1
0.786	1.92533	0.572	1.92533	0.617	0.075	Primitive Ery	Pdk2
0.786	1.13703	0.572	1.13703	0.894	0.662	Primitive Ery	Slc38a5
0.784	1.11654	0.568	1.11654	0.787	0.294	Primitive Ery	Sh3yl1
0.778	3.09397	0.556	3.09397	0.574	0.025	Primitive Ery	Ccdc141
0.774	1.66499	0.548	1.66499	0.723	0.299	Primitive Ery	Acadsb
0.774	1.09196	0.548	1.09196	1	0.876	Primitive Ery	Tfrc
0.773	1.50483	0.546	1.50483	0.787	0.398	Primitive Ery	Trib3
0.773	1.34346	0.546	1.34346	0.809	0.448	Primitive Ery	Hebp1
0.767	2.29503	0.534	2.29503	0.574	0.075	Primitive Ery	2900008C10Rik
0.763	1.70042	0.526	1.70042	0.574	0.07	Primitive Ery	Wnk4
0.76	1.3258	0.52	1.3258	0.851	0.532	Primitive Ery	Agpat4
0.759	1.06289	0.518	1.06289	0.851	0.507	Primitive Ery	Slc25a21
0.758	1.96672	0.516	1.96672	0.553	0.06	Primitive Ery	B4galt4
0.758	1.18002	0.516	1.18002	0.851	0.438	Primitive Ery	Maged1
0.755	1.05218	0.51	1.05218	0.894	0.891	Primitive Ery	Clk3
0.75	1.94586	0.5	1.94586	0.596	0.134	Primitive Ery	Prkag2
0.747	1.93651	0.494	1.93651	0.766	0.373	Primitive Ery	Ank1
0.746	1.3267	0.492	1.3267	0.83	0.483	Primitive Ery	Xk
0.745	2.20951	0.49	2.20951	0.574	0.095	Primitive Ery	Crabp1
0.743	1.77944	0.486	1.77944	0.702	0.433	Primitive Ery	Reep6
0.743	1.26491	0.486	1.26491	0.894	0.622	Primitive Ery	Gadd45g
0.742	1.428	0.484	1.428	0.617	0.159	Primitive Ery	Sptb
0.736	1.32027	0.472	1.32027	0.617	0.169	Primitive Ery	Grap2
0.734	1.31814	0.468	1.31814	0.638	0.184	Primitive Ery	Tmcc2
0.73	1.85864	0.46	1.85864	0.553	0.129	Primitive Ery	Tubb3
0.729	1.5383	0.458	1.5383	0.511	0.055	Primitive Ery	Uchl1
0.729	1.16356	0.458	1.16356	0.809	0.632	Primitive Ery	Slc20a1
0.723	1.07104	0.446	1.07104	0.574	0.134	Primitive Ery	Fhl1
0.721	1.95474	0.442	1.95474	0.511	0.07	Primitive Ery	Pkhd1l1
0.717	1.89283	0.434	1.89283	0.596	0.169	Primitive Ery	Sox11
0.714	1.51131	0.428	1.51131	0.702	0.478	Primitive Ery	Skiv2l
0.712	1.2684	0.424	1.2684	0.553	0.149	Primitive Ery	Col18a1
0.71	1.42707	0.42	1.42707	0.723	0.502	Primitive Ery	Stk3
0.708	1.41015	0.416	1.41015	0.489	0.085	Primitive Ery	Hdac11
0.707	1.13024	0.414	1.13024	0.766	0.622	Primitive Ery	Tmem238
0.703	1.00603	0.406	1.00603	0.766	0.597	Primitive Ery	Fdft1

## Sheet: DEGs_of_neuronla_cells
DEGs of each neuronal cell cluster corresponding to Fig. 9e and S5b
DEGs of each neuronal cell cluster corresponding to Fig. 9e								DEGs between forebrain and hindbrain cells corresponding to Fig. S4b
myAUC	avg_diff	power	pct.1	pct.2	cluster	gene		DEGs of forebrain cells	myAUC	avg_diff	power	pct.1	pct.2		DEGs of hindbrain cells	myAUC	avg_diff	power	pct.1	pct.2
0.925	1.69248	0.85	1	0.563	foreNEC1	Gja1		Foxg1	0.941	4.5702	0.882	0.883	0.006		Crabp1	0.038	-6.23243	0.924	0.398	1
0.923	1.28734	0.846	1	0.794	foreNEC1	Serpinh1		3110039M20Rik	0.924	4.32395	0.848	0.848	0		Pou3f2	0.117	-1.94364	0.766	0.368	0.933
0.921	1.58353	0.842	1	0.457	foreNEC1	Raly		Lhx2	0.872	1.0735	0.744	0.883	0.139		Nefm	0.201	-3.99953	0.598	0.292	0.822
0.92	1.97007	0.84	0.95	0.347	foreNEC1	Wfdc2		Emx2	0.843	3.48574	0.686	0.708	0.039		Sncg	0.203	-6.04587	0.594	0	0.594
0.905	1.75701	0.81	1	0.608	foreNEC1	Emb		Nr2e1	0.795	2.27851	0.59	0.632	0.056		Irx3	0.203	-3.537	0.594	0.029	0.617
0.902	1.65209	0.804	0.975	0.469	foreNEC1	Gar1		Fezf1	0.773	2.84615	0.546	0.556	0.011		Mab21l2	0.203	-3.3853	0.594	0.023	0.611
0.901	1.29032	0.802	1	0.486	foreNEC1	Metrn		Six3	0.772	2.98134	0.544	0.556	0.011		Pax3	0.206	-3.68565	0.588	0.023	0.6
0.9	1.03659	0.8	0.975	0.251	foreNEC1	Zic3		Pcdh19	0.763	2.00861	0.526	0.585	0.061		Irx2	0.206	-3.26629	0.588	0	0.589
0.898	1.69705	0.796	0.925	0.28	foreNEC1	Spry1		Dlk1	0.763	1.26975	0.526	0.661	0.15		Fabp7	0.217	-1.94781	0.566	0.749	0.944
0.894	1.12977	0.788	1	0.929	foreNEC1	Prmt1		Fezf2	0.754	2.5449	0.508	0.515	0.006		Irx5	0.219	-2.98964	0.562	0	0.561
0.891	1.07914	0.782	1	0.875	foreNEC1	Fbl		Adarb2	0.753	1.53862	0.506	0.725	0.378		Tcf12	0.224	-1.61765	0.552	0.813	0.917
0.881	1.60767	0.762	0.925	0.257	foreNEC1	Atp1a1		Sox9	0.74	1.13283	0.48	0.76	0.378		Wls	0.23	-2.27855	0.54	0.304	0.744
0.88	1.11233	0.76	1	0.759	foreNEC1	Slc2a1		Shisa2	0.739	1.70595	0.478	0.608	0.144		Tppp3	0.235	-2.19457	0.53	0.234	0.722
0.877	1.47313	0.754	0.925	0.28	foreNEC1	Il17rd		Gpc4	0.733	1.46249	0.466	0.62	0.206		Id1	0.236	-2.2233	0.528	0.263	0.711
0.874	1.61513	0.748	0.975	0.466	foreNEC1	Gsta4		Fzd2	0.731	1.06456	0.462	0.789	0.439		Dbx1	0.238	-4.65656	0.524	0.012	0.533
0.874	1.35178	0.748	0.975	0.447	foreNEC1	Spr		AI854517	0.722	1.81706	0.444	0.602	0.194		Id2	0.241	-1.56405	0.518	0.784	0.939
0.874	1.01456	0.748	1	0.949	foreNEC1	Bex1		Hmga2	0.714	1.40933	0.428	0.784	0.561		Onecut2	0.242	-3.02164	0.516	0.099	0.594
0.872	1.31508	0.744	0.975	0.559	foreNEC1	Chtf8		Arx	0.706	3.16936	0.412	0.415	0.006		Nefl	0.248	-3.68771	0.504	0.17	0.65
0.87	1.21024	0.74	1	0.611	foreNEC1	Txndc5		Rgcc	0.705	2.37076	0.41	0.45	0.044		Trp53i11	0.248	-1.20169	0.504	0.83	0.972
0.866	1.02951	0.732	0.95	0.392	foreNEC1	Gsr		Sfrp1	0.705	1.20409	0.41	0.807	0.561		Nr2f6	0.251	-1.31763	0.498	0.462	0.833
0.865	1.7447	0.73	0.825	0.129	foreNEC1	Oaf									Jam2	0.251	-1.03958	0.498	0.55	0.861
0.865	1.11272	0.73	1	0.778	foreNEC1	Isyna1									Rnd3	0.252	-1.20093	0.496	0.731	0.944
0.862	1.06461	0.724	1	0.733	foreNEC1	Galk1									Thsd7a	0.253	-3.15478	0.494	0.047	0.533
0.859	1.52844	0.718	0.9	0.222	foreNEC1	Ntrk2									En1	0.264	-3.08575	0.472	0	0.472
0.859	1.11626	0.718	0.9	0.186	foreNEC1	Zic4									Foxb1	0.275	-2.90568	0.45	0.006	0.456
0.858	1.07656	0.716	1	0.707	foreNEC1	Nt5dc2									Plekha1	0.276	-1.05393	0.448	0.351	0.717
0.856	1.37083	0.712	0.975	0.444	foreNEC1	Sulf2									Id3	0.285	-1.14063	0.43	0.778	0.9
0.852	1.23018	0.704	0.975	0.605	foreNEC1	Rangrf									Tfap2b	0.286	-5.16629	0.428	0.023	0.45
0.851	1.90247	0.702	0.775	0.087	foreNEC1	Six3os1									Ebf3	0.286	-2.50322	0.428	0.076	0.5
0.85	1.0688	0.7	1	0.736	foreNEC1	A430005L14Rik									2510009E07Rik	0.29	-1.88237	0.42	0.234	0.594
0.847	1.03133	0.694	1	0.778	foreNEC1	Tmed9									Tubb2a	0.291	-1.51919	0.418	0.684	0.872
0.846	1.24009	0.692	0.925	0.383	foreNEC1	Scube1									Onecut1	0.293	-3.14996	0.414	0.018	0.428
0.845	1.08204	0.69	1	0.576	foreNEC1	Tsen15									Rfx4	0.294	-1.87137	0.412	0.146	0.528
0.84	1.12706	0.68	1	0.492	foreNEC1	Ccne1									D930028M14Rik	0.298	-4.05433	0.404	0.012	0.417
0.836	1.14978	0.672	0.975	0.788	foreNEC1	Srsf9
0.836	1.05283	0.672	1	0.65	foreNEC1	Eif4ebp1
0.835	1.24437	0.67	0.975	0.614	foreNEC1	Sdc1
0.834	1.20544	0.668	1	0.804	foreNEC1	Ifitm2
0.833	1.49661	0.666	0.875	0.373	foreNEC1	H2-K1
0.831	1.09892	0.662	0.975	0.569	foreNEC1	Tmem107
0.826	1.95246	0.652	0.7	0.071	foreNEC1	Etv4
0.826	1.00681	0.652	1	0.64	foreNEC1	Umps
0.825	1.31041	0.65	0.8	0.19	foreNEC1	Rbpms
0.823	1.42838	0.646	0.725	0.113	foreNEC1	Fgf17
0.823	1.23873	0.646	0.9	0.447	foreNEC1	Plscr1
0.814	2.31424	0.628	0.675	0.068	foreNEC1	Irs4
0.813	1.06469	0.626	0.875	0.421	foreNEC1	Fndc4
0.81	1.087	0.62	0.925	0.492	foreNEC1	Gga2
0.81	1.0501	0.62	0.975	0.569	foreNEC1	Slc16a3
0.807	1.50314	0.614	0.8	0.251	foreNEC1	Gatm
0.807	1.20399	0.614	0.925	0.592	foreNEC1	Apoe
0.803	1.08909	0.606	0.825	0.228	foreNEC1	Slc16a2
0.799	1.03206	0.598	0.875	0.415	foreNEC1	2410127L17Rik
0.797	1.3025	0.594	0.875	0.341	foreNEC1	Scd1
0.788	1.04735	0.576	0.875	0.37	foreNEC1	Lsr
0.784	1.2813	0.568	0.725	0.215	foreNEC1	Etv5
0.784	1.09007	0.568	0.725	0.174	foreNEC1	Tmem121
0.782	1.02778	0.564	0.9	0.514	foreNEC1	Utp18
0.777	1.35982	0.554	0.7	0.193	foreNEC1	Prss23
0.77	1.19325	0.54	0.7	0.177	foreNEC1	Fbn2
0.77	1.04509	0.54	0.9	0.441	foreNEC1	Ung
0.768	1.01929	0.536	0.8	0.36	foreNEC1	Exosc6
0.76	1.31914	0.52	0.7	0.222	foreNEC1	Bcl7c
0.758	1.16641	0.516	0.575	0.051	foreNEC1	Epcam
0.754	1.45211	0.508	0.6	0.084	foreNEC1	Prrx1
0.753	1.05489	0.506	0.75	0.28	foreNEC1	Usp51
0.746	1.01093	0.492	0.625	0.132	foreNEC1	Tmem88
0.743	1.39443	0.486	0.55	0.071	foreNEC1	5930403L14Rik
0.74	1.70875	0.48	0.525	0.048	foreNEC1	Kitl
0.736	1.00108	0.472	0.675	0.273	foreNEC1	Vcpkmt
0.735	1.12411	0.47	0.725	0.367	foreNEC1	Gldc
0.716	1.81912	0.432	0.5	0.074	foreNEC1	Galnt12
0.709	1.33211	0.418	0.425	0.01	foreNEC1	Prok2
0.709	1.21113	0.418	0.5	0.077	foreNEC1	Stat4
0.707	1.63254	0.414	0.7	0.344	foreNEC1	Xaf1
0.705	1.70872	0.41	0.5	0.109	foreNEC1	Serpinf1
0.941	1.11835	0.882	1	0.929	foreNEC2	Nhp2
0.934	1.24776	0.868	1	0.714	foreNEC2	Eno1b
0.928	1.3404	0.856	1	0.808	foreNEC2	Dkc1
0.912	1.53155	0.824	0.977	0.487	foreNEC2	Adarb2
0.911	1.63937	0.822	1	0.623	foreNEC2	Hmga2
0.897	1.2603	0.794	1	0.766	foreNEC2	Prps1
0.888	1.08892	0.776	1	0.854	foreNEC2	2810004N23Rik
0.882	1.2002	0.764	1	0.76	foreNEC2	Tcof1
0.879	1.2345	0.758	1	0.646	foreNEC2	Eif4ebp1
0.878	1.25423	0.756	1	0.86	foreNEC2	Wdr43
0.874	1.21526	0.748	1	0.636	foreNEC2	Sfrp1
0.871	1.12386	0.742	1	0.795	foreNEC2	Nup62
0.864	1.186	0.728	1	0.763	foreNEC2	Srm
0.864	1.05029	0.728	1	0.851	foreNEC2	Srpk1
0.862	1.00046	0.724	1	0.747	foreNEC2	Spc24
0.861	1.04079	0.722	1	0.825	foreNEC2	Wdr18
0.859	1.0693	0.718	1	0.756	foreNEC2	Mcm5
0.849	1.16321	0.698	0.977	0.448	foreNEC2	Gpd2
0.846	1.00319	0.692	1	0.636	foreNEC2	Umps
0.845	1.37651	0.69	0.953	0.494	foreNEC2	Ccne1
0.845	1.2295	0.69	1	0.653	foreNEC2	Rrp1b
0.845	1.19478	0.69	0.977	0.37	foreNEC2	2010204K13Rik
0.844	1.25146	0.688	1	0.562	foreNEC2	Slc16a3
0.841	1.03994	0.682	1	0.799	foreNEC2	Timm8a1
0.841	1.01847	0.682	1	0.851	foreNEC2	Gnl3
0.836	1.40026	0.672	0.837	0.182	foreNEC2	Mbnl3
0.826	1.39805	0.652	0.953	0.429	foreNEC2	Ung
0.822	1.23428	0.644	0.86	0.334	foreNEC2	Emid1
0.822	1.05986	0.644	0.977	0.604	foreNEC2	Ccdc86
0.817	1.11943	0.634	0.977	0.539	foreNEC2	Mest
0.816	1.01715	0.632	1	0.747	foreNEC2	Ftsj3
0.814	1.18631	0.628	0.884	0.338	foreNEC2	Phactr2
0.809	1.05053	0.618	0.953	0.617	foreNEC2	Ppat
0.808	1.23266	0.616	0.86	0.263	foreNEC2	Nr2e1
0.808	1.06176	0.616	0.93	0.578	foreNEC2	Hmces
0.806	1.0865	0.612	0.93	0.519	foreNEC2	Aif1l
0.806	1.07425	0.612	0.953	0.594	foreNEC2	Ddah1
0.803	1.03613	0.606	0.93	0.549	foreNEC2	Timeless
0.799	1.06328	0.598	0.93	0.403	foreNEC2	Mcm10
0.793	1.14914	0.586	0.953	0.49	foreNEC2	Cyba
0.792	1.20004	0.584	0.884	0.494	foreNEC2	Trip6
0.788	1.02965	0.576	0.953	0.591	foreNEC2	Chaf1b
0.785	1.0374	0.57	0.93	0.526	foreNEC2	Mns1
0.772	1.11133	0.544	0.837	0.429	foreNEC2	Pgm2
0.771	1.03197	0.542	0.93	0.623	foreNEC2	Haus2
0.766	1.56057	0.532	0.93	0.542	foreNEC2	Akap5
0.763	1.10199	0.526	0.791	0.377	foreNEC2	Lsr
0.75	1.23544	0.5	0.698	0.286	foreNEC2	Ppap2c
0.736	1.0146	0.472	0.698	0.26	foreNEC2	Cmtm8
0.732	1.023	0.464	0.674	0.234	foreNEC2	Fos
0.726	1.27081	0.452	0.744	0.455	foreNEC2	Hist1h1b
0.72	1.08426	0.44	0.558	0.133	foreNEC2	Adamts3
0.718	1.30392	0.436	0.581	0.162	foreNEC2	Speg
0.713	1.37318	0.426	0.488	0.075	foreNEC2	Maob
0.708	1.0216	0.416	0.651	0.292	foreNEC2	Xrcc3
0.887	1.57414	0.774	1	0.708	foreRGC	Efnb1
0.882	1.6836	0.764	0.923	0.289	foreRGC	Nr2e1
0.836	1.62129	0.672	0.885	0.375	foreRGC	3110039M20Rik
0.833	1.54149	0.666	0.962	0.658	foreRGC	Sfrp1
0.83	1.84342	0.66	0.846	0.366	foreRGC	Id4
0.829	1.46137	0.658	0.962	0.532	foreRGC	Sox9
0.825	1.33503	0.65	0.923	0.372	foreRGC	Ptprz1
0.82	1.1824	0.64	0.962	0.646	foreRGC	Hmga2
0.802	1.51469	0.604	0.885	0.354	foreRGC	AI854517
0.797	1.16051	0.594	0.962	0.732	foreRGC	Oxct1
0.793	1.72976	0.586	0.846	0.585	foreRGC	Dnajc1
0.788	2.16047	0.576	0.846	0.462	foreRGC	Mt1
0.786	2.42735	0.572	0.692	0.206	foreRGC	Rgcc
0.786	1.44388	0.572	0.846	0.372	foreRGC	Gpc4
0.78	1.16946	0.56	0.885	0.532	foreRGC	E2f3
0.766	1.23757	0.532	0.885	0.474	foreRGC	Zfp935
0.761	1.46437	0.522	0.769	0.338	foreRGC	Shisa2
0.757	1.05913	0.514	0.885	0.502	foreRGC	Ppap2b
0.757	1.03105	0.514	0.962	0.698	foreRGC	Mycn
0.745	1.20145	0.49	0.808	0.585	foreRGC	Topbp1
0.742	1.67769	0.484	0.731	0.335	foreRGC	Emx2
0.733	1.01643	0.466	0.885	0.618	foreRGC	Ddah1
0.72	1.52609	0.44	0.731	0.455	foreRGC	Gas1
0.72	1.43342	0.44	0.769	0.443	foreRGC	Plagl1
0.717	1.66752	0.434	0.538	0.111	foreRGC	Acss1
0.713	2.28679	0.426	0.577	0.197	foreRGC	Fgfr3
0.713	1.58878	0.426	0.615	0.225	foreRGC	Hs6st2
0.712	2.06467	0.424	0.577	0.178	foreRGC	Mt3
0.71	1.47592	0.42	0.615	0.225	foreRGC	Fezf2
0.71	1.10286	0.42	0.769	0.517	foreRGC	Epha4
0.704	1.35609	0.408	0.577	0.191	foreRGC	Ttyh1
0.704	1.03599	0.408	0.692	0.477	foreRGC	Haus4
0.702	1.40159	0.404	0.692	0.495	foreRGC	Thbs3
0.983	5.59959	0.966	0.967	0.025	foreNPC	Tbr1
0.96	5.0141	0.92	0.933	0.034	foreNPC	Eomes
0.947	2.4473	0.894	0.967	0.134	foreNPC	Lhx9
0.939	3.23335	0.878	0.967	0.386	foreNPC	Sorbs2
0.929	2.23488	0.858	1	0.402	foreNPC	Bcl11a
0.922	3.16942	0.844	0.9	0.128	foreNPC	Slc17a6
0.916	2.97157	0.832	0.9	0.128	foreNPC	Cacna2d1
0.916	1.99302	0.832	1	0.455	foreNPC	Lhx2
0.904	2.0106	0.808	0.967	0.464	foreNPC	Igfbpl1
0.894	2.35396	0.788	0.933	0.433	foreNPC	Fyn
0.888	2.58946	0.776	0.9	0.234	foreNPC	Neurod1
0.888	2.01162	0.776	0.967	0.424	foreNPC	Dcx
0.885	1.8231	0.77	1	0.841	foreNPC	Ap3s1
0.874	1.44367	0.748	1	0.626	foreNPC	Map2
0.865	1.31575	0.73	1	0.791	foreNPC	Sbk1
0.863	3.29932	0.726	0.8	0.143	foreNPC	Emx1
0.86	2.34483	0.72	0.967	0.76	foreNPC	Celf2
0.859	2.17116	0.718	0.9	0.321	foreNPC	Apc2
0.858	2.46706	0.716	0.8	0.159	foreNPC	Nrn1
0.853	1.65963	0.706	0.9	0.346	foreNPC	AI854517
0.852	2.50698	0.704	0.867	0.498	foreNPC	Vcan
0.848	2.84492	0.696	0.767	0.103	foreNPC	Nxph4
0.846	3.21008	0.692	0.8	0.224	foreNPC	Mfap4
0.843	1.42733	0.686	1	0.928	foreNPC	Nrep
0.835	2.07014	0.67	0.867	0.305	foreNPC	Aff3
0.835	1.12539	0.67	1	0.813	foreNPC	Tagln3
0.829	2.65163	0.658	0.8	0.255	foreNPC	Kif21b
0.826	1.47335	0.652	0.933	0.545	foreNPC	Elavl3
0.825	2.33657	0.65	0.867	0.445	foreNPC	Igsf8
0.825	1.40008	0.65	0.967	0.539	foreNPC	Ncan
0.818	2.12754	0.636	0.833	0.396	foreNPC	Efnb2
0.817	2.2516	0.634	0.767	0.181	foreNPC	Syp
0.816	1.46179	0.632	0.967	0.692	foreNPC	Mycbp2
0.815	2.55066	0.63	0.667	0.059	foreNPC	Sel1l3
0.815	1.42044	0.63	0.9	0.396	foreNPC	Dcc
0.814	1.21816	0.628	1	0.838	foreNPC	Atat1
0.808	3.97037	0.616	0.7	0.168	foreNPC	Nfib
0.808	1.09081	0.616	0.967	0.798	foreNPC	Rtn1
0.804	1.22601	0.608	0.933	0.751	foreNPC	Kdm1a
0.802	2.4018	0.604	0.933	0.66	foreNPC	Nav1
0.797	1.05945	0.594	0.9	0.505	foreNPC	Afap1
0.796	4.07306	0.592	0.6	0.012	foreNPC	Neurod2
0.794	1.18796	0.588	0.833	0.396	foreNPC	Foxg1
0.793	1.64491	0.586	0.867	0.701	foreNPC	Kdm6b
0.793	1.63661	0.586	0.933	0.819	foreNPC	Ptprs
0.793	1.46934	0.586	0.867	0.433	foreNPC	Podxl2
0.792	1.55616	0.584	0.767	0.312	foreNPC	Wdr47
0.789	1.84797	0.578	0.7	0.178	foreNPC	Tmem163
0.789	1.45764	0.578	0.7	0.165	foreNPC	Scrt2
0.787	2.81296	0.574	0.667	0.125	foreNPC	Bcl11b
0.787	1.61869	0.574	0.8	0.421	foreNPC	Add2
0.784	1.32068	0.568	0.933	0.707	foreNPC	Cep170
0.783	5.53328	0.566	0.567	0.003	foreNPC	Neurod6
0.783	1.32549	0.566	0.967	0.891	foreNPC	Fnbp1l
0.782	1.90355	0.564	0.767	0.265	foreNPC	Dner
0.781	3.3124	0.562	0.633	0.128	foreNPC	Ppp2r2b
0.781	1.21477	0.562	0.933	0.766	foreNPC	Gdpd1
0.78	1.50704	0.56	0.867	0.489	foreNPC	Ank3
0.78	1.10336	0.56	1	0.869	foreNPC	Crmp1
0.779	2.12167	0.558	1	0.776	foreNPC	Hbb-y
0.778	2.06918	0.556	0.733	0.324	foreNPC	Kat6b
0.778	1.21114	0.556	0.967	0.826	foreNPC	Ccni
0.777	1.77877	0.554	0.733	0.265	foreNPC	Atcay
0.775	1.56998	0.55	0.8	0.589	foreNPC	Zc4h2
0.774	1.11902	0.548	0.933	0.607	foreNPC	Elavl2
0.773	1.34255	0.546	0.767	0.318	foreNPC	Rab33a
0.772	2.49009	0.544	0.667	0.168	foreNPC	E130114P18Rik
0.772	1.79223	0.544	0.7	0.206	foreNPC	Tmem178
0.771	3.37628	0.542	0.633	0.134	foreNPC	Cnr1
0.766	1.47392	0.532	0.9	0.645	foreNPC	Rbfox2
0.763	1.70111	0.526	0.633	0.112	foreNPC	Chst8
0.763	1.39784	0.526	0.767	0.364	foreNPC	Aplp1
0.762	4.43834	0.524	0.533	0.016	foreNPC	Rasgrp1
0.762	1.22511	0.524	1	0.916	foreNPC	Akap9
0.761	1.5742	0.522	0.9	0.735	foreNPC	Smarcc2
0.761	1.08621	0.522	1	0.894	foreNPC	Top2b
0.76	2.27533	0.52	0.7	0.277	foreNPC	Tmem176b
0.76	1.34119	0.52	0.7	0.293	foreNPC	2010107G23Rik
0.758	2.12483	0.516	0.667	0.196	foreNPC	Myt1l
0.758	1.88583	0.516	1	0.769	foreNPC	Hbb-bh1
0.757	2.0927	0.514	0.667	0.184	foreNPC	Nhlh1
0.757	1.3535	0.514	0.767	0.343	foreNPC	Fbrsl1
0.756	1.27626	0.512	0.8	0.586	foreNPC	Dvl3
0.755	1.23568	0.51	1	0.935	foreNPC	Myef2
0.754	1.09075	0.508	1	0.9	foreNPC	Ptms
0.753	2.3846	0.506	0.7	0.333	foreNPC	Nsg2
0.753	1.16885	0.506	0.833	0.517	foreNPC	Samd10
0.752	1.04112	0.504	0.967	0.713	foreNPC	Ndn
0.751	2.52824	0.502	0.567	0.087	foreNPC	Mast1
0.751	1.5085	0.502	0.767	0.343	foreNPC	Rc3h2
0.75	1.99918	0.5	0.667	0.249	foreNPC	Tshz1
0.75	1.00082	0.5	0.833	0.321	foreNPC	Emx2
0.749	1.71706	0.498	0.8	0.542	foreNPC	Nr2f1
0.749	1.27958	0.498	0.633	0.193	foreNPC	Nap1l2
0.749	1.25008	0.498	0.7	0.312	foreNPC	Hist3h2a
0.746	1.92846	0.492	0.633	0.206	foreNPC	Slco5a1
0.744	1.41796	0.488	0.9	0.71	foreNPC	Zfp637
0.742	2.06034	0.484	0.633	0.193	foreNPC	Epha3
0.742	1.81439	0.484	0.667	0.199	foreNPC	Scn3a
0.739	1.38062	0.478	0.733	0.414	foreNPC	Hist3h2ba
0.739	1.00298	0.478	0.733	0.377	foreNPC	Zfp57
0.737	1.28606	0.474	0.767	0.355	foreNPC	Mtus1
0.736	3.63332	0.472	0.533	0.118	foreNPC	Nfia
0.734	1.91286	0.468	0.633	0.221	foreNPC	Svip
0.733	1.42918	0.466	1	0.785	foreNPC	Hba-x
0.732	1.27507	0.464	0.9	0.636	foreNPC	Samd14
0.731	4.87763	0.462	0.467	0.009	foreNPC	Samd3
0.731	1.33727	0.462	0.667	0.265	foreNPC	Celf3
0.731	1.07381	0.462	0.8	0.514	foreNPC	Mex3b
0.731	1.07108	0.462	0.9	0.611	foreNPC	Gpm6b
0.73	2.49896	0.46	0.467	0.009	foreNPC	Dscaml1
0.73	2.06757	0.46	0.567	0.137	foreNPC	Celf5
0.729	1.57064	0.458	0.7	0.296	foreNPC	Cdkn1b
0.728	2.63095	0.456	0.533	0.118	foreNPC	Rabgap1l
0.728	1.69434	0.456	0.8	0.526	foreNPC	March6
0.728	1.12947	0.456	0.733	0.414	foreNPC	Gstm7
0.725	2.17229	0.45	0.633	0.283	foreNPC	Serpini1
0.725	1.75277	0.45	0.667	0.302	foreNPC	Wnt7b
0.723	1.063	0.446	0.767	0.52	foreNPC	Ccndbp1
0.721	1.24841	0.442	0.733	0.364	foreNPC	Lbh
0.72	2.47995	0.44	0.6	0.277	foreNPC	Pgap1
0.718	1.86025	0.436	0.6	0.234	foreNPC	Coro2b
0.718	1.47049	0.436	0.8	0.604	foreNPC	Nbr1
0.718	1.03933	0.436	0.867	0.604	foreNPC	Atxn2l
0.717	1.47377	0.434	0.667	0.327	foreNPC	Zbtb18
0.716	2.37918	0.432	0.567	0.218	foreNPC	Nrxn1
0.713	2.60987	0.426	0.467	0.059	foreNPC	A730020E08Rik
0.713	2.18993	0.426	0.533	0.112	foreNPC	Gria2
0.709	2.08978	0.418	0.467	0.053	foreNPC	Reln
0.708	1.2522	0.416	0.6	0.196	foreNPC	Actl6b
0.707	2.19092	0.414	0.467	0.069	foreNPC	Cbln2
0.707	1.23912	0.414	0.833	0.723	foreNPC	Golga4
0.706	2.3677	0.412	0.533	0.156	foreNPC	Robo2
0.706	1.31045	0.412	0.833	0.682	foreNPC	Hdgfrp3
0.706	1.06334	0.412	0.733	0.389	foreNPC	Sptbn2
0.705	1.25296	0.41	0.767	0.579	foreNPC	Sgpl1
0.705	1.08807	0.41	0.867	0.726	foreNPC	Tmem2
0.704	1.88457	0.408	0.6	0.271	foreNPC	9330159F19Rik
0.704	1.63427	0.408	0.533	0.159	foreNPC	Trim46
0.703	2.39063	0.406	0.533	0.156	foreNPC	Rcan2
0.702	1.36372	0.404	0.667	0.33	foreNPC	Ccng2
0.702	1.28299	0.404	0.6	0.255	foreNPC	Cdk5r1
0.702	1.17789	0.404	0.533	0.15	foreNPC	Cntn2
0.701	1.83345	0.402	0.567	0.196	foreNPC	Nacad
0.701	1.33994	0.402	0.633	0.308	foreNPC	Nedd4l
0.701	1.28001	0.402	0.667	0.393	foreNPC	Kidins220
0.994	4.90177	0.988	1	0.107	foreIPC	Dlx2
0.981	5.06399	0.962	0.969	0.047	foreIPC	Dlx5
0.949	4.54926	0.898	0.906	0.047	foreIPC	Dlx1
0.927	2.2736	0.854	1	0.376	foreIPC	Foxg1
0.923	4.82235	0.846	0.875	0.107	foreIPC	Gad2
0.918	5.70937	0.836	0.844	0.038	foreIPC	Dlx6os1
0.891	3.40826	0.782	0.906	0.48	foreIPC	Mpped2
0.89	5.33317	0.78	0.781	0.009	foreIPC	Dlx1as
0.886	1.13564	0.772	1	0.903	foreIPC	Gm12657
0.872	2.83877	0.744	0.75	0.009	foreIPC	Dlx6
0.869	3.06095	0.738	0.781	0.066	foreIPC	Gm14204
0.865	1.52501	0.73	1	0.934	foreIPC	Pfn2
0.859	1.58301	0.718	0.969	0.357	foreIPC	3110039M20Rik
0.816	1.20097	0.632	0.938	0.539	foreIPC	Ncan
0.81	2.75146	0.62	0.719	0.154	foreIPC	Arx
0.799	3.04054	0.598	0.625	0.041	foreIPC	Gad1
0.797	2.7274	0.594	0.656	0.072	foreIPC	Nrxn3
0.789	2.6796	0.578	0.625	0.066	foreIPC	Sp9
0.788	2.11314	0.576	0.812	0.417	foreIPC	Dclk2
0.786	1.37414	0.572	0.812	0.313	foreIPC	Plxna2
0.786	1.32024	0.572	1	0.796	foreIPC	Ccdc88a
0.785	1.12949	0.57	0.719	0.16	foreIPC	Isl1
0.781	2.6289	0.562	0.688	0.235	foreIPC	Six3
0.779	1.45733	0.558	1	0.915	foreIPC	Pola2
0.778	2.43578	0.556	0.656	0.172	foreIPC	Slc18a2
0.772	1.17175	0.544	0.938	0.859	foreIPC	Med31
0.765	1.78878	0.53	0.688	0.248	foreIPC	St18
0.754	2.64288	0.508	0.594	0.15	foreIPC	E130006D01Rik
0.749	1.38001	0.498	0.844	0.539	foreIPC	Rbp1
0.749	1.04239	0.498	0.938	0.683	foreIPC	Rufy3
0.747	1.74339	0.494	0.75	0.382	foreIPC	Slc25a12
0.747	1.29922	0.494	0.812	0.417	foreIPC	Add2
0.746	1.12724	0.492	0.75	0.27	foreIPC	Ttc9b
0.736	1.40107	0.472	0.906	0.79	foreIPC	Sox4
0.731	1.87289	0.462	0.594	0.191	foreIPC	Tmem35
0.731	1.57537	0.462	0.875	0.592	foreIPC	Amn1
0.73	1.15625	0.46	0.938	0.721	foreIPC	Myo1b
0.728	2.37933	0.456	0.531	0.094	foreIPC	Arl4d
0.724	1.22147	0.448	0.531	0.082	foreIPC	Nol4
0.719	1.20204	0.438	0.781	0.611	foreIPC	Grina
0.716	1.67133	0.432	0.562	0.172	foreIPC	Enox1
0.716	1.49219	0.432	0.719	0.414	foreIPC	Gstm7
0.715	4.15671	0.43	0.5	0.097	foreIPC	Gm17750
0.714	1.90319	0.428	0.812	0.614	foreIPC	Pak3
0.713	1.55291	0.426	0.875	0.762	foreIPC	Chd3
0.712	1.11276	0.424	0.812	0.696	foreIPC	Plgrkt
0.712	1.08068	0.424	0.906	0.674	foreIPC	Zfp68
0.707	1.10401	0.414	0.531	0.135	foreIPC	Gal3st3
0.706	1.41998	0.412	0.656	0.351	foreIPC	Fbrsl1
0.706	1.05662	0.412	0.75	0.386	foreIPC	Phf21b
0.704	2.5206	0.408	0.438	0.038	foreIPC	Grik3
0.704	1.28969	0.408	0.719	0.539	foreIPC	Meis1
0.904	1.98732	0.808	0.98	0.465	hindRGC1	Prtg
0.897	2.03273	0.794	1	0.452	hindRGC1	Wls
0.897	1.38171	0.794	1	0.934	hindRGC1	Ccnd2
0.882	1.38895	0.764	1	0.814	hindRGC1	Id3
0.87	1.40383	0.74	1	0.841	hindRGC1	Id2
0.855	1.35112	0.71	0.98	0.518	hindRGC1	Otx2
0.85	1.02071	0.7	1	0.764	hindRGC1	Got2
0.849	1.33587	0.698	1	0.694	hindRGC1	Tcf7l2
0.845	1.07252	0.69	0.96	0.365	hindRGC1	Nr2f2
0.839	1.50239	0.678	0.94	0.442	hindRGC1	Tspan18
0.839	1.47247	0.678	0.92	0.422	hindRGC1	Sall4
0.838	1.50224	0.676	1	0.684	hindRGC1	Igdcc3
0.835	2.01285	0.67	0.92	0.462	hindRGC1	Ildr2
0.83	2.03539	0.66	0.94	0.482	hindRGC1	Pfas
0.829	1.41912	0.658	0.92	0.528	hindRGC1	Fam181b
0.827	2.779	0.654	0.7	0.06	hindRGC1	Dmbx1
0.817	2.18717	0.634	0.7	0.096	hindRGC1	Wfikkn1
0.8	1.66615	0.6	0.96	0.615	hindRGC1	Ado
0.799	2.27048	0.598	0.76	0.256	hindRGC1	Fgfr2
0.799	1.2493	0.598	0.96	0.475	hindRGC1	Metrn
0.797	1.36461	0.594	0.88	0.429	hindRGC1	Id1
0.792	3.56545	0.584	0.62	0.06	hindRGC1	Vtn
0.788	1.07551	0.576	0.88	0.439	hindRGC1	Ehbp1
0.786	1.22784	0.572	0.92	0.455	hindRGC1	Isoc1
0.783	1.14637	0.566	0.84	0.326	hindRGC1	Greb1
0.782	1.09225	0.564	1	0.927	hindRGC1	Kpnb1
0.78	1.34694	0.56	0.7	0.159	hindRGC1	Foxb1
0.779	1.72986	0.558	0.98	0.764	hindRGC1	Ankrd11
0.778	1.12235	0.556	0.88	0.455	hindRGC1	Ajuba
0.777	1.0075	0.554	0.98	0.631	hindRGC1	Tmem47
0.771	1.002	0.542	0.94	0.731	hindRGC1	Chd1
0.765	1.6463	0.53	0.76	0.259	hindRGC1	Irx3
0.765	1.12904	0.53	0.76	0.246	hindRGC1	Pax3
0.764	1.01336	0.528	0.7	0.179	hindRGC1	Zfp503
0.763	1.45158	0.526	0.62	0.1	hindRGC1	Tmem132c
0.762	1.1418	0.524	0.76	0.286	hindRGC1	Trim71
0.762	1.03431	0.524	0.98	0.887	hindRGC1	Ssr1
0.755	3.56873	0.51	0.52	0.017	hindRGC1	Wfdc1
0.754	1.03972	0.508	0.64	0.113	hindRGC1	Cpne5
0.753	1.50184	0.506	0.78	0.339	hindRGC1	Rest
0.743	1.06876	0.486	0.76	0.349	hindRGC1	Uaca
0.743	1.04076	0.486	0.82	0.432	hindRGC1	Col18a1
0.742	1.14148	0.484	0.92	0.628	hindRGC1	Mcmbp
0.739	1.53102	0.478	0.74	0.312	hindRGC1	Pkp4
0.739	1.29031	0.478	0.6	0.15	hindRGC1	Tal2
0.739	1.09017	0.478	0.68	0.219	hindRGC1	Adgrv1
0.735	1.29187	0.47	0.58	0.143	hindRGC1	Fst
0.733	1.02526	0.466	0.88	0.575	hindRGC1	Kif11
0.732	1.3813	0.464	0.68	0.276	hindRGC1	Wwtr1
0.731	1.09943	0.462	0.76	0.336	hindRGC1	Slc2a3
0.727	1.39397	0.454	0.56	0.11	hindRGC1	Sp5
0.726	1.14984	0.452	0.64	0.213	hindRGC1	Zbtb16
0.721	1.65497	0.442	0.6	0.189	hindRGC1	Axin2
0.721	1.11451	0.442	0.88	0.618	hindRGC1	Gli3
0.72	1.65174	0.44	0.7	0.316	hindRGC1	Inafm2
0.713	1.07014	0.426	1	0.947	hindRGC1	Sept2
0.711	1.05052	0.422	0.62	0.243	hindRGC1	Cercam
0.71	1.35414	0.42	0.56	0.179	hindRGC1	Tpbg
0.71	1.12133	0.42	0.68	0.312	hindRGC1	Pknox2
0.709	1.73257	0.418	0.64	0.302	hindRGC1	Fam101b
0.708	2.25971	0.416	0.46	0.043	hindRGC1	Folr1
0.705	1.41421	0.41	0.94	0.781	hindRGC1	Mn1
0.703	1.60856	0.406	0.98	0.635	hindRGC1	Peg12
0.702	1.69428	0.404	0.48	0.103	hindRGC1	Frzb
0.701	1.18076	0.402	0.66	0.239	hindRGC1	Bend4
0.947	2.61092	0.894	1	0.828	hindRGC2	Fabp7
0.81	1.57095	0.62	0.953	0.64	hindRGC2	Sparc
0.805	1.41452	0.61	0.86	0.367	hindRGC2	Fam181a
0.795	1.06916	0.59	1	0.854	hindRGC2	Qk
0.793	1.4501	0.586	0.791	0.279	hindRGC2	Rfx4
0.78	1.54801	0.56	0.814	0.39	hindRGC2	Acot1
0.767	1.12358	0.534	1	0.818	hindRGC2	Id3
0.765	1.72132	0.53	0.884	0.617	hindRGC2	Hes5
0.764	1.2283	0.528	0.907	0.539	hindRGC2	Pdpn
0.752	1.6065	0.504	0.744	0.299	hindRGC2	Spry1
0.75	1.24239	0.5	0.953	0.818	hindRGC2	Ccnb2
0.743	2.13608	0.486	0.651	0.231	hindRGC2	Ednrb
0.734	1.38526	0.468	0.698	0.429	hindRGC2	Cdkn3
0.732	1.06887	0.464	0.674	0.182	hindRGC2	En1
0.721	1.07225	0.442	0.884	0.799	hindRGC2	Tuba1c
0.713	1.22663	0.426	0.721	0.445	hindRGC2	Nrarp
0.71	1.28294	0.42	0.605	0.269	hindRGC2	Plat
0.71	1.10621	0.42	0.791	0.458	hindRGC2	Tox3
0.705	2.24782	0.41	0.465	0.071	hindRGC2	Vcam1
0.928	2.36763	0.856	0.953	0.422	hindNPC1	Dll3
0.923	1.75222	0.846	1	0.89	hindNPC1	Trp53i11
0.91	1.97469	0.82	1	0.698	hindNPC1	Fam110a
0.908	2.54	0.816	1	0.604	hindNPC1	Gadd45g
0.906	2.22319	0.812	1	0.903	hindNPC1	Hes6
0.905	3.27525	0.81	0.86	0.107	hindNPC1	Neurog1
0.893	1.61644	0.786	1	0.617	hindNPC1	Mfng
0.889	2.44874	0.778	0.907	0.536	hindNPC1	Btbd17
0.881	1.60068	0.762	0.953	0.442	hindNPC1	Srrm4
0.861	1.54468	0.722	0.953	0.76	hindNPC1	Cald1
0.859	2.35022	0.718	0.977	0.672	hindNPC1	Btg2
0.857	1.0942	0.714	0.884	0.208	hindNPC1	Neurod1
0.849	2.40693	0.698	0.814	0.273	hindNPC1	Akr1b8
0.836	3.13266	0.672	0.791	0.26	hindNPC1	Rassf4
0.836	1.51599	0.672	0.86	0.253	hindNPC1	Ebf2
0.83	1.20336	0.66	0.977	0.711	hindNPC1	Miat
0.829	1.29576	0.658	0.907	0.435	hindNPC1	Setbp1
0.829	1.02293	0.658	0.86	0.214	hindNPC1	Ebf3
0.827	1.49384	0.654	0.977	0.705	hindNPC1	Cdkn1c
0.824	1.68823	0.648	0.884	0.279	hindNPC1	Onecut2
0.823	3.55735	0.646	0.674	0.049	hindNPC1	Neurod4
0.813	1.17023	0.626	0.977	0.614	hindNPC1	Pou3f2
0.812	1.08241	0.624	0.93	0.484	hindNPC1	Afap1
0.81	1.34882	0.62	0.93	0.581	hindNPC1	Elavl4
0.809	2.57411	0.618	0.721	0.159	hindNPC1	Onecut1
0.809	1.1164	0.618	0.953	0.76	hindNPC1	Rcor2
0.807	1.21773	0.614	0.93	0.679	hindNPC1	Jam2
0.803	1.55566	0.606	0.93	0.623	hindNPC1	Cbfa2t2
0.797	1.31275	0.594	0.86	0.409	hindNPC1	Nkain4
0.793	1.71505	0.586	0.884	0.529	hindNPC1	Dst
0.793	1.5761	0.586	0.791	0.231	hindNPC1	Insm1
0.792	1.32235	0.584	0.93	0.786	hindNPC1	Spsb4
0.791	1.73524	0.582	0.698	0.153	hindNPC1	Plk3
0.789	1.0505	0.578	0.977	0.844	hindNPC1	Ppp1r14b
0.777	1.71555	0.554	0.721	0.221	hindNPC1	Slc1a2
0.773	2.04146	0.546	0.674	0.166	hindNPC1	Chrna3
0.771	1.95945	0.542	0.698	0.221	hindNPC1	Ppp1r14a
0.764	1.02201	0.528	0.698	0.159	hindNPC1	Nhlh1
0.763	1.46911	0.526	0.744	0.26	hindNPC1	Pax3
0.762	2.06999	0.524	0.674	0.192	hindNPC1	Tspan9
0.761	1.00202	0.522	0.977	0.919	hindNPC1	Zfand5
0.753	1.14319	0.506	1	0.873	hindNPC1	Cotl1
0.75	2.14625	0.5	0.721	0.334	hindNPC1	Ube2l6
0.75	1.65678	0.5	0.651	0.172	hindNPC1	Prmt8
0.749	2.41478	0.498	0.605	0.159	hindNPC1	Rgs16
0.748	1.11381	0.496	0.907	0.617	hindNPC1	Nr2f6
0.74	2.20145	0.48	0.605	0.247	hindNPC1	Tmem159
0.74	1.01433	0.48	0.628	0.192	hindNPC1	Trim9
0.738	1.54369	0.476	0.721	0.344	hindNPC1	Phldb2
0.736	1.55701	0.472	0.674	0.383	hindNPC1	2510009E07Rik
0.734	1.40945	0.468	0.744	0.477	hindNPC1	Agap3
0.733	1.08727	0.466	0.86	0.604	hindNPC1	Elavl2
0.729	1.38185	0.458	0.628	0.185	hindNPC1	Chrna4
0.728	1.23931	0.456	0.721	0.409	hindNPC1	Eif4e3
0.728	1.07811	0.456	0.93	0.776	hindNPC1	Zmiz1
0.725	1.33659	0.45	0.651	0.282	hindNPC1	Slc25a24
0.723	1.44366	0.446	0.674	0.289	hindNPC1	Frmd4b
0.722	2.16868	0.444	0.535	0.097	hindNPC1	Gm16551
0.719	1.88734	0.438	0.744	0.471	hindNPC1	Nkd1
0.711	1.71232	0.422	0.488	0.075	hindNPC1	3110035E14Rik
0.711	1.56881	0.422	0.721	0.487	hindNPC1	Rai14
0.709	1.12681	0.418	0.651	0.292	hindNPC1	2610008E11Rik
0.708	1.41093	0.416	0.674	0.396	hindNPC1	Map1a
0.707	1.22541	0.414	0.628	0.26	hindNPC1	Nfasc
0.704	1.71076	0.408	0.628	0.325	hindNPC1	Ascl1
0.702	2.60159	0.404	0.581	0.237	hindNPC1	Dbx1
0.972	3.50603	0.944	1	0.195	hindNPC2	Thsd7a
0.971	2.70003	0.942	1	0.648	hindNPC2	Stmn2
0.967	3.05159	0.934	0.977	0.156	hindNPC2	Ebf1
0.964	4.79139	0.928	0.977	0.336	hindNPC2	Nefl
0.961	2.5322	0.922	1	0.664	hindNPC2	Gng3
0.957	4.24554	0.914	0.977	0.505	hindNPC2	Nefm
0.954	3.27415	0.908	0.977	0.414	hindNPC2	Tppp3
0.954	1.88003	0.908	1	0.919	hindNPC2	Tubb3
0.953	2.34845	0.906	1	0.782	hindNPC2	Stmn3
0.946	2.14488	0.892	1	0.785	hindNPC2	Rtn1
0.941	2.18532	0.882	0.977	0.661	hindNPC2	Mllt11
0.939	1.64957	0.878	1	0.948	hindNPC2	Gdi1
0.937	1.84035	0.874	1	0.805	hindNPC2	Tagln3
0.934	2.81087	0.868	0.977	0.752	hindNPC2	Tubb2a
0.933	2.50384	0.866	1	0.277	hindNPC2	Nhlh2
0.927	4.26258	0.854	0.932	0.518	hindNPC2	Gap43
0.927	1.62159	0.854	1	0.863	hindNPC2	Crmp1
0.926	2.25165	0.852	0.955	0.28	hindNPC2	Ina
0.926	1.98866	0.852	0.977	0.674	hindNPC2	Tubb4a
0.917	1.84722	0.834	0.977	0.456	hindNPC2	Ank3
0.916	2.2389	0.832	0.955	0.316	hindNPC2	Rab3a
0.916	1.55805	0.832	1	0.57	hindNPC2	Elavl4
0.915	3.22744	0.83	1	0.664	hindNPC2	Crabp1
0.914	6.05189	0.828	0.932	0.215	hindNPC2	Sncg
0.914	1.90116	0.828	0.977	0.531	hindNPC2	Ncam1
0.902	1.73351	0.804	1	0.251	hindNPC2	Srrm3
0.901	1.88483	0.802	0.955	0.43	hindNPC2	Scg3
0.899	2.2092	0.798	0.977	0.7	hindNPC2	Ndn
0.899	1.8218	0.798	0.909	0.134	hindNPC2	Actl6b
0.899	1.62906	0.798	0.977	0.668	hindNPC2	Rufy3
0.897	1.55285	0.794	1	0.86	hindNPC2	Dpysl3
0.897	1.54635	0.794	0.909	0.13	hindNPC2	Nacad
0.897	1.2759	0.794	1	0.394	hindNPC2	Dcx
0.896	2.47397	0.792	0.932	0.202	hindNPC2	Ebf3
0.896	1.46616	0.792	1	0.678	hindNPC2	Npdc1
0.889	1.40222	0.778	0.977	0.704	hindNPC2	Meis3
0.889	1.35583	0.778	1	0.893	hindNPC2	Basp1
0.884	1.49927	0.768	1	0.834	hindNPC2	6330403K07Rik
0.883	1.21717	0.766	1	0.919	hindNPC2	Atp6v0b
0.878	1.97373	0.756	0.886	0.277	hindNPC2	Onecut2
0.874	2.55278	0.748	0.841	0.202	hindNPC2	Snap25
0.873	1.76078	0.746	0.977	0.404	hindNPC2	Cxx1c
0.873	1.3394	0.746	1	0.831	hindNPC2	Gng2
0.87	1.87088	0.74	0.886	0.212	hindNPC2	Kif5a
0.866	1.03875	0.732	1	0.844	hindNPC2	Dynlt1a
0.865	2.10458	0.73	0.909	0.443	hindNPC2	Olfm1
0.865	1.6476	0.73	0.977	0.596	hindNPC2	Lppr3
0.865	1.22974	0.73	0.977	0.86	hindNPC2	Rnasek
0.863	2.08863	0.726	0.886	0.362	hindNPC2	Reep1
0.862	1.56788	0.724	0.932	0.342	hindNPC2	Gnao1
0.86	1.51051	0.72	0.977	0.599	hindNPC2	Tmeff1
0.859	2.21358	0.718	0.841	0.179	hindNPC2	Akap6
0.859	1.79133	0.718	0.864	0.303	hindNPC2	Ndrg4
0.858	2.30891	0.716	0.909	0.466	hindNPC2	Stmn4
0.858	1.47102	0.716	0.932	0.443	hindNPC2	Map6
0.856	2.11072	0.712	0.795	0.137	hindNPC2	Ptpn5
0.856	1.74852	0.712	0.818	0.15	hindNPC2	Fam20c
0.855	1.20147	0.71	0.955	0.58	hindNPC2	Grina
0.854	3.65351	0.708	0.773	0.14	hindNPC2	D930028M14Rik
0.852	1.22462	0.704	0.932	0.241	hindNPC2	Ebf2
0.852	1.20957	0.704	0.955	0.811	hindNPC2	Sqstm1
0.851	2.09927	0.702	0.841	0.381	hindNPC2	Rab6b
0.851	1.1641	0.702	1	0.932	hindNPC2	Pfn2
0.85	1.46672	0.7	0.932	0.505	hindNPC2	Vamp2
0.849	1.86536	0.698	0.818	0.137	hindNPC2	Tmem163
0.846	1.37025	0.692	0.864	0.228	hindNPC2	Dner
0.846	1.34114	0.692	0.932	0.371	hindNPC2	Gstm7
0.845	1.50321	0.69	0.977	0.899	hindNPC2	Fdft1
0.845	1.47477	0.69	0.955	0.456	hindNPC2	Shd
0.845	1.31431	0.69	0.818	0.166	hindNPC2	Nrxn1
0.844	2.11865	0.688	0.909	0.368	hindNPC2	Celf4
0.843	1.28837	0.686	0.955	0.599	hindNPC2	Stx7
0.842	2.15556	0.684	0.75	0.104	hindNPC2	Csdc2
0.842	1.49434	0.684	0.886	0.326	hindNPC2	Gdap1l1
0.841	3.34216	0.682	0.795	0.163	hindNPC2	Tfap2b
0.841	1.2762	0.682	0.955	0.629	hindNPC2	App
0.839	1.23106	0.678	1	0.873	hindNPC2	Maged2
0.838	1.64968	0.676	0.864	0.332	hindNPC2	Aplp1
0.838	1.41822	0.676	0.932	0.612	hindNPC2	Rnf14
0.836	1.42522	0.672	0.864	0.231	hindNPC2	Mapk10
0.835	1.15934	0.67	0.977	0.814	hindNPC2	Atp6v1h
0.833	3.47617	0.666	0.705	0.081	hindNPC2	Tmeff2
0.833	1.53834	0.666	0.795	0.163	hindNPC2	Lrrn3
0.831	1.35876	0.662	0.909	0.534	hindNPC2	Ttll1
0.83	2.88886	0.66	0.705	0.072	hindNPC2	Prkar1b
0.83	2.14055	0.66	0.75	0.163	hindNPC2	Nap1l5
0.83	1.7552	0.66	0.932	0.814	hindNPC2	Meg3
0.83	1.07556	0.66	1	0.941	hindNPC2	Atp6v1e1
0.829	1.45863	0.658	0.955	0.479	hindNPC2	Afap1
0.828	3.2852	0.656	0.75	0.189	hindNPC2	Mapt
0.828	1.40616	0.656	0.886	0.661	hindNPC2	Rabac1
0.828	1.04787	0.656	0.932	0.648	hindNPC2	Chfr
0.828	1.01155	0.656	1	0.935	hindNPC2	Cyth2
0.826	2.00989	0.652	0.909	0.567	hindNPC2	Gpm6a
0.826	1.46761	0.652	0.932	0.707	hindNPC2	Nsg1
0.826	1.42047	0.652	0.932	0.489	hindNPC2	Samd10
0.825	1.26688	0.65	0.795	0.13	hindNPC2	Nrn1
0.824	1.99641	0.648	0.795	0.221	hindNPC2	Rusc1
0.823	1.34654	0.646	0.909	0.55	hindNPC2	Hcfc1r1
0.822	1.06958	0.644	0.955	0.723	hindNPC2	Alg2
0.82	2.89647	0.64	0.705	0.114	hindNPC2	Pcsk2
0.82	2.36972	0.64	0.795	0.433	hindNPC2	Snhg11
0.82	1.60285	0.64	0.864	0.336	hindNPC2	Atl1
0.819	1.1125	0.638	0.773	0.121	hindNPC2	Svop
0.817	1.43672	0.634	0.886	0.593	hindNPC2	Tmod2
0.817	1.06523	0.634	0.841	0.228	hindNPC2	Atcay
0.816	1.48673	0.632	0.818	0.241	hindNPC2	Ttc9b
0.815	1.29988	0.63	0.977	0.612	hindNPC2	Map2
0.814	1.17109	0.628	0.909	0.772	hindNPC2	Dctn1
0.812	1.11409	0.624	0.864	0.352	hindNPC2	Kidins220
0.811	1.58826	0.622	0.841	0.293	hindNPC2	Chga
0.811	1.04967	0.622	0.955	0.704	hindNPC2	1500011B03Rik
0.81	1.1088	0.62	0.886	0.498	hindNPC2	Cnppd1
0.809	1.47888	0.618	1	0.818	hindNPC2	Rnd3
0.808	2.62233	0.616	0.659	0.081	hindNPC2	Syt13
0.807	1.77442	0.614	0.886	0.567	hindNPC2	Mgst3
0.807	1.35597	0.614	0.886	0.593	hindNPC2	Wdfy3
0.806	1.86517	0.612	0.682	0.081	hindNPC2	Chst8
0.806	1.5982	0.612	0.864	0.407	hindNPC2	Nkain4
0.806	1.13456	0.612	0.864	0.427	hindNPC2	Ankrd12
0.804	2.17835	0.608	0.727	0.153	hindNPC2	Pak7
0.803	1.57301	0.606	0.818	0.433	hindNPC2	Ap1s2
0.803	1.26289	0.606	0.886	0.642	hindNPC2	Cdkn2d
0.803	1.13769	0.606	1	0.948	hindNPC2	Hmgcs1
0.802	1.95724	0.604	0.682	0.101	hindNPC2	Resp18
0.802	1.94962	0.604	0.727	0.202	hindNPC2	Syt1
0.802	1.14666	0.604	0.955	0.798	hindNPC2	Trappc2l
0.802	1.01726	0.604	0.909	0.606	hindNPC2	Pkia
0.801	2.05616	0.602	0.818	0.469	hindNPC2	Pcsk1n
0.8	1.46449	0.6	0.864	0.596	hindNPC2	1110008P14Rik
0.8	1.37317	0.6	0.795	0.235	hindNPC2	Nfasc
0.8	1.28385	0.6	0.909	0.547	hindNPC2	Scg5
0.799	1.06551	0.598	0.864	0.349	hindNPC2	Nlgn2
0.798	1.55036	0.596	0.727	0.15	hindNPC2	Napb
0.798	1.39842	0.596	0.977	0.827	hindNPC2	Apbb1
0.797	1.25136	0.594	0.886	0.459	hindNPC2	Ndfip2
0.796	1.3523	0.592	0.841	0.355	hindNPC2	Epb4.1l4a
0.796	1.12127	0.592	0.909	0.495	hindNPC2	Pld3
0.795	1.86325	0.59	0.705	0.134	hindNPC2	Fam57b
0.795	1.84553	0.59	0.727	0.228	hindNPC2	Cend1
0.795	1.73042	0.59	0.795	0.336	hindNPC2	Arl8a
0.795	1.45374	0.59	0.727	0.169	hindNPC2	Scn3a
0.793	1.14935	0.586	0.932	0.658	hindNPC2	Trim2
0.791	1.12676	0.582	0.795	0.257	hindNPC2	Ap3b2
0.791	1.01113	0.582	0.909	0.547	hindNPC2	Smpd3
0.79	1.064	0.58	0.795	0.287	hindNPC2	Mapre3
0.79	1.05889	0.58	1	0.941	hindNPC2	Ywhag
0.787	2.06804	0.574	0.659	0.094	hindNPC2	Smim18
0.787	1.53596	0.574	0.818	0.492	hindNPC2	Ric8
0.786	1.25047	0.572	0.932	0.632	hindNPC2	Cxx1b
0.786	1.11119	0.572	0.932	0.668	hindNPC2	Ccl27a
0.786	1.10592	0.572	0.909	0.681	hindNPC2	Smim14
0.785	1.13593	0.57	0.932	0.599	hindNPC2	Dclk1
0.785	1.02255	0.57	0.864	0.381	hindNPC2	Hist3h2ba
0.784	2.62914	0.568	0.636	0.091	hindNPC2	Ppp1r17
0.784	1.94155	0.568	0.75	0.332	hindNPC2	A730017C20Rik
0.783	2.12521	0.566	0.636	0.111	hindNPC2	Esyt1
0.783	1.1364	0.566	0.795	0.345	hindNPC2	Magee1
0.782	1.69457	0.564	0.955	0.831	hindNPC2	Epb4.1
0.78	2.51872	0.56	0.659	0.16	hindNPC2	Mab21l1
0.78	1.5128	0.56	0.818	0.427	hindNPC2	Aacs
0.78	1.14162	0.56	0.909	0.655	hindNPC2	Ccdc28b
0.78	1.07109	0.56	0.909	0.505	hindNPC2	Soga3
0.779	1.66402	0.558	0.727	0.205	hindNPC2	Mturn
0.779	1.60792	0.558	0.682	0.173	hindNPC2	Gdpd5
0.779	1.48798	0.558	0.773	0.303	hindNPC2	Ctnna2
0.779	1.22908	0.558	0.841	0.407	hindNPC2	Cacnb3
0.779	1.19827	0.558	0.864	0.609	hindNPC2	Acat1
0.779	1.09157	0.558	0.886	0.762	hindNPC2	Pak1
0.777	1.82002	0.554	0.75	0.309	hindNPC2	Klf7
0.777	1.39103	0.554	0.773	0.322	hindNPC2	Tspyl4
0.777	1.15444	0.554	0.818	0.485	hindNPC2	Tram1l1
0.776	1.06193	0.552	0.909	0.853	hindNPC2	Dnpep
0.776	1.05084	0.552	0.841	0.378	hindNPC2	Cxx1a
0.775	2.32833	0.55	0.659	0.163	hindNPC2	Cdo1
0.775	1.76616	0.55	0.659	0.143	hindNPC2	Stx1a
0.775	1.54066	0.55	0.636	0.107	hindNPC2	Sfxn3
0.775	1.30613	0.55	0.773	0.498	hindNPC2	Apba2
0.773	1.81657	0.546	0.636	0.127	hindNPC2	Shc2
0.772	1.40593	0.544	0.727	0.218	hindNPC2	Dusp8
0.772	1.06843	0.544	0.864	0.521	hindNPC2	Cmip
0.772	1.01463	0.544	0.886	0.554	hindNPC2	Morn4
0.771	1.48772	0.542	0.818	0.534	hindNPC2	Cd47
0.771	1.27151	0.542	0.727	0.205	hindNPC2	Shank1
0.77	1.44077	0.54	0.659	0.176	hindNPC2	Elmo1
0.77	1.30354	0.54	0.636	0.121	hindNPC2	Acot9
0.77	1.04163	0.54	0.864	0.414	hindNPC2	Podxl2
0.768	2.58937	0.536	0.591	0.075	hindNPC2	Hspa12a
0.767	1.68818	0.534	0.614	0.101	hindNPC2	L1cam
0.767	1.4796	0.534	0.818	0.336	hindNPC2	Ralgds
0.767	1.44784	0.534	0.727	0.28	hindNPC2	Eps15
0.767	1.25288	0.534	0.682	0.182	hindNPC2	Trim36
0.766	1.81484	0.532	0.682	0.235	hindNPC2	Sh2d3c
0.765	1.69368	0.53	0.682	0.257	hindNPC2	3632451O06Rik
0.765	1.33917	0.53	0.75	0.368	hindNPC2	Dbndd1
0.764	1.23519	0.528	0.955	0.707	hindNPC2	Cdkn1c
0.764	1.17668	0.528	0.705	0.228	hindNPC2	Lppr2
0.763	1.29014	0.526	0.864	0.73	hindNPC2	Kifap3
0.763	1.16198	0.526	0.614	0.085	hindNPC2	Gm16551
0.763	1.11143	0.526	0.955	0.541	hindNPC2	Srgap3
0.763	1.02926	0.526	0.955	0.844	hindNPC2	Tax1bp3
0.762	1.62977	0.524	0.705	0.316	hindNPC2	Xpr1
0.762	1.12661	0.524	0.864	0.55	hindNPC2	Prmt2
0.761	1.06921	0.522	0.932	0.769	hindNPC2	Nipsnap3b
0.76	2.27188	0.52	0.614	0.127	hindNPC2	Pid1
0.76	1.62715	0.52	0.614	0.134	hindNPC2	Dpp6
0.76	1.33094	0.52	0.841	0.609	hindNPC2	Kif1a
0.76	1.32797	0.52	0.682	0.192	hindNPC2	St8sia3
0.758	1.98872	0.516	0.568	0.055	hindNPC2	Spock1
0.758	1.23877	0.516	0.727	0.293	hindNPC2	Ano10
0.757	2.00574	0.514	0.568	0.072	hindNPC2	Jup
0.757	1.45838	0.514	0.614	0.127	hindNPC2	Gabbr1
0.757	1.05517	0.514	0.682	0.176	hindNPC2	Chrna4
0.756	2.11618	0.512	0.545	0.039	hindNPC2	Scn3b
0.755	1.63457	0.51	0.659	0.212	hindNPC2	AI413582
0.755	1.42019	0.51	0.75	0.319	hindNPC2	Robo1
0.755	1.1132	0.51	0.864	0.726	hindNPC2	Stk25
0.755	1.05106	0.51	0.682	0.173	hindNPC2	Myt1l
0.754	3.6007	0.508	0.841	0.57	hindNPC2	S100a10
0.754	1.92076	0.508	0.614	0.15	hindNPC2	Nkain3
0.753	1.47057	0.506	0.909	0.756	hindNPC2	Reep5
0.752	1.84679	0.504	0.636	0.195	hindNPC2	Tcta
0.752	1.72442	0.504	0.727	0.342	hindNPC2	Flywch2
0.752	1.0607	0.504	0.886	0.691	hindNPC2	Mycbp2
0.752	1.03734	0.504	0.818	0.414	hindNPC2	Cyfip2
0.751	1.041	0.502	0.795	0.472	hindNPC2	Btbd10
0.75	1.53974	0.5	0.795	0.388	hindNPC2	Dcc
0.75	1.19038	0.5	0.818	0.622	hindNPC2	Sept6
0.749	2.37339	0.498	0.614	0.182	hindNPC2	Bcas3
0.749	1.86317	0.498	0.636	0.16	hindNPC2	Rab3c
0.749	1.83708	0.498	0.773	0.362	hindNPC2	Cblb
0.749	1.35263	0.498	0.841	0.58	hindNPC2	Mapk11
0.749	1.34343	0.498	0.773	0.586	hindNPC2	Zc2hc1a
0.749	1.27157	0.498	0.932	0.821	hindNPC2	Hmgcr
0.749	1.17053	0.498	0.773	0.433	hindNPC2	Limk2
0.749	1.01672	0.498	0.864	0.674	hindNPC2	Gabarapl1
0.748	1.31148	0.496	0.773	0.362	hindNPC2	Atp13a2
0.747	4.84396	0.494	0.523	0.046	hindNPC2	Isl2
0.747	1.12762	0.494	0.75	0.423	hindNPC2	Coro1a
0.746	1.71862	0.492	0.659	0.238	hindNPC2	Rac3
0.745	2.62408	0.49	0.545	0.065	hindNPC2	Adcyap1
0.744	3.15241	0.488	0.523	0.033	hindNPC2	Bhlhe23
0.743	1.12274	0.486	0.841	0.625	hindNPC2	Snx10
0.742	2.95342	0.484	0.5	0.023	hindNPC2	Prss12
0.741	1.22045	0.482	0.568	0.091	hindNPC2	Sez6l2
0.74	1.55594	0.48	0.545	0.078	hindNPC2	Snap91
0.739	2.65536	0.478	0.545	0.081	hindNPC2	Gabrb3
0.739	1.53612	0.478	0.659	0.257	hindNPC2	Tes
0.739	1.34389	0.478	0.568	0.091	hindNPC2	Atp1a3
0.738	1.24294	0.476	0.886	0.73	hindNPC2	Araf
0.737	1.34786	0.474	0.568	0.111	hindNPC2	Cadps
0.737	1.17484	0.474	0.909	0.632	hindNPC2	Pbx3
0.737	1.06198	0.474	0.636	0.169	hindNPC2	Rnasel
0.733	2.31341	0.466	0.5	0.033	hindNPC2	Rbfox1
0.733	1.09706	0.466	0.773	0.384	hindNPC2	Nell2
0.733	1.01679	0.466	0.682	0.293	hindNPC2	Gm15800
0.73	2.72841	0.46	0.523	0.101	hindNPC2	Pou4f1
0.729	1.64219	0.458	0.818	0.541	hindNPC2	Nkain1
0.729	1.16102	0.458	0.659	0.264	hindNPC2	Tmem176b
0.729	1.05409	0.458	0.705	0.241	hindNPC2	Celf3
0.726	1.8224	0.452	0.523	0.098	hindNPC2	Tspan17
0.726	1.294	0.452	0.727	0.336	hindNPC2	Stambp
0.726	1.2504	0.452	0.75	0.362	hindNPC2	2900011O08Rik
0.725	3.45841	0.45	0.455	0.007	hindNPC2	Scn9a
0.725	1.23744	0.45	0.523	0.075	hindNPC2	Kcnq2
0.724	2.14131	0.448	0.5	0.059	hindNPC2	Mmd2
0.724	1.60509	0.448	0.682	0.313	hindNPC2	Nagk
0.724	1.29479	0.448	0.682	0.313	hindNPC2	Osbpl8
0.724	1.2258	0.448	0.545	0.114	hindNPC2	Tom1l2
0.724	1.20815	0.448	0.659	0.261	hindNPC2	Cltb
0.723	2.6316	0.446	0.545	0.13	hindNPC2	Cntn2
0.723	1.39202	0.446	0.705	0.316	hindNPC2	Scaper
0.722	1.8923	0.444	0.5	0.065	hindNPC2	Ppfia2
0.721	1.43058	0.442	0.75	0.456	hindNPC2	Zfp811
0.72	1.88498	0.44	0.5	0.075	hindNPC2	Sema6d
0.719	1.00076	0.438	0.614	0.238	hindNPC2	Ggt7
0.718	1.94382	0.436	0.5	0.072	hindNPC2	Cpeb2
0.718	1.31527	0.436	0.795	0.557	hindNPC2	Gprasp1
0.718	1.22212	0.436	0.682	0.391	hindNPC2	Tm7sf2
0.718	1.15993	0.436	0.75	0.472	hindNPC2	Ccser2
0.718	1.00222	0.436	0.818	0.609	hindNPC2	Nicn1
0.717	1.37058	0.434	0.614	0.189	hindNPC2	En1
0.717	1.20154	0.434	0.523	0.094	hindNPC2	Hecw1
0.716	1.75377	0.432	0.477	0.052	hindNPC2	Cplx1
0.716	1.42722	0.432	0.568	0.156	hindNPC2	Agtpbp1
0.715	1.61942	0.43	0.545	0.121	hindNPC2	Plcd1
0.713	1.8785	0.426	0.545	0.176	hindNPC2	Fabp3
0.713	1.06768	0.426	0.886	0.775	hindNPC2	Pmvk
0.712	2.35648	0.424	0.477	0.072	hindNPC2	Dmrtb1
0.712	1.19797	0.424	0.591	0.231	hindNPC2	Ppp2r5b
0.712	1.01891	0.424	0.955	0.879	hindNPC2	Kif5c
0.711	3.63996	0.422	0.455	0.042	hindNPC2	Shox2
0.711	1.32358	0.422	0.682	0.332	hindNPC2	Igsf3
0.71	1.15719	0.42	0.614	0.218	hindNPC2	Wdr7
0.706	1.46136	0.412	0.659	0.277	hindNPC2	Mab21l2
0.706	1.09493	0.412	0.75	0.42	hindNPC2	Smpd1
0.706	1.04994	0.412	0.614	0.251	hindNPC2	Prkx
0.704	1.32789	0.408	0.591	0.221	hindNPC2	Glipr2
0.704	1.26813	0.408	0.591	0.241	hindNPC2	Sult4a1
0.703	1.7209	0.406	0.455	0.059	hindNPC2	Ngfr
0.703	1.55654	0.406	0.636	0.355	hindNPC2	Rem2
0.703	1.534	0.406	0.591	0.261	hindNPC2	Ucp2
0.703	1.49267	0.406	0.5	0.114	hindNPC2	Sgip1
0.703	1.27255	0.406	0.636	0.326	hindNPC2	Pgm2l1
0.702	1.51845	0.404	0.477	0.075	hindNPC2	Ptpro
0.701	2.46147	0.402	0.455	0.062	hindNPC2	Tfap2d

## Sheet: DEGs_of_heart_cells
DEGs of each heart cell cluster corresponding to Fig. S6a and S6b
DEGs of each heart cell cluster corresponding to Fig. S6a								DEGs of each heart CM cluster corresponding to Fig. S6b								DEGs of each heart ED cluster corresponding to Fig. S6b								DEGs of each heart EP cluster corresponding to Fig. S6b
myAUC	avg_diff	power	pct.1	pct.2	cluster	gene		myAUC	avg_diff	power	pct.1	pct.2	cluster	gene		myAUC	avg_diff	power	pct.1	pct.2	cluster	gene		myAUC	avg_diff	power	pct.1	pct.2	cluster	gene
0.884	1.16156	0.768	1	0.78	CM1	Ttn		0.883	1.95256	0.766	0.896	0.346	CM1	Sdf2l1		0.911	2.81331	0.822	0.913	0.577	ED1	Icam2		0.963	1.57314	0.926	1	1	EP1	Ewsr1
0.876	1.43507	0.752	0.958	0.429	CM1	Pfkp		0.855	1.43244	0.71	0.917	0.346	CM1	Creld2		0.903	1.82278	0.806	1	1	ED1	Crip2		0.945	1.16992	0.89	1	1	EP1	Pkm
0.875	1.52805	0.75	0.958	0.385	CM1	Casq1		0.844	1.27175	0.688	1	0.936	CM1	Hspa5		0.893	1.78104	0.786	0.957	0.308	ED1	Pecam1		0.941	1.99287	0.882	1	0.762	EP1	Lsp1
0.866	1.14823	0.732	0.979	0.555	CM1	Slc8a1		0.838	1.15979	0.676	1	0.474	CM1	Erp44		0.886	2.9929	0.772	0.957	0.577	ED1	Plvap		0.94	1.51632	0.88	1	0.881	EP1	Dkc1
0.856	1.38585	0.712	1	0.857	CM1	Slc2a1		0.833	1.31893	0.666	0.854	0.231	CM1	Tmem41b		0.878	1.65024	0.756	0.957	0.462	ED1	Tspan18		0.94	1.30205	0.88	1	1	EP1	Pin1
0.85	1.24141	0.7	0.979	0.538	CM1	Popdc2		0.831	1.09377	0.662	1	0.808	CM1	Pdia6		0.873	1.38723	0.746	1	0.923	ED1	Atp6v0b		0.934	1.21488	0.868	1	0.857	EP1	Anp32e
0.846	1.01002	0.692	1	0.61	CM1	Atp1b1		0.829	1.20795	0.658	0.979	0.846	CM1	Manf		0.865	1.0732	0.73	1	1	ED1	Ube2v1		0.925	1.61498	0.85	1	0.905	EP1	Pgp
0.845	1.06558	0.69	1	0.703	CM1	Nexn		0.821	1.06284	0.642	0.958	0.59	CM1	Bcap31		0.86	1.05353	0.72	0.957	0.962	ED1	Atp1b3		0.921	1.36418	0.842	1	1	EP1	Set
0.841	1.03049	0.682	1	0.659	CM1	Chchd10		0.816	2.83292	0.632	0.896	0.474	CM1	Fos		0.858	1.00977	0.716	1	0.962	ED1	Ubb		0.918	1.13742	0.836	1	1	EP1	Ldha
0.837	1.72742	0.674	0.854	0.192	CM1	Hrc		0.816	1.09715	0.632	0.979	0.705	CM1	Arl6ip1		0.847	3.49525	0.694	0.783	0.192	ED1	Ecscr		0.918	1.00001	0.836	1	1	EP1	Fkbp3
0.835	1.2334	0.67	0.979	0.522	CM1	Nkx2-5		0.81	1.20674	0.62	0.938	0.59	CM1	Fkbp2		0.843	1.84571	0.686	0.913	0.5	ED1	Anxa3		0.916	1.75796	0.832	1	0.833	EP1	Pcbp4
0.834	1.22401	0.668	0.958	0.445	CM1	Asb2		0.81	1.11777	0.62	0.958	0.526	CM1	Tmx2		0.839	1.70808	0.678	1	0.923	ED1	Ier2		0.916	1.25152	0.832	1	0.762	EP1	Uhrf1
0.832	1.24075	0.664	1	0.764	CM1	Myh6		0.8	1.13011	0.6	0.896	0.385	CM1	Ppat		0.838	1.65595	0.676	0.87	0.846	ED1	Srm		0.912	1.54641	0.824	1	0.571	EP1	Itga4
0.831	1.24072	0.662	0.938	0.374	CM1	Myom1		0.797	1.18144	0.594	0.771	0.205	CM1	Nrm		0.836	3.99851	0.672	0.696	0.077	ED1	Esam		0.91	1.17416	0.82	1	1	EP1	Morf4l1
0.831	1.11604	0.662	0.958	0.566	CM1	Unc45b		0.797	1.11285	0.594	0.854	0.346	CM1	Ctsz		0.836	1.71896	0.672	0.913	0.577	ED1	Fxyd5		0.908	1.27103	0.816	1	1	EP1	Higd1a
0.831	1.0413	0.662	1	0.852	CM1	Hacd1		0.794	1.2466	0.588	0.896	0.436	CM1	Vmp1		0.836	1.39849	0.672	1	0.962	ED1	Tspan6		0.907	1.29014	0.814	1	0.881	EP1	Ugdh
0.83	1.21643	0.66	0.958	0.352	CM1	Homer2		0.794	1.0611	0.588	1	0.923	CM1	Tsc22d1		0.834	4.60358	0.668	0.696	0.077	ED1	Klf2		0.907	1.11145	0.814	1	0.81	EP1	Sept9
0.826	1.58195	0.652	0.792	0.143	CM1	Myocd		0.79	1.06153	0.58	1	0.923	CM1	Eif4a1		0.832	1.38073	0.664	0.87	0.5	ED1	Grwd1		0.905	1.5729	0.81	1	1	EP1	Ccnd1
0.819	1.03942	0.638	1	0.626	CM1	5430431A17Rik		0.787	1.11963	0.574	0.75	0.167	CM1	Stard3		0.831	1.40433	0.662	0.957	0.846	ED1	Shisa5		0.905	1.37131	0.81	1	0.429	EP1	Trappc3
0.818	1.39824	0.636	0.958	0.632	CM1	Pam		0.785	1.23322	0.57	0.958	0.641	CM1	Mfge8		0.829	1.58567	0.658	0.913	0.654	ED1	Gngt2		0.899	1.19579	0.798	1	0.905	EP1	Wdr18
0.818	1.28503	0.636	0.833	0.209	CM1	Atcayos		0.783	1.37096	0.566	0.771	0.333	CM1	Scamp2		0.829	1.13236	0.658	0.87	0.423	ED1	Gap43		0.896	1.8469	0.792	0.923	0.19	EP1	Igdcc3
0.817	1.22057	0.634	0.938	0.484	CM1	Ccdc141		0.782	1.1723	0.564	0.958	0.628	CM1	Cyba		0.828	3.02658	0.656	0.739	0.154	ED1	Klf10		0.896	1.80301	0.792	1	0.952	EP1	Igfbp5
0.814	1.09949	0.628	1	0.659	CM1	Eno3		0.781	1.71428	0.562	0.979	0.577	CM1	Ier2		0.821	1.24231	0.642	1	0.923	ED1	Tnfaip1		0.896	1.67762	0.792	0.923	0.571	EP1	Smyd5
0.809	1.17721	0.618	0.958	0.692	CM1	Tmx2		0.779	1.101	0.558	0.875	0.462	CM1	Yif1b		0.821	1.04972	0.642	1	1	ED1	Dazap2		0.894	1.78706	0.788	1	1	EP1	Eif4a1
0.809	1.1465	0.618	0.979	0.577	CM1	Rrad		0.778	2.30013	0.556	0.958	0.577	CM1	Cyr61		0.816	1.13389	0.632	1	1	ED1	Maged2		0.894	1.77016	0.788	1	0.952	EP1	Atp2b1
0.808	1.1952	0.616	0.854	0.286	CM1	Ank3		0.772	1.18863	0.544	0.792	0.333	CM1	Srprb		0.813	1.4276	0.626	0.957	0.692	ED1	Ece1		0.894	1.71718	0.788	1	0.762	EP1	Chchd4
0.807	1.29126	0.614	0.854	0.341	CM1	Gm2a		0.771	1.17244	0.542	0.708	0.167	CM1	Tmed1		0.811	2.09374	0.622	0.826	0.615	ED1	Ppp1r15a		0.894	1.32292	0.788	1	0.81	EP1	Ftsj3
0.807	1.16254	0.614	0.75	0.148	CM1	Tecrl		0.771	1.17188	0.542	0.917	0.5	CM1	Lman1		0.811	1.57403	0.622	0.826	0.308	ED1	Cd93		0.894	1.02308	0.788	1	0.976	EP1	Ptbp1
0.803	1.78455	0.606	1	0.868	CM1	Csrp2		0.77	1.43988	0.54	0.688	0.179	CM1	Psen1		0.811	1.38088	0.622	1	0.923	ED1	Nhp2		0.892	1.5418	0.784	1	0.952	EP1	Map1b
0.803	1.53567	0.606	0.792	0.236	CM1	3632451O06Rik		0.769	1.39118	0.538	0.688	0.205	CM1	Pld3		0.809	2.47351	0.618	0.783	0.346	ED1	Ppap2a		0.892	1.00914	0.784	1	1	EP1	Slc25a5
0.802	1.27862	0.604	0.833	0.291	CM1	Smarcd3		0.768	1.08823	0.536	0.771	0.231	CM1	Zdhhc12		0.809	2.12668	0.618	0.783	0.423	ED1	Rcan1		0.89	2.12853	0.78	1	1	EP1	Tsc22d1
0.801	1.03417	0.602	0.958	0.5	CM1	Fam195a		0.768	1.03462	0.536	0.896	0.5	CM1	Ociad1		0.806	1.75238	0.612	0.696	0.231	ED1	Pomgnt1		0.89	1.26657	0.78	1	0.929	EP1	Ak2
0.798	1.15377	0.596	0.854	0.324	CM1	Lmo7		0.765	1.75976	0.53	0.833	0.5	CM1	Krt18		0.806	1.68136	0.612	0.739	0.192	ED1	Adcy4		0.888	1.52678	0.776	1	0.762	EP1	Zmiz1
0.789	1.6437	0.578	0.708	0.192	CM1	Cadm1		0.765	1.22833	0.53	0.708	0.269	CM1	Yars2		0.804	3.03092	0.608	0.652	0.038	ED1	Hbegf		0.888	1.45046	0.776	1	0.905	EP1	Sox9
0.78	1.05811	0.56	0.854	0.396	CM1	Klhl23		0.765	1.13445	0.53	0.854	0.526	CM1	Pcolce		0.803	1.54098	0.606	0.913	0.538	ED1	Mtus1		0.888	1.2668	0.776	1	0.5	EP1	Alkbh5
0.779	1.50307	0.558	0.688	0.154	CM1	Alpk2		0.764	1.07634	0.528	0.729	0.231	CM1	March7		0.803	1.18858	0.606	1	0.885	ED1	Pdlim1		0.888	1.14517	0.776	0.923	0.905	EP1	Fam136a
0.776	1.0407	0.552	0.979	0.72	CM1	Cnn1		0.763	1.84359	0.526	0.875	0.359	CM1	Jun		0.794	1.62478	0.588	0.783	0.308	ED1	Frrs1		0.888	1.11363	0.776	1	0.976	EP1	Pcnp
0.775	1.17968	0.55	0.875	0.473	CM1	Atp1a1		0.759	1.26556	0.518	0.75	0.321	CM1	Alg3		0.794	1.46168	0.588	0.87	0.462	ED1	Abi3		0.886	1.59984	0.772	0.923	0.381	EP1	Rnf145
0.774	1.38871	0.548	0.708	0.181	CM1	Fbxo32		0.757	1.10908	0.514	0.792	0.295	CM1	Tbl3		0.794	1.27023	0.588	1	0.846	ED1	Ccdc12		0.886	1.05789	0.772	1	0.905	EP1	Ap3m1
0.769	1.15515	0.538	0.958	0.764	CM1	Slc16a3		0.752	1.48408	0.504	0.625	0.115	CM1	Slc35a2		0.793	3.21432	0.586	0.652	0.154	ED1	Sgk1		0.883	2.37359	0.766	0.923	0.381	EP1	Tubb3
0.768	1.03116	0.536	0.812	0.357	CM1	Klhdc8b		0.75	1.02276	0.5	0.771	0.346	CM1	Hsd17b12		0.793	2.02898	0.586	0.783	0.269	ED1	Tinagl1		0.883	1.73288	0.766	1	0.595	EP1	Got2
0.756	1.04703	0.512	0.75	0.286	CM1	Palm2		0.749	1.3434	0.498	0.792	0.385	CM1	Dusp1		0.793	1.07403	0.586	0.957	0.846	ED1	Ufm1		0.881	1.09663	0.762	1	0.929	EP1	Tbcb
0.755	1.1169	0.51	0.688	0.176	CM1	Angpt1		0.748	1.26716	0.496	0.708	0.256	CM1	Cyp51		0.792	1.39739	0.584	0.87	0.654	ED1	Impdh1		0.879	1.51916	0.758	1	0.762	EP1	Haus7
0.752	1.30458	0.504	0.729	0.264	CM1	Vcam1		0.745	1.55075	0.49	0.604	0.128	CM1	Lats2		0.791	1.46689	0.582	0.739	0.269	ED1	Mrps27		0.877	1.21213	0.754	1	0.714	EP1	Ptpn11
0.749	1.04579	0.498	0.729	0.225	CM1	Mybphl		0.744	1.31577	0.488	0.917	0.564	CM1	Srm		0.791	1.18562	0.582	1	1	ED1	Crip1		0.877	1.10218	0.754	1	0.929	EP1	Eif4e
0.747	1.16291	0.494	0.75	0.368	CM1	Lpl		0.742	1.20378	0.484	0.646	0.167	CM1	Polr2b		0.789	1.92335	0.578	0.783	0.385	ED1	Nfatc1		0.877	1.08234	0.754	1	0.833	EP1	Srp72
0.745	1.2806	0.49	0.771	0.297	CM1	Mylpf		0.741	1.16097	0.482	0.812	0.397	CM1	Akap5		0.788	1.70218	0.576	0.87	0.769	ED1	Afap1l1		0.875	2.41566	0.75	0.846	0.286	EP1	Sfrp5
0.744	1.0382	0.488	0.75	0.308	CM1	Stard3		0.739	1.13925	0.478	0.667	0.205	CM1	Cd3eap		0.787	1.22791	0.574	0.87	0.654	ED1	Rpf2		0.875	1.39995	0.75	1	0.81	EP1	Lyar
0.743	1.3819	0.486	0.75	0.308	CM1	Bcat1		0.739	1.07171	0.478	0.688	0.256	CM1	2610524H06Rik		0.786	1.64982	0.572	0.739	0.192	ED1	Dock6		0.875	1.35495	0.75	1	0.81	EP1	Nop2
0.74	1.34563	0.48	0.604	0.132	CM1	Lmod1		0.738	1.29764	0.476	0.938	0.5	CM1	Dnajb1		0.786	1.03052	0.572	1	0.885	ED1	Tln1		0.874	2.39135	0.748	1	0.857	EP1	Srm
0.737	1.32617	0.474	0.958	0.879	CM1	Ankrd1		0.737	1.11812	0.474	0.646	0.192	CM1	Eefsec		0.784	2.34513	0.568	0.913	0.731	ED1	Egfl7		0.874	1.5632	0.748	1	0.69	EP1	Setd5
0.735	1.14122	0.47	0.958	0.786	CM1	Mfge8		0.731	1.15044	0.462	0.688	0.218	CM1	Alg5		0.783	1.79377	0.566	0.783	0.423	ED1	Pon2		0.872	1.66472	0.744	1	0.976	EP1	Igf2bp1
0.729	1.32099	0.458	0.729	0.335	CM1	Clu		0.731	1.0516	0.462	0.729	0.359	CM1	Tmem97		0.779	1.33203	0.558	1	0.885	ED1	Ecm1		0.866	1.31352	0.732	1	0.905	EP1	Fbl
0.729	1.25296	0.458	0.667	0.253	CM1	Itgb1bp2		0.726	1.10133	0.452	0.688	0.295	CM1	Slc35c2		0.779	1.27473	0.558	0.913	0.731	ED1	Luzp1		0.866	1.01069	0.732	1	0.905	EP1	Psmd11
0.729	1.05582	0.458	0.896	0.67	CM1	Acta1		0.723	1.06724	0.446	0.688	0.269	CM1	Asns		0.778	1.35303	0.556	0.826	0.385	ED1	1810011O10Rik		0.865	1.19163	0.73	0.923	0.595	EP1	Preb
0.725	1.2003	0.45	0.646	0.247	CM1	Sspn		0.72	1.11904	0.44	0.646	0.244	CM1	Zfp131		0.778	1.20863	0.556	0.913	0.923	ED1	Psmd11		0.861	1.028	0.722	1	0.857	EP1	Tcof1
0.723	1.06571	0.446	0.688	0.258	CM1	Lmod2		0.72	1.00215	0.44	0.688	0.282	CM1	Ift81		0.778	1.03253	0.556	0.826	0.346	ED1	Svil		0.859	1.79294	0.718	1	0.905	EP1	Ppp1r12a
0.721	1.11273	0.442	0.688	0.324	CM1	Prss23		0.715	1.03138	0.43	0.75	0.321	CM1	Bcat1		0.776	2.63264	0.552	0.609	0.077	ED1	Efna1		0.859	1.47071	0.718	1	0.929	EP1	Srrm2
0.715	1.82757	0.43	0.708	0.363	CM1	Cd59a		0.709	1.14402	0.418	0.646	0.244	CM1	Cd151		0.776	1.66721	0.552	0.652	0.154	ED1	Rasip1		0.859	1.28499	0.718	0.923	0.762	EP1	Lrrc59
0.713	1.13876	0.426	0.688	0.28	CM1	Slc2a3		0.703	1.16762	0.406	0.583	0.205	CM1	Epha7		0.774	1.35671	0.548	0.783	0.462	ED1	Wipi2		0.859	1.0461	0.718	1	0.667	EP1	Las1l
0.712	1.19377	0.424	0.542	0.115	CM1	Reep1		0.703	1.07719	0.406	0.688	0.333	CM1	Tmem88		0.773	1.66447	0.546	0.87	0.538	ED1	Tek		0.859	1.04369	0.718	1	1	EP1	Tomm40
0.712	1.09615	0.424	0.625	0.22	CM1	D10Jhu81e		0.842	1.55502	0.684	1	1	CM2	Hbb-y		0.771	2.53545	0.542	0.652	0.154	ED1	Edn1		0.857	1.28696	0.714	1	0.405	EP1	Bpnt1
0.712	1.07561	0.424	0.521	0.104	CM1	Dpf3		0.763	1.05958	0.526	1	1	CM2	Rps20		0.771	1.24231	0.542	0.783	0.308	ED1	Arhgap31		0.855	1.23643	0.71	0.923	0.476	EP1	Gale
0.71	1.2239	0.42	0.604	0.203	CM1	Myoz1		0.757	1.2943	0.514	1	1	CM2	Myl2		0.771	1.16966	0.542	0.87	0.538	ED1	Frmd4b		0.855	1.13427	0.71	1	0.881	EP1	Mybbp1a
0.706	1.58637	0.412	0.479	0.06	CM1	Art3		0.755	2.46036	0.51	0.526	0.021	CM2	Pf4		0.77	1.46049	0.54	0.87	0.654	ED1	Plk2		0.853	1.61917	0.706	0.923	0.69	EP1	Rrp1b
0.706	1.02261	0.412	0.562	0.17	CM1	Tnni2		0.754	1.34583	0.508	0.872	0.604	CM2	Gm12657		0.768	3.74871	0.536	0.739	0.423	ED1	Fos		0.853	1.35956	0.706	1	0.786	EP1	Smarca4
0.705	1.35982	0.41	0.479	0.066	CM1	Trim54		0.701	1.32467	0.402	0.846	0.75	CM2	Pln		0.768	1.97917	0.536	0.696	0.308	ED1	Plxnd1		0.853	1.13387	0.706	1	0.738	EP1	Nadk
0.704	1.51269	0.408	0.5	0.088	CM1	Ppp1r17										0.766	1.50794	0.532	1	0.962	ED1	Ccnd2		0.853	1.04587	0.706	1	0.976	EP1	Ddx39
0.703	1.31332	0.406	0.5	0.093	CM1	Ppargc1b										0.763	2.38595	0.526	0.696	0.423	ED1	Btg2		0.852	1.07439	0.704	1	0.952	EP1	Ppa1
0.703	1.31168	0.406	0.458	0.049	CM1	Asb12										0.763	1.38704	0.526	0.783	0.346	ED1	Sh3glb2		0.852	1.01152	0.704	1	0.786	EP1	Nxf1
0.875	1.7286	0.75	0.987	0.678	CM2	Fabp3										0.763	1.36032	0.526	0.87	0.577	ED1	Ccdc85b		0.849	1.63689	0.698	0.923	0.452	EP1	Tspan18
0.873	1.97015	0.746	0.987	0.638	CM2	Smpx										0.763	1.34108	0.526	0.87	0.654	ED1	Nmt2		0.848	1.45354	0.696	0.846	0.571	EP1	Wdr46
0.868	1.6469	0.736	0.974	0.546	CM2	Apobec2										0.761	1.81602	0.522	0.826	0.654	ED1	Pvrl2		0.848	1.35294	0.696	0.846	0.333	EP1	Naa25
0.863	1.46731	0.726	1	0.822	CM2	Sh3bgr										0.759	1.50838	0.518	0.783	0.462	ED1	Ccdc86		0.848	1.13133	0.696	1	0.738	EP1	Ak6
0.851	1.29909	0.702	1	0.875	CM2	Cryab										0.759	1.14696	0.518	0.826	0.423	ED1	Ate1		0.848	1.11186	0.696	1	0.548	EP1	Trmt6
0.837	1.28018	0.674	1	0.829	CM2	Pgam2										0.758	1.55189	0.516	0.783	0.385	ED1	F11r		0.847	1.17491	0.694	0.923	0.262	EP1	Ankrd27
0.833	1.18436	0.666	0.987	0.651	CM2	Des										0.758	1.01224	0.516	1	0.962	ED1	Pdlim7		0.844	1.25176	0.688	1	0.619	EP1	Phldb2
0.833	1.18363	0.666	1	0.901	CM2	Tnni3										0.757	1.69347	0.514	0.87	0.654	ED1	Nfic		0.843	1.59441	0.686	0.923	0.595	EP1	Snx18
0.832	2.42266	0.664	0.846	0.428	CM2	Pln										0.756	1.82171	0.512	0.609	0.154	ED1	Fam43a		0.842	1.03185	0.684	1	0.714	EP1	2310036O22Rik
0.826	1.61142	0.652	0.974	0.829	CM2	Myl1										0.754	1.48315	0.508	0.783	0.615	ED1	Akap13		0.841	1.15681	0.682	1	0.786	EP1	Ttc1
0.825	1.42511	0.65	0.962	0.493	CM2	Cox7a1										0.753	1.78152	0.506	0.609	0.154	ED1	Hhex		0.839	1.25608	0.678	1	0.833	EP1	Wdr75
0.817	1.56646	0.634	0.91	0.546	CM2	Fxyd1										0.752	3.22156	0.504	0.522	0.038	ED1	Smagp		0.839	1.09703	0.678	1	0.905	EP1	Coro1c
0.812	1.2851	0.624	0.949	0.586	CM2	Myh7										0.752	1.92176	0.504	0.522	0.038	ED1	Nos3		0.838	2.06703	0.676	0.769	0.214	EP1	Raly
0.812	1.22961	0.624	0.962	0.678	CM2	Cox6a2										0.752	1.55202	0.504	0.696	0.269	ED1	Ier3		0.838	1.71865	0.676	0.769	0.262	EP1	Kdm2b
0.811	1.58117	0.622	0.897	0.48	CM2	Fbxl22										0.751	2.07544	0.502	0.652	0.231	ED1	Cxcl16		0.837	1.56138	0.674	0.846	0.405	EP1	Hid1
0.803	1.24742	0.606	0.974	0.599	CM2	Hspb2										0.751	1.40327	0.502	0.87	0.538	ED1	Pold2		0.837	1.43662	0.674	0.923	0.524	EP1	Kitl
0.803	1.19084	0.606	0.987	0.664	CM2	Mybpc3										0.751	1.1785	0.502	0.696	0.231	ED1	Map3k11		0.837	1.10164	0.674	1	0.548	EP1	Nudcd1
0.794	2.14556	0.588	0.897	0.579	CM2	Cited1										0.749	2.42159	0.498	0.565	0.115	ED1	Cdh5		0.837	1.05164	0.674	1	1	EP1	Eif4g1
0.791	1.3282	0.582	0.974	0.875	CM2	Acot13										0.749	1.06283	0.498	0.826	0.5	ED1	Ppat		0.836	1.30142	0.672	0.923	0.452	EP1	Glul
0.771	1.02678	0.542	0.833	0.336	CM2	Tcap										0.749	1.02021	0.498	0.739	0.308	ED1	Spr		0.835	1.36935	0.67	0.846	0.452	EP1	Ddc
0.764	1.0528	0.528	0.923	0.487	CM2	Actn2										0.747	1.54548	0.494	0.739	0.462	ED1	Csnk1g1		0.835	1.2371	0.67	1	0.738	EP1	Sdad1
0.759	1.58541	0.518	0.821	0.447	CM2	Ppp1r1a										0.747	1.22319	0.494	0.913	0.731	ED1	Col4a1		0.833	1.96695	0.666	0.692	0.024	EP1	6030407O03Rik
0.757	1.61219	0.514	0.962	0.901	CM2	Nppa										0.745	1.29424	0.49	0.87	0.808	ED1	Sde2		0.833	1.1643	0.666	1	0.762	EP1	Fuca1
0.754	1.60257	0.508	0.91	0.697	CM2	Gbas										0.742	3.64646	0.484	0.522	0.077	ED1	Gimap6		0.833	1.10319	0.666	1	0.81	EP1	Nmt2
0.752	3.31603	0.504	0.603	0.191	CM2	Myoz2										0.742	1.52091	0.484	0.739	0.5	ED1	Crem		0.832	1.35467	0.664	1	0.81	EP1	Ociad1
0.748	1.77567	0.496	0.718	0.322	CM2	Hspb3										0.742	1.442	0.484	0.652	0.231	ED1	Nol8		0.832	1.24668	0.664	1	0.786	EP1	Pja2
0.737	1.14887	0.474	0.885	0.684	CM2	Pdlim5										0.742	1.35386	0.484	0.739	0.346	ED1	Ccdc6		0.832	1.23863	0.664	0.846	0.357	EP1	Exosc6
0.737	1.03135	0.474	0.846	0.428	CM2	Ldb3										0.741	1.40973	0.482	0.783	0.462	ED1	Rab4b		0.832	1.13752	0.664	0.923	0.833	EP1	Ddx21
0.736	2.95198	0.472	0.538	0.105	CM2	Mb										0.739	2.94397	0.478	0.478	0	ED1	Sox17		0.832	1.11428	0.664	1	0.738	EP1	Mars
0.733	1.67003	0.466	0.782	0.447	CM2	Pla2g16										0.739	2.88873	0.478	0.478	0	ED1	Tnfaip2		0.831	1.12866	0.662	0.923	0.5	EP1	Tmem2
0.732	1.40398	0.464	0.795	0.454	CM2	Sorbs2										0.739	2.64509	0.478	0.696	0.538	ED1	Dusp1		0.83	1.08429	0.66	1	0.667	EP1	Fnta
0.729	1.72933	0.458	0.718	0.474	CM2	Zak										0.739	1.46388	0.478	0.739	0.423	ED1	Kpna1		0.829	1.07231	0.658	0.923	0.69	EP1	Mta2
0.726	1.15333	0.452	0.833	0.52	CM2	Cap2										0.739	1.28292	0.478	0.609	0.154	ED1	Alg12		0.828	1.1652	0.656	1	0.976	EP1	Tmed9
0.724	1.14729	0.448	0.833	0.474	CM2	Gmpr										0.739	1.12295	0.478	0.913	0.692	ED1	Lrrc59		0.828	1.14925	0.656	1	0.786	EP1	Rrp15
0.722	1.54821	0.444	0.679	0.329	CM2	Mtus2										0.739	1.01946	0.478	0.826	0.5	ED1	Srgap1		0.826	1.55374	0.652	0.846	0.571	EP1	Gfer
0.722	1.03097	0.444	0.962	0.796	CM2	Rbpms2										0.737	2.5413	0.474	0.522	0.077	ED1	Lyl1		0.826	1.06443	0.652	1	0.976	EP1	Serp1
0.721	1.31203	0.442	0.833	0.566	CM2	Fhl2										0.737	1.27999	0.474	0.87	0.769	ED1	Nup93		0.826	1.0447	0.652	1	0.905	EP1	Dda1
0.717	1.97578	0.434	0.667	0.336	CM2	Hopx										0.737	1.07918	0.474	0.826	0.654	ED1	Cdkn2aipnl		0.826	1.01911	0.652	1	0.738	EP1	Bysl
0.715	2.68743	0.43	0.5	0.092	CM2	Ccdc63										0.737	1.02221	0.474	0.565	0.115	ED1	Dna2		0.825	1.33297	0.65	0.923	0.833	EP1	Ccdc86
0.714	1.40924	0.428	0.679	0.309	CM2	Klhl31										0.736	2.52543	0.472	0.522	0.077	ED1	Flt1		0.824	1.11095	0.648	1	0.857	EP1	Slc16a3
0.712	1.5871	0.424	0.718	0.375	CM2	Fitm1										0.736	1.15488	0.472	0.913	0.615	ED1	Vps4b		0.824	1.0362	0.648	1	0.857	EP1	Smtnl2
0.712	1.19346	0.424	0.769	0.632	CM2	Gm12070										0.733	2.91771	0.466	0.87	0.808	ED1	Sat1		0.822	1.16945	0.644	1	0.952	EP1	Tcea1
0.71	1.44329	0.42	0.679	0.355	CM2	Pygm										0.732	2.20344	0.464	0.783	0.5	ED1	Vamp5		0.822	1.0371	0.644	0.923	0.857	EP1	Aars
0.707	1.52933	0.414	0.628	0.243	CM2	Mov10l1										0.732	1.75606	0.464	0.522	0.077	ED1	Stab1		0.822	1.0183	0.644	1	0.786	EP1	Cdkn2aipnl
0.706	1.18522	0.412	0.897	0.711	CM2	Bnip3										0.732	1.45384	0.464	0.739	0.423	ED1	Cib1		0.821	1.01714	0.642	1	0.595	EP1	Trmt2a
0.705	1.2727	0.41	0.526	0.138	CM2	Pf4										0.732	1.11307	0.464	0.783	0.577	ED1	Ube2g2		0.821	1.00266	0.642	1	0.952	EP1	Wdr43
0.703	1.5058	0.406	0.679	0.362	CM2	Tcea3										0.732	1.06583	0.464	0.957	0.962	ED1	Wdr18		0.82	1.18426	0.64	0.923	0.405	EP1	Ctu2
0.96	2.72272	0.92	1	0.28	ED1	Ramp2										0.731	1.68957	0.462	0.652	0.308	ED1	Syngr2		0.819	1.72846	0.638	0.846	0.571	EP1	Igfbp2
0.959	2.98544	0.918	0.957	0.087	ED1	Pecam1										0.73	1.72379	0.46	0.696	0.423	ED1	Slc9a3r2		0.819	1.44792	0.638	0.769	0.19	EP1	Ddx51
0.957	4.27904	0.914	0.957	0.159	ED1	Plvap										0.729	1.55384	0.458	0.652	0.231	ED1	Tie1		0.819	1.04311	0.638	0.923	0.571	EP1	Kpna1
0.954	2.06869	0.908	1	0.232	ED1	Eng										0.729	1.34845	0.458	0.913	0.538	ED1	Foxn3		0.817	1.12389	0.634	1	0.643	EP1	Nufip2
0.94	3.59659	0.88	0.913	0.15	ED1	Icam2										0.729	1.01535	0.458	0.652	0.192	ED1	Pak4		0.817	1.06133	0.634	1	0.81	EP1	Twf1
0.93	2.93896	0.86	0.913	0.14	ED1	Fxyd5										0.728	1.17764	0.456	0.609	0.192	ED1	Ano1		0.815	1.48156	0.63	0.846	0.476	EP1	Znhit6
0.93	2.01707	0.86	1	0.329	ED1	Mmp2										0.727	1.54726	0.454	0.783	0.615	ED1	Ripk3		0.815	1.0444	0.63	1	0.643	EP1	Rrs1
0.924	2.0232	0.848	1	0.792	ED1	Tspan6										0.726	3.15761	0.452	0.478	0.038	ED1	Exoc3l4		0.815	1.04352	0.63	1	0.952	EP1	Hmga2
0.918	2.59657	0.836	0.913	0.193	ED1	Gngt2										0.726	1.43525	0.452	0.522	0.077	ED1	Sox7		0.813	1.22924	0.626	1	0.762	EP1	Ptprf
0.911	2.15975	0.822	0.957	0.614	ED1	F2r										0.724	1.18782	0.448	0.913	0.846	ED1	Hyal2		0.812	1.01818	0.624	0.923	0.643	EP1	Acbd3
0.91	2.44523	0.82	1	0.551	ED1	Ecm1										0.723	1.54452	0.446	0.696	0.423	ED1	Cd9		0.811	1.48879	0.622	0.769	0.19	EP1	Epha4
0.907	1.66811	0.814	1	0.879	ED1	Tagln2										0.723	1.49858	0.446	0.609	0.346	ED1	Ezr		0.81	1.15664	0.62	1	0.762	EP1	Wdr74
0.906	1.45347	0.812	0.957	0.831	ED1	Atp1b3										0.722	2.78067	0.444	0.609	0.385	ED1	Nr4a1		0.81	1.08931	0.62	1	0.405	EP1	Trmt10a
0.905	2.31948	0.81	0.957	0.604	ED1	Ece1										0.722	1.88418	0.444	0.609	0.231	ED1	Hey2		0.808	1.23024	0.616	1	0.905	EP1	Prmt5
0.904	2.79074	0.808	0.87	0.121	ED1	Abi3										0.722	1.75904	0.444	0.522	0.115	ED1	Elmo1		0.807	1.28228	0.614	0.769	0.214	EP1	Zswim7
0.901	1.45075	0.802	1	0.913	ED1	Ifitm2										0.722	1.15518	0.444	0.913	0.846	ED1	Mrpl46		0.807	1.05137	0.614	0.923	0.69	EP1	Snrnp25
0.899	1.44901	0.798	1	0.739	ED1	Msn										0.721	3.08331	0.442	0.565	0.192	ED1	S1pr1		0.806	1.23782	0.612	0.923	0.571	EP1	Mettl16
0.897	1.72376	0.794	1	0.72	ED1	Col18a1										0.719	1.32598	0.438	0.87	0.615	ED1	Mapk3		0.804	1.13044	0.608	0.846	0.619	EP1	Usp34
0.896	2.41391	0.792	1	0.86	ED1	Apoe										0.719	1.17898	0.438	1	1	ED1	Tsc22d1		0.804	1.10709	0.608	0.692	0.071	EP1	Nog
0.893	2.90969	0.786	0.826	0.063	ED1	Cd93										0.719	1.09798	0.438	0.783	0.385	ED1	Pald1		0.804	1.08731	0.608	1	0.976	EP1	Ccnd2
0.893	1.86945	0.786	0.957	0.527	ED1	Tspan18										0.718	1.45645	0.436	0.522	0.115	ED1	Prkx		0.804	1.03365	0.608	1	0.905	EP1	Dnajb11
0.889	1.32317	0.778	1	0.932	ED1	Cd63										0.718	1.40638	0.436	0.696	0.346	ED1	Tmem41b		0.803	1.08134	0.606	0.923	0.357	EP1	Nup153
0.886	2.2005	0.772	0.87	0.184	ED1	Notch1										0.717	2.84499	0.434	0.435	0	ED1	Rasgrp3		0.802	1.15897	0.604	1	0.524	EP1	Tma16
0.885	1.79437	0.77	0.957	0.609	ED1	Shisa5										0.717	1.12848	0.434	0.957	0.692	ED1	Fam136a		0.8	1.13667	0.6	0.846	0.333	EP1	Pfas
0.88	2.67377	0.76	0.87	0.184	ED1	Cd34										0.717	1.12042	0.434	0.739	0.346	ED1	Stk38l		0.8	1.10825	0.6	1	0.738	EP1	Ecd
0.88	1.4924	0.76	0.957	0.686	ED1	Cttnbp2nl										0.716	1.51483	0.432	0.783	0.769	ED1	Oser1		0.8	1.0666	0.6	0.923	0.619	EP1	Fasn
0.88	1.35551	0.76	1	0.903	ED1	Sh3bgrl3										0.716	1.42735	0.432	0.652	0.308	ED1	B4galt4		0.799	1.22152	0.598	0.846	0.357	EP1	Taf3
0.878	2.01015	0.756	0.957	0.541	ED1	Cotl1										0.716	1.33171	0.432	0.826	0.692	ED1	Slc43a3		0.799	1.12147	0.598	1	0.786	EP1	Mum1l1
0.877	1.20007	0.754	1	0.816	ED1	Rrbp1										0.716	1.02835	0.432	0.87	0.769	ED1	Chmp1b		0.799	1.11804	0.598	0.769	0.429	EP1	Slc35c2
0.875	2.11716	0.75	0.826	0.097	ED1	Crmp1										0.715	1.62896	0.43	0.783	0.346	ED1	Ednrb		0.798	2.07257	0.596	0.769	0.262	EP1	Car3
0.871	1.46762	0.742	0.957	0.599	ED1	Hapln1										0.713	1.0832	0.426	0.957	0.577	ED1	Gsta4		0.798	1.00661	0.596	0.923	0.786	EP1	Nsun2
0.868	1.67934	0.736	0.913	0.377	ED1	Igf1										0.712	1.81935	0.424	0.696	0.462	ED1	Dusp6		0.797	1.28718	0.594	0.769	0.143	EP1	Taok2
0.865	3.25338	0.73	0.783	0.126	ED1	Nfatc1										0.712	1.0042	0.424	0.87	0.731	ED1	Tmem2		0.797	1.18697	0.594	1	0.738	EP1	Atg3
0.865	1.93905	0.73	0.87	0.324	ED1	Gap43										0.709	1.28857	0.418	0.739	0.577	ED1	Phf23		0.797	1.09762	0.594	0.846	0.524	EP1	Xpot
0.864	1.66807	0.728	0.913	0.382	ED1	Emilin1										0.708	1.57674	0.416	0.522	0.115	ED1	Thbd		0.795	1.42584	0.59	0.846	0.548	EP1	Fam198b
0.863	1.60733	0.726	1	0.7	ED1	Pnp										0.707	2.35771	0.414	0.565	0.269	ED1	Trim47		0.795	1.03602	0.59	0.846	0.238	EP1	Gnaq
0.862	3.07202	0.724	0.913	0.546	ED1	Egfl7										0.707	1.47184	0.414	0.609	0.308	ED1	Myo1c		0.795	1.03527	0.59	1	0.929	EP1	Mrpl19
0.859	1.18036	0.718	1	0.836	ED1	Fscn1										0.706	1.19313	0.412	0.522	0.154	ED1	Art4		0.794	1.21393	0.588	0.923	0.548	EP1	Ppp1r10
0.858	1.47794	0.716	0.957	0.773	ED1	Pdlim3										0.705	4.01746	0.41	0.435	0.038	ED1	Nts		0.793	1.20341	0.586	0.769	0.286	EP1	Dolpp1
0.857	1.42892	0.714	1	0.816	ED1	Limd2										0.704	2.49487	0.408	0.522	0.154	ED1	Sh2d3c		0.793	1.12915	0.586	0.846	0.476	EP1	Wwp2
0.855	1.38044	0.71	1	0.928	ED1	Fstl1										0.703	1.1445	0.406	0.783	0.577	ED1	Rgs3		0.793	1.10886	0.586	1	0.857	EP1	Ecm1
0.854	2.36308	0.708	0.87	0.319	ED1	Tek										0.702	1.70601	0.404	0.478	0.077	ED1	Pcgf5		0.792	1.7857	0.584	0.769	0.31	EP1	Atp1a1
0.851	1.44035	0.702	0.957	0.754	ED1	Arpc1b										0.702	1.26906	0.404	0.609	0.308	ED1	Tmem159		0.791	1.20885	0.582	0.846	0.333	EP1	Elmo2
0.851	1.31473	0.702	0.957	0.454	ED1	Nid1										0.702	1.17509	0.404	0.957	1	ED1	Map1b		0.79	1.16239	0.58	0.769	0.405	EP1	Desi1
0.85	1.34494	0.7	0.957	0.58	ED1	Dbn1										0.702	1.05732	0.404	0.826	0.731	ED1	Mrpl45		0.79	1.04154	0.58	0.769	0.31	EP1	Fam122b
0.849	2.09467	0.698	0.826	0.246	ED1	Srgap1										0.701	1.89131	0.402	0.522	0.154	ED1	Arhgap29		0.789	1.35636	0.578	1	0.81	EP1	Brd2
0.847	3.45604	0.694	0.783	0.198	ED1	Ecscr										0.701	1.87847	0.402	0.609	0.308	ED1	Slc1a5		0.789	1.18812	0.578	0.923	0.476	EP1	Mgarp
0.847	2.19654	0.694	0.739	0.077	ED1	Adcy4										0.982	2.83134	0.964	1	0.478	ED2	Twist1		0.789	1.17321	0.578	1	0.762	EP1	Ccdc80
0.84	2.00739	0.68	0.87	0.493	ED1	Afap1l1										0.926	3.51762	0.852	0.885	0.087	ED2	Lmcd1		0.789	1.15261	0.578	0.846	0.381	EP1	Foxred1
0.839	1.34718	0.678	1	0.787	ED1	Tnfaip1										0.923	1.8896	0.846	0.962	0.565	ED2	Pcolce		0.788	1.16041	0.576	1	0.905	EP1	Mrpl37
0.838	2.6494	0.676	0.87	0.512	ED1	Nfic										0.906	2.37194	0.812	0.962	0.435	ED2	Postn		0.788	1.01949	0.576	0.923	0.619	EP1	Letm1
0.838	2.60259	0.676	0.783	0.251	ED1	Ripk3										0.888	2.19972	0.776	0.923	0.261	ED2	Col9a1		0.786	1.32498	0.572	1	0.69	EP1	Ube2s
0.836	1.87291	0.672	0.783	0.193	ED1	Rhoj										0.886	1.47207	0.772	1	0.391	ED2	Pdgfra		0.786	1.16893	0.572	0.923	0.667	EP1	Tspan13
0.835	1.16132	0.67	0.957	0.855	ED1	Mfap2										0.886	1.3014	0.772	1	0.739	ED2	Ptms		0.786	1.02492	0.572	0.923	0.714	EP1	Trip13
0.834	3.71088	0.668	0.696	0.072	ED1	Esam										0.87	3.968	0.74	0.808	0.13	ED2	Htra1		0.784	1.82544	0.568	1	1	EP1	Loxl2
0.834	1.65399	0.668	0.87	0.353	ED1	Rps6ka2										0.865	1.54197	0.73	1	0.826	ED2	Ugdh		0.784	1.49439	0.568	0.769	0.429	EP1	Eps8
0.834	1.06848	0.668	0.913	0.623	ED1	Mta2										0.86	2.0685	0.72	0.846	0.261	ED2	Sdc3		0.784	1.13702	0.568	1	0.786	EP1	Rap2c
0.83	2.04861	0.66	0.783	0.155	ED1	Elk3										0.855	2.01482	0.71	0.846	0.304	ED2	Itga4		0.784	1.01984	0.568	1	0.952	EP1	Cox17
0.825	1.65304	0.65	0.957	0.604	ED1	Gsta4										0.848	1.41467	0.696	1	0.565	ED2	Cthrc1		0.784	1.00968	0.568	0.769	0.238	EP1	Dok1
0.824	1.884	0.648	0.783	0.208	ED1	Limch1										0.847	2.54153	0.694	0.808	0.261	ED2	Fzd3		0.784	1.00505	0.568	1	0.81	EP1	Usp10
0.823	2.01204	0.646	0.739	0.126	ED1	Calcrl										0.844	1.73416	0.688	0.923	0.348	ED2	Fzd2		0.782	1.29193	0.564	0.846	0.405	EP1	Slc4a2
0.821	1.68525	0.642	0.826	0.309	ED1	1810011O10Rik										0.843	1.33269	0.686	0.962	0.478	ED2	Papss1		0.782	1.00484	0.564	1	0.976	EP1	Nolc1
0.82	1.05917	0.64	1	0.816	ED1	Nup62										0.843	1.23988	0.686	1	0.696	ED2	Fbln2		0.781	1.27655	0.562	0.769	0.31	EP1	Polr1e
0.818	2.26914	0.636	0.783	0.227	ED1	Ednrb										0.834	2.67027	0.668	0.731	0.087	ED2	Fgfr2		0.78	1.4184	0.56	0.846	0.524	EP1	Pdrg1
0.818	1.43042	0.636	0.957	0.903	ED1	Rdx										0.832	2.42796	0.664	0.808	0.174	ED2	Atp1b1		0.78	1.11882	0.56	1	0.429	EP1	1110004E09Rik
0.818	1.03871	0.636	1	0.72	ED1	Vps36										0.829	1.37026	0.658	0.885	0.348	ED2	Colec12		0.78	1.09178	0.56	0.692	0.19	EP1	Polr1b
0.815	1.83694	0.63	0.826	0.338	ED1	Fam212a										0.829	1.0899	0.658	1	0.652	ED2	Ociad2		0.78	1.09041	0.56	0.846	0.429	EP1	Chd7
0.815	1.44862	0.63	0.913	0.551	ED1	Lrrc59										0.828	1.1646	0.656	1	0.87	ED2	Fbn2		0.78	1.07921	0.56	0.923	0.571	EP1	Mical1
0.815	1.16765	0.63	0.957	0.831	ED1	Mcm6										0.826	2.36524	0.652	0.731	0.13	ED2	Vcam1		0.779	1.04005	0.558	0.923	0.595	EP1	Gxylt1
0.815	1.03694	0.63	0.957	0.517	ED1	Ccdc80										0.826	2.05413	0.652	0.769	0.13	ED2	Irs1		0.778	1.17274	0.556	0.846	0.452	EP1	Scrn1
0.814	1.03159	0.628	1	0.942	ED1	Fn1										0.826	1.71181	0.652	0.923	0.522	ED2	Arhgef40		0.778	1.13682	0.556	0.846	0.595	EP1	Rcc1
0.813	2.45633	0.626	0.696	0.135	ED1	Plxnd1										0.826	1.3789	0.652	1	0.826	ED2	Gpc3		0.778	1.1143	0.556	0.846	0.548	EP1	Sdccag3
0.811	3.08038	0.622	0.652	0.039	ED1	Tie1										0.826	1.10794	0.652	1	0.957	ED2	Id2		0.777	1.86642	0.554	0.615	0.095	EP1	Tigar
0.811	1.61598	0.622	0.783	0.266	ED1	Frrs1										0.824	1.22505	0.648	1	0.87	ED2	Vcan		0.777	1.01532	0.554	0.923	0.738	EP1	Derl2
0.811	1.3493	0.622	0.913	0.483	ED1	Fbn1										0.821	1.77879	0.642	0.923	0.609	ED2	Ackr3		0.776	1.12798	0.552	0.923	0.5	EP1	Mapkap1
0.809	1.9606	0.618	0.826	0.406	ED1	Slc43a3										0.818	1.5283	0.636	0.962	0.478	ED2	Col1a2		0.774	1.11515	0.548	0.769	0.595	EP1	Susd6
0.809	1.14954	0.618	0.87	0.469	ED1	Itga5										0.816	1.52692	0.632	0.846	0.391	ED2	Snai1		0.773	1.63824	0.546	0.615	0.143	EP1	Pcolce2
0.807	2.21534	0.614	0.696	0.135	ED1	Plcd1										0.815	1.13105	0.63	0.962	0.609	ED2	Smim20		0.772	1.12552	0.544	0.769	0.5	EP1	Rangrf
0.806	1.31617	0.612	0.957	0.734	ED1	Igfbp4										0.813	1.32171	0.626	1	1	ED2	Col3a1		0.771	1.46177	0.542	0.846	0.5	EP1	Mns1
0.805	1.65346	0.61	0.739	0.174	ED1	Dock6										0.811	1.15427	0.622	0.923	0.261	ED2	Hmgcs2		0.771	1.21858	0.542	0.846	0.762	EP1	Sec23b
0.805	1.36966	0.61	0.913	0.604	ED1	Anxa3										0.809	1.72745	0.618	0.923	0.478	ED2	Acot1		0.769	1.19294	0.538	0.692	0.143	EP1	Tmem50b
0.804	1.06387	0.608	1	0.865	ED1	Slbp										0.809	1.10023	0.618	0.962	0.87	ED2	Xpo1		0.769	1.15547	0.538	0.846	0.643	EP1	Igsf3
0.803	1.1353	0.606	0.826	0.454	ED1	Hspg2										0.808	1.34486	0.616	0.923	0.391	ED2	Dkk3		0.769	1.07394	0.538	0.846	0.643	EP1	Haus2
0.802	1.8195	0.604	0.913	0.773	ED1	Lrrc58										0.806	1.79333	0.612	0.808	0.304	ED2	Col1a1		0.766	1.24229	0.532	0.846	0.476	EP1	Med16
0.802	1.08317	0.604	1	0.768	ED1	Smarca4										0.806	1.55136	0.612	1	0.826	ED2	Ldhb		0.766	1.09987	0.532	0.769	0.31	EP1	Samd4b
0.801	3.5105	0.602	0.696	0.198	ED1	Klf2										0.806	1.50365	0.612	0.846	0.435	ED2	Epb4.1l3		0.765	1.06219	0.53	0.769	0.262	EP1	Mier2
0.801	2.70535	0.602	0.652	0.101	ED1	Rasip1										0.804	2.00946	0.608	0.808	0.261	ED2	Papss2		0.764	1.14744	0.528	0.692	0.19	EP1	Hipk2
0.801	1.84377	0.602	0.87	0.507	ED1	Plk2										0.804	1.19347	0.608	0.885	0.391	ED2	Itgb5		0.762	1.30364	0.524	0.769	0.381	EP1	Hip1
0.799	1.5206	0.598	0.913	0.623	ED1	Hyal2										0.801	1.49684	0.602	0.769	0.261	ED2	Rnf130		0.76	1.12129	0.52	0.769	0.476	EP1	Inpp5f
0.799	1.45352	0.598	0.913	0.614	ED1	Cyfip1										0.801	1.17694	0.602	1	1	ED2	Dbi		0.76	1.02816	0.52	1	0.714	EP1	Slc38a1
0.799	1.38841	0.598	0.87	0.531	ED1	Tmem2										0.797	1.01657	0.594	1	0.957	ED2	Phpt1		0.76	1.00823	0.52	1	0.786	EP1	Lrrn4
0.797	1.70277	0.594	0.826	0.551	ED1	Ppp1r15a										0.796	1.6646	0.592	0.769	0.174	ED2	Crispld1		0.758	1.08487	0.516	0.692	0.286	EP1	Slc19a1
0.797	1.41336	0.594	0.783	0.372	ED1	Creb3l2										0.794	1.10182	0.588	0.846	0.261	ED2	Lrp1		0.756	1.12729	0.512	0.692	0.357	EP1	Lamb2
0.797	1.36831	0.594	0.87	0.464	ED1	Necap2										0.793	2.23889	0.586	0.692	0.174	ED2	Smad1		0.755	1.09719	0.51	0.923	0.643	EP1	Dusp3
0.796	1.78572	0.592	0.87	0.493	ED1	Mapk3										0.793	2.04718	0.586	0.615	0.043	ED2	Tbx3		0.755	1.039	0.51	1	1	EP1	Dpysl2
0.795	2.41329	0.59	0.696	0.198	ED1	Ltbp4										0.792	1.99639	0.584	0.808	0.435	ED2	Fat1		0.753	1.13004	0.506	0.846	0.429	EP1	Stk39
0.795	1.30644	0.59	0.739	0.169	ED1	Pappa										0.791	1.32914	0.582	0.769	0.217	ED2	4833420G17Rik		0.75	1.10816	0.5	0.615	0.119	EP1	Gadd45a
0.795	1.24863	0.59	0.826	0.3	ED1	Capg										0.791	1.17417	0.582	1	0.826	ED2	Leprot		0.749	1.39061	0.498	0.692	0.286	EP1	Asun
0.795	1.13274	0.59	0.913	0.551	ED1	Fam198b										0.79	1.61458	0.58	0.731	0.174	ED2	Dact3		0.747	1.32367	0.494	0.846	0.381	EP1	Phlda1
0.794	2.90957	0.588	0.87	0.609	ED1	Sat1										0.789	1.49403	0.578	0.846	0.478	ED2	Tmem64		0.747	1.14784	0.494	0.538	0.048	EP1	Npm3
0.794	2.46095	0.588	0.652	0.087	ED1	Cxcl16										0.789	1.04984	0.578	0.808	0.217	ED2	Col9a3		0.745	1.20405	0.49	0.769	0.357	EP1	Nle1
0.794	1.80458	0.588	0.739	0.285	ED1	Crem										0.788	1.41721	0.576	0.962	0.609	ED2	Eid1		0.745	1.08168	0.49	0.846	0.429	EP1	Cox18
0.793	1.25227	0.586	0.957	0.739	ED1	Dlgap4										0.788	1.00364	0.576	1	0.826	ED2	Eif1b		0.742	1.25615	0.484	0.538	0.071	EP1	Greb1
0.792	1.19713	0.584	0.87	0.454	ED1	Traf4										0.784	1.00468	0.568	0.962	0.739	ED2	Ncbp2		0.74	1.64493	0.48	0.538	0.095	EP1	Hmgxb3
0.791	1.22802	0.582	0.87	0.469	ED1	Fndc3b										0.783	1.5524	0.566	0.731	0.174	ED2	2610035D17Rik		0.739	1.12547	0.478	0.615	0.167	EP1	Pdxp
0.79	1.03074	0.58	0.87	0.459	ED1	Impdh1										0.781	1.37064	0.562	1	0.739	ED2	Gpx8		0.738	1.1358	0.476	0.769	0.333	EP1	Gpd2
0.789	1.14507	0.578	0.913	0.43	ED1	Emp3										0.781	1.14078	0.562	0.923	0.391	ED2	Ctdsp2		0.738	1.12541	0.476	0.692	0.167	EP1	Lipg
0.789	1.0451	0.578	0.913	0.676	ED1	Tspan13										0.776	2.20066	0.552	0.615	0.087	ED2	Pcdh18		0.736	1.21486	0.472	0.923	0.762	EP1	Atad3a
0.788	2.10855	0.576	0.609	0.048	ED1	Hhex										0.776	1.37796	0.552	0.885	0.652	ED2	Lef1		0.736	1.03564	0.472	0.692	0.286	EP1	Cdh3
0.788	1.27226	0.576	0.913	0.512	ED1	Mtus1										0.775	1.44672	0.55	0.962	0.609	ED2	Itfg1		0.736	1.01279	0.472	0.692	0.333	EP1	Ppp1r35
0.787	2.30498	0.574	0.609	0.053	ED1	Fam43a										0.775	1.20764	0.55	0.808	0.435	ED2	Rb1cc1		0.735	1.21024	0.47	0.769	0.5	EP1	Cdk16
0.787	1.83469	0.574	0.783	0.372	ED1	Ppap2a										0.773	1.24925	0.546	0.692	0.217	ED2	Kdm3b		0.735	1.04375	0.47	0.923	0.548	EP1	Mfap3
0.787	1.78862	0.574	0.783	0.459	ED1	Akap13										0.771	2.66713	0.542	0.769	0.478	ED2	Nkd1		0.734	1.12634	0.468	0.692	0.381	EP1	Gemin5
0.785	1.39759	0.57	0.696	0.145	ED1	Tnc										0.771	2.12254	0.542	0.654	0.13	ED2	Tnfrsf19		0.733	1.4982	0.466	0.615	0.19	EP1	Tulp2
0.784	1.03062	0.568	0.913	0.705	ED1	Ptbp1										0.771	1.75717	0.542	0.769	0.304	ED2	Me1		0.731	1.51694	0.462	0.462	0	EP1	Capn15
0.78	2.24249	0.56	0.696	0.227	ED1	S100a16										0.77	1.0725	0.54	0.885	0.609	ED2	Stx12		0.731	1.37714	0.462	1	0.952	EP1	Casc4
0.78	1.13455	0.56	0.913	0.618	ED1	Lxn										0.768	1.80022	0.536	0.615	0.13	ED2	Dsp		0.731	1.19755	0.462	1	0.929	EP1	Jun
0.778	1.65746	0.556	0.783	0.382	ED1	Palm										0.768	1.66076	0.536	0.923	0.522	ED2	Socs2		0.731	1.06422	0.462	0.615	0.143	EP1	Qrsl1
0.776	2.01084	0.552	0.696	0.222	ED1	Rasgef1b										0.768	1.51279	0.536	0.769	0.435	ED2	Lpar1		0.731	1.01867	0.462	0.923	0.667	EP1	Dnajc5
0.776	1.83873	0.552	0.826	0.502	ED1	Asns										0.768	1.40696	0.536	0.692	0.174	ED2	Tmem119		0.73	1.82638	0.46	0.615	0.31	EP1	Ppap2c
0.776	1.60801	0.552	0.957	0.879	ED1	Map1b										0.766	2.84615	0.532	0.615	0.13	ED2	Nkain4		0.73	1.74843	0.46	0.615	0.262	EP1	Cthrc1
0.776	1.37316	0.552	0.913	0.671	ED1	Ndel1										0.766	1.18406	0.532	0.885	0.391	ED2	Cyth3		0.73	1.11154	0.46	0.769	0.405	EP1	Rbm19
0.774	2.54328	0.548	0.609	0.097	ED1	Ptprb										0.765	1.55601	0.53	0.654	0.174	ED2	Sil1		0.727	1.39499	0.454	0.538	0.143	EP1	Zswim1
0.773	2.60344	0.546	0.609	0.092	ED1	Klk8										0.764	1.15463	0.528	0.846	0.391	ED2	Snx10		0.727	1.262	0.454	0.615	0.286	EP1	Pkp4
0.772	2.82819	0.544	0.565	0.034	ED1	Cdh5										0.763	3.45386	0.526	0.615	0.174	ED2	Sfrp1		0.727	1.23865	0.454	0.538	0.095	EP1	Cramp1l
0.771	1.32558	0.542	0.783	0.415	ED1	Col5a2										0.763	1.23222	0.526	0.962	0.522	ED2	Trrap		0.724	1.25836	0.448	0.923	0.548	EP1	Amer1
0.77	1.87521	0.54	0.609	0.082	ED1	Arap3										0.762	1.39649	0.524	0.885	0.609	ED2	Spint2		0.724	1.02458	0.448	0.923	0.738	EP1	Emilin2
0.77	1.17373	0.54	0.696	0.169	ED1	Ifitm3										0.761	1.35635	0.522	0.846	0.522	ED2	Tmem86a		0.723	1.35663	0.446	0.692	0.476	EP1	Alg11
0.769	1.15653	0.538	0.957	0.589	ED1	Tcf4										0.758	1.24437	0.516	0.923	0.783	ED2	Gata6		0.721	1.20772	0.442	0.615	0.262	EP1	Heatr1
0.768	1.04146	0.536	0.826	0.357	ED1	Cd276										0.756	1.44912	0.512	1	0.826	ED2	Tcf12		0.721	1.08179	0.442	0.923	0.595	EP1	Plod3
0.767	1.5029	0.534	0.913	0.614	ED1	Arhgdib										0.756	1.21498	0.512	0.923	0.87	ED2	Ccdc88a		0.72	1.14914	0.44	0.538	0.143	EP1	Arfgef2
0.767	1.4547	0.534	0.783	0.425	ED1	Pon2										0.753	1.22379	0.506	0.962	0.783	ED2	Hnrnpd		0.72	1.08001	0.44	0.538	0.095	EP1	Cd44
0.766	1.04447	0.532	0.913	0.816	ED1	Gsk3b										0.753	1.19144	0.506	0.885	0.478	ED2	Timp2		0.718	1.38836	0.436	0.462	0.048	EP1	Abcb6
0.766	1.03112	0.532	1	0.749	ED1	Yif1b										0.751	1.49271	0.502	0.615	0.087	ED2	Tbx5		0.716	1.04482	0.432	0.769	0.667	EP1	Rrp9
0.764	1.22731	0.528	0.696	0.198	ED1	Map3k3										0.749	1.04511	0.498	0.962	0.478	ED2	Akr1b8		0.714	1.042	0.428	0.692	0.381	EP1	Mogs
0.763	1.35794	0.526	0.87	0.464	ED1	Acap2										0.747	1.42225	0.494	0.769	0.304	ED2	Phyh		0.712	1.40724	0.424	0.769	0.429	EP1	Car4
0.763	1.04549	0.526	0.826	0.541	ED1	Vgll4										0.747	1.27606	0.494	0.769	0.391	ED2	Rnf8		0.712	1.16737	0.424	0.615	0.286	EP1	Pick1
0.762	2.38826	0.524	0.652	0.188	ED1	Edn1										0.746	1.24967	0.492	1	0.913	ED2	Sfpq		0.712	1.01263	0.424	0.538	0.119	EP1	Acaca
0.76	1.28393	0.52	0.87	0.57	ED1	Nfkbia										0.746	1.21105	0.492	0.731	0.217	ED2	Unc5c		0.711	1.24414	0.422	0.462	0.048	EP1	Prdm4
0.76	1.19495	0.52	0.913	0.565	ED1	Foxn3										0.744	1.10412	0.488	0.885	0.391	ED2	Tubb3		0.711	1.08912	0.422	0.615	0.238	EP1	Wrnip1
0.76	1.15783	0.52	0.913	0.662	ED1	Col4a1										0.744	1.02757	0.488	0.846	0.348	ED2	Crot		0.711	1.06859	0.422	0.692	0.5	EP1	P4ha2
0.759	2.7355	0.518	0.609	0.111	ED1	Bace2										0.743	1.12627	0.486	0.808	0.435	ED2	Epb4.1		0.711	1.04685	0.422	0.538	0.119	EP1	Scyl3
0.759	1.44197	0.518	0.652	0.174	ED1	Adgrg6										0.743	1.04888	0.486	0.808	0.435	ED2	Sipa1l1		0.711	1.04594	0.422	0.692	0.333	EP1	Edc3
0.757	2.01395	0.514	0.565	0.068	ED1	Ptprm										0.742	1.7562	0.484	0.654	0.261	ED2	Pdgfrb		0.71	1.03776	0.42	0.769	0.452	EP1	AU022252
0.757	1.05844	0.514	0.739	0.333	ED1	Skil										0.742	1.61834	0.484	0.692	0.261	ED2	Antxr2		0.709	1.16349	0.418	0.538	0.167	EP1	Hps3
0.755	1.42406	0.51	0.826	0.483	ED1	Arrdc3										0.742	1.12261	0.484	0.923	0.826	ED2	Ltbp1		0.709	1.07311	0.418	0.538	0.143	EP1	Hcfc2
0.755	1.25517	0.51	0.826	0.517	ED1	Emb										0.741	1.3022	0.482	1	0.826	ED2	Meis2		0.709	1.06008	0.418	0.692	0.452	EP1	Fpgs
0.754	1.77717	0.508	0.783	0.343	ED1	Vamp5										0.741	1.14003	0.482	0.769	0.304	ED2	Iars2		0.707	1.25705	0.414	0.462	0.048	EP1	Ccdc40
0.753	1.52536	0.506	0.739	0.444	ED1	Csnk1g1										0.741	1.06287	0.482	0.962	0.739	ED2	Mrgpra6		0.707	1.17407	0.414	0.538	0.143	EP1	Dclk1
0.752	1.27789	0.504	0.87	0.604	ED1	Baz2b										0.739	1.28472	0.478	0.538	0.043	ED2	Epha3		0.706	1.43646	0.412	0.923	0.548	EP1	Fam126a
0.752	1.02507	0.504	0.696	0.227	ED1	Map3k11										0.739	1.05996	0.478	0.923	0.565	ED2	Kitl		0.704	1.19705	0.408	0.462	0.071	EP1	Sfxn4
0.751	2.95582	0.502	0.522	0.034	ED1	Smagp										0.738	2.51427	0.476	0.577	0.174	ED2	Stk17b		0.703	1.91234	0.406	0.538	0.167	EP1	Adcy1
0.751	2.60331	0.502	0.522	0.029	ED1	Cd40										0.737	1.50758	0.474	0.577	0.13	ED2	Klf1		0.703	1.29666	0.406	0.538	0.19	EP1	Pacs2
0.751	2.312	0.502	0.652	0.222	ED1	Sgk1										0.736	1.30024	0.472	0.923	0.696	ED2	Odc1		0.703	1.17174	0.406	0.769	0.429	EP1	Dynll2
0.751	1.91768	0.502	0.522	0.034	ED1	Nos3										0.736	1.15994	0.472	0.692	0.348	ED2	Neo1		0.703	1.07283	0.406	0.462	0.048	EP1	Prrg4
0.75	1.89944	0.5	0.522	0.029	ED1	Stab1										0.736	1.07456	0.472	1	1	ED2	Marcks		0.702	1.35116	0.404	0.615	0.31	EP1	Sort1
0.749	1.71016	0.498	0.783	0.411	ED1	Tinagl1										0.734	1.25558	0.468	0.692	0.304	ED2	Ptprg		0.702	1.1636	0.404	0.462	0.071	EP1	Xylt2
0.748	2.74382	0.496	0.522	0.034	ED1	Gimap6										0.734	1.24054	0.468	0.654	0.217	ED2	Psd3		0.701	1.21925	0.402	0.615	0.31	EP1	6030498E09Rik
0.748	1.89747	0.496	0.522	0.039	ED1	Lyl1										0.734	1.08486	0.468	0.692	0.304	ED2	Klhl24		0.701	1.11593	0.402	0.615	0.286	EP1	Prr3
0.748	1.29853	0.496	0.739	0.348	ED1	Ets1										0.733	1.17369	0.466	0.731	0.261	ED2	Suz12		0.938	2.79043	0.876	0.952	0.385	EP2	Clca3a1
0.747	2.14419	0.494	0.522	0.029	ED1	St6gal1										0.732	1.49723	0.464	0.846	0.565	ED2	Fam168b		0.933	2.79187	0.866	0.976	0.615	EP2	Hpgd
0.747	1.46093	0.494	0.696	0.28	ED1	Slc29a1										0.732	1.07776	0.464	0.692	0.304	ED2	Aldh2		0.929	2.41764	0.858	0.976	0.692	EP2	Aldh1a2
0.747	1.3612	0.494	0.87	0.681	ED1	Tkt										0.731	3.10744	0.462	0.5	0.043	ED2	Prrx1		0.923	1.26057	0.846	1	1	EP2	S100a10
0.746	1.69881	0.492	0.565	0.097	ED1	Npdc1										0.731	2.2322	0.462	0.5	0.043	ED2	Aff3		0.923	1.20325	0.846	1	1	EP2	S100a11
0.746	1.33763	0.492	0.957	0.836	ED1	Nrep										0.731	1.17193	0.462	0.654	0.217	ED2	Antxr1		0.921	3.04538	0.842	0.952	0.385	EP2	Col3a1
0.746	1.08669	0.492	0.783	0.304	ED1	Pald1										0.729	1.64713	0.458	0.615	0.174	ED2	Msantd2		0.92	1.91762	0.84	0.976	0.615	EP2	Nrk
0.745	1.77588	0.49	0.522	0.034	ED1	Sox7										0.728	1.95021	0.456	0.5	0.087	ED2	Kif21b		0.919	1.29729	0.838	1	1	EP2	Gm6402
0.745	1.48587	0.49	0.826	0.541	ED1	Timp3										0.727	1.10489	0.454	0.962	0.826	ED2	Smad6		0.916	1.67938	0.832	1	1	EP2	Dcn
0.745	1.18093	0.49	0.783	0.415	ED1	Plod1										0.726	1.73631	0.452	0.577	0.13	ED2	Mfap4		0.91	1.6836	0.82	1	1	EP2	Col1a2
0.743	2.03294	0.486	0.522	0.053	ED1	Elmo1										0.726	1.18367	0.452	0.769	0.391	ED2	Nek7		0.91	1.42206	0.82	1	1	EP2	Rn45s
0.741	2.46048	0.482	0.522	0.058	ED1	Dhh										0.725	1.47017	0.45	0.654	0.348	ED2	Gabpa		0.9	1.76354	0.8	0.976	0.923	EP2	Serinc3
0.741	1.71814	0.482	0.565	0.092	ED1	Prkch										0.724	4.89652	0.448	0.538	0.174	ED2	Lum		0.89	1.12105	0.78	0.952	0.385	EP2	Oaz1
0.74	1.68336	0.48	0.522	0.063	ED1	Art4										0.724	1.91939	0.448	0.577	0.217	ED2	Clmp		0.888	1.01573	0.776	1	1	EP2	Rps12
0.74	1.3991	0.48	0.652	0.213	ED1	Bmper										0.724	1.88827	0.448	0.615	0.217	ED2	Kctd3		0.885	1.14787	0.77	1	0.769	EP2	Gm12657
0.74	1.22584	0.48	0.87	0.667	ED1	Nmt2										0.724	1.13295	0.448	0.923	0.652	ED2	Tgfbi		0.883	1.3744	0.766	1	1	EP2	Atf4
0.739	2.57288	0.478	0.522	0.068	ED1	Flt1										0.723	1.21795	0.446	0.808	0.609	ED2	Cbr1		0.883	1.03452	0.766	1	1	EP2	Cst3
0.739	1.51206	0.478	0.652	0.217	ED1	Cd38										0.722	1.62554	0.444	0.731	0.391	ED2	Ppt1		0.881	2.33117	0.762	0.786	0.077	EP2	Cd82
0.739	1.16537	0.478	0.87	0.681	ED1	Ufd1l										0.721	2.76927	0.442	0.615	0.261	ED2	Mgp		0.877	1.64321	0.754	0.976	0.538	EP2	Tmem255a
0.737	2.02023	0.474	0.522	0.068	ED1	Mogat2										0.721	1.01657	0.442	1	0.609	ED2	Serpine2		0.876	1.69043	0.752	0.976	0.462	EP2	Col1a1
0.737	1.6755	0.474	0.739	0.396	ED1	Zfp948										0.719	2.40126	0.438	0.538	0.13	ED2	Car3		0.874	1.25199	0.748	1	1	EP2	Cdh11
0.736	2.4901	0.472	0.522	0.053	ED1	Clec14a										0.719	1.11999	0.438	0.769	0.348	ED2	Sepn1		0.873	2.08296	0.746	0.976	0.769	EP2	Kcne1l
0.736	2.11142	0.472	0.652	0.28	ED1	Hbegf										0.717	3.00766	0.434	0.5	0.087	ED2	Msx2		0.873	1.3818	0.746	0.976	0.923	EP2	B4galt1
0.736	1.4439	0.472	0.696	0.382	ED1	Zeb1										0.717	1.86568	0.434	0.615	0.217	ED2	Scrn1		0.87	2.11167	0.74	0.952	0.538	EP2	Emp3
0.735	2.90126	0.47	0.478	0.014	ED1	Sox17										0.717	1.7659	0.434	0.5	0.087	ED2	Atoh8		0.869	1.46758	0.738	0.976	0.769	EP2	2410006H16Rik
0.735	2.38393	0.47	0.565	0.126	ED1	Itpr2										0.717	1.2263	0.434	0.577	0.174	ED2	Ddr1		0.862	1.55429	0.724	0.976	0.769	EP2	S100a6
0.733	1.96761	0.466	0.696	0.454	ED1	Cd9										0.717	1.05426	0.434	1	0.783	ED2	Nucks1		0.86	1.72067	0.72	0.881	0.462	EP2	Stom
0.733	1.57091	0.466	0.739	0.353	ED1	Klf10										0.716	1.09592	0.432	0.731	0.391	ED2	Sema6d		0.858	1.12974	0.716	0.976	0.769	EP2	Mgst1
0.731	1.34655	0.462	0.739	0.415	ED1	Stk38l										0.715	1.26552	0.43	0.731	0.435	ED2	Cdc42ep4		0.857	1.06541	0.714	1	0.846	EP2	Tmem176b
0.731	1.33841	0.462	0.696	0.319	ED1	Bmp1										0.714	1.92307	0.428	0.5	0.13	ED2	Csf2ra		0.853	1.36547	0.706	1	1	EP2	Rbp1
0.729	2.52736	0.458	0.478	0.019	ED1	Tnfaip2										0.714	1.76371	0.428	0.538	0.13	ED2	Robo2		0.853	1.31791	0.706	1	0.769	EP2	Clk1
0.729	1.94353	0.458	0.522	0.097	ED1	Adam15										0.714	1.11232	0.428	0.577	0.217	ED2	Apc		0.852	1.45415	0.704	1	0.923	EP2	Nnat
0.729	1.65218	0.458	0.696	0.43	ED1	Klf3										0.713	1.70163	0.426	0.577	0.174	ED2	Cdon		0.852	1.34656	0.704	0.952	0.846	EP2	Pdlim2
0.729	1.32329	0.458	0.87	0.686	ED1	Cd24a										0.713	1.37674	0.426	0.885	0.609	ED2	Mapk6		0.848	1.50899	0.696	0.952	0.538	EP2	Gpm6a
0.728	2.13722	0.456	0.478	0.029	ED1	Arhgef15										0.712	2.26994	0.424	0.462	0.043	ED2	Baalc		0.846	2.25343	0.692	0.81	0.308	EP2	Ifi30
0.728	1.7818	0.456	0.565	0.126	ED1	Gata3										0.712	2.03474	0.424	0.615	0.348	ED2	Znrf3		0.846	2.14994	0.692	0.857	0.846	EP2	Sdpr
0.727	1.77372	0.454	0.522	0.077	ED1	Thbd										0.712	1.17087	0.424	0.615	0.217	ED2	Mccc1		0.846	1.38229	0.692	0.952	0.769	EP2	Selm
0.727	1.55776	0.454	0.696	0.362	ED1	Serpinf1										0.712	1.14694	0.424	0.769	0.522	ED2	Dazap1		0.844	1.05269	0.688	1	0.846	EP2	Pola2
0.726	1.83241	0.452	0.739	0.459	ED1	Tspan12										0.711	1.30756	0.422	0.615	0.261	ED2	Sppl2a		0.842	1.70527	0.684	0.833	0.308	EP2	Arhgap18
0.726	1.7659	0.452	0.478	0.029	ED1	Scarf1										0.71	1.2815	0.42	0.808	0.609	ED2	Epha7		0.842	1.1273	0.684	1	1	EP2	Itm2b
0.726	1.30015	0.452	0.739	0.386	ED1	Rnf219										0.71	1.17322	0.42	0.654	0.261	ED2	Sft2d2		0.832	3.30483	0.664	0.69	0.077	EP2	Il18
0.726	1.06444	0.452	0.913	0.715	ED1	Capn2										0.709	1.69577	0.418	0.654	0.217	ED2	March6		0.832	2.11142	0.664	0.786	0.385	EP2	Dpp4
0.726	1.06242	0.452	0.783	0.454	ED1	Rgs3										0.709	1.30196	0.418	0.692	0.435	ED2	Zmym2		0.83	1.28473	0.66	0.952	0.769	EP2	Ptms
0.725	1.20017	0.45	0.609	0.193	ED1	Alg12										0.708	1.2126	0.416	0.808	0.609	ED2	Jam3		0.824	1.37526	0.648	1	1	EP2	Igfbp4
0.725	1.04236	0.45	0.696	0.357	ED1	Rai14										0.708	1.17508	0.416	0.731	0.522	ED2	Hnrnpll		0.823	1.37202	0.646	0.881	0.462	EP2	Zfp68
0.723	1.30905	0.446	0.652	0.324	ED1	Zcchc6										0.707	1.76805	0.414	0.538	0.174	ED2	Pde1a		0.821	1.23071	0.642	0.952	0.846	EP2	Ing4
0.723	1.142	0.446	0.696	0.377	ED1	Ncam1										0.707	1.29457	0.414	0.577	0.174	ED2	Gprasp1		0.82	1.73482	0.64	0.929	0.615	EP2	Fkbp7
0.723	1.00332	0.446	0.739	0.42	ED1	Ints4										0.706	1.50454	0.412	0.462	0.043	ED2	Atr		0.819	1.42431	0.638	0.857	0.538	EP2	Clk4
0.722	1.57436	0.444	0.783	0.396	ED1	Ggta1										0.705	1.11487	0.41	0.731	0.522	ED2	Rangrf		0.815	1.82142	0.63	0.857	0.615	EP2	Nrep
0.722	1.08116	0.444	0.783	0.464	ED1	Sec11c										0.704	2.16076	0.408	0.5	0.13	ED2	Srebf1		0.812	1.00956	0.624	0.976	0.923	EP2	Snhg6
0.721	1.55669	0.442	0.609	0.217	ED1	Efna1										0.704	1.81282	0.408	0.462	0.087	ED2	Efemp1		0.811	1.78423	0.622	0.762	0.154	EP2	Npnt
0.721	1.40281	0.442	0.478	0.034	ED1	Fgd5										0.704	1.03341	0.408	0.769	0.609	ED2	Rnf114		0.81	1.61379	0.62	0.833	0.385	EP2	Tmem176a
0.72	1.3882	0.44	0.609	0.232	ED1	Ano1										0.704	1.02094	0.408	0.769	0.391	ED2	Fam171a1		0.81	1.21913	0.62	0.905	0.462	EP2	Ghr
0.719	1.11672	0.438	0.739	0.488	ED1	Spr										0.702	1.90953	0.404	0.462	0.087	ED2	Oprl1		0.808	1.35293	0.616	1	1	EP2	Crip2
0.719	1.00527	0.438	0.826	0.599	ED1	Gpr180										0.702	1.3587	0.404	0.769	0.435	ED2	Ppp1r14a		0.807	2.02693	0.614	0.786	0.308	EP2	Sepp1
0.718	4.06238	0.436	0.478	0.063	ED1	Emcn										0.702	1.31264	0.404	0.654	0.261	ED2	Lrp6		0.806	1.01675	0.612	1	0.923	EP2	Gucy1a3
0.718	1.43413	0.436	0.522	0.087	ED1	Nipal4										0.702	1.2609	0.404	0.731	0.478	ED2	Syap1		0.805	1.6009	0.61	0.786	0.308	EP2	Atxn2l
0.718	1.10025	0.436	0.783	0.638	ED1	Tmed3										0.702	1.14491	0.404	0.885	0.565	ED2	Ttc4		0.803	2.08334	0.606	0.786	0.462	EP2	Ralgps2
0.717	1.03501	0.434	0.87	0.691	ED1	Nup93										0.702	1.09404	0.404	0.808	0.565	ED2	Pcmtd1		0.802	2.35369	0.604	0.667	0.077	EP2	Hmcn1
0.716	2.49356	0.432	0.609	0.246	ED1	Klf4										0.702	1.03088	0.404	0.731	0.609	ED2	Rbm14		0.802	1.73883	0.604	0.81	0.308	EP2	Ptrf
0.716	1.0831	0.432	0.739	0.391	ED1	Dennd5b										0.702	1.00332	0.404	0.769	0.609	ED2	Pnrc1		0.802	1.72689	0.604	0.905	0.769	EP2	Prkcdbp
0.715	1.0128	0.43	0.783	0.604	ED1	Rcan1										0.701	1.29153	0.402	0.808	0.478	ED2	Camk1		0.802	1.12279	0.604	0.952	0.769	EP2	Myadm
0.714	1.14277	0.428	0.739	0.493	ED1	Stx18										0.701	1.28271	0.402	0.577	0.217	ED2	Trove2		0.799	2.53513	0.598	0.643	0.077	EP2	Ddit4l
0.712	2.9471	0.424	0.478	0.087	ED1	Exoc3l4										0.701	1.26978	0.402	0.615	0.304	ED2	Adgre5		0.798	1.11522	0.596	0.929	0.615	EP2	Snhg18
0.712	1.34431	0.424	0.609	0.232	ED1	Esyt1										0.701	1.24851	0.402	0.692	0.391	ED2	Synpo		0.795	1.28104	0.59	0.952	0.769	EP2	1500012F01Rik
0.711	1.45299	0.422	0.522	0.126	ED1	Pros1										0.701	1.08563	0.402	0.692	0.304	ED2	Nsmaf		0.793	1.09207	0.586	0.952	0.692	EP2	1110038B12Rik
0.71	3.85763	0.42	0.435	0.019	ED1	Nts																		0.793	1.00043	0.586	0.952	1	EP2	Sh3bgrl
0.71	1.20859	0.42	0.565	0.188	ED1	Sorbs3																		0.791	1.95667	0.582	0.667	0.077	EP2	Tnnt1
0.709	1.9347	0.418	0.435	0.019	ED1	Vwf																		0.791	1.85755	0.582	0.786	0.385	EP2	Tmem37
0.709	1.13147	0.418	0.783	0.565	ED1	Gata5																		0.791	1.1487	0.582	0.905	0.615	EP2	Tspo
0.708	1.37998	0.416	0.478	0.063	ED1	She																		0.784	1.84093	0.568	0.643	0.077	EP2	Ebp
0.707	1.53621	0.414	0.478	0.072	ED1	Prickle2																		0.78	1.61855	0.56	0.81	0.692	EP2	Smap1
0.706	1.03648	0.412	0.696	0.449	ED1	D10Wsu102e																		0.778	1.61027	0.556	0.667	0.077	EP2	Bgn
0.705	1.04184	0.41	0.913	0.589	ED1	Il11ra1																		0.778	1.17629	0.556	1	1	EP2	B2m
0.704	1.92301	0.408	0.565	0.242	ED1	Trim47																		0.777	1.17732	0.554	0.976	0.923	EP2	Gpx7
0.704	1.78572	0.408	0.435	0.029	ED1	Thsd1																		0.771	1.12465	0.542	1	0.846	EP2	Eva1b
0.704	1.43734	0.408	0.435	0.029	ED1	Plaur																		0.769	2.12503	0.538	0.667	0.231	EP2	Cox6a2
0.704	1.28352	0.408	0.652	0.329	ED1	Mov10																		0.769	1.15742	0.538	0.905	0.538	EP2	Hsd11b2
0.704	1.04619	0.408	0.783	0.575	ED1	Elovl1																		0.769	1.08423	0.538	0.881	0.538	EP2	Snhg8
0.703	1.01768	0.406	0.652	0.329	ED1	Asun																		0.768	1.95478	0.536	0.643	0.154	EP2	Cox6b2
0.702	1.75127	0.404	0.609	0.237	ED1	Nedd9																		0.767	3.9461	0.534	0.667	0.231	EP2	Lum
0.702	1.13751	0.404	0.652	0.333	ED1	Cept1																		0.767	1.77573	0.534	0.595	0.077	EP2	Lrp1
0.701	1.3011	0.402	0.652	0.329	ED1	Slc43a1																		0.764	1.34466	0.528	0.81	0.615	EP2	Gamt
0.701	1.13982	0.402	0.652	0.319	ED1	Pgm1																		0.763	1.49846	0.526	0.786	0.462	EP2	Pdcd4
0.996	3.91879	0.992	1	0.221	ED2	Twist1																		0.762	1.19773	0.524	1	0.923	EP2	Myl9
0.975	3.27538	0.95	1	0.319	ED2	Cthrc1																		0.762	1.08768	0.524	0.952	0.923	EP2	Golm1
0.963	2.23019	0.926	1	0.279	ED2	Pdgfra																		0.758	1.29446	0.516	0.833	0.538	EP2	Sertad1
0.959	3.71628	0.918	0.962	0.255	ED2	Postn																		0.756	1.22654	0.512	1	0.923	EP2	Crip1
0.948	2.33588	0.896	1	0.765	ED2	Pdlim3																		0.755	1.9994	0.51	0.738	0.538	EP2	Bhlhe40
0.948	2.18582	0.896	1	0.588	ED2	Hapln1																		0.755	1.49682	0.51	0.857	0.538	EP2	Smarca1
0.945	2.20839	0.89	1	0.338	ED2	Ociad2																		0.752	1.06829	0.504	0.738	0.308	EP2	Fbln1
0.94	2.25545	0.88	1	0.784	ED2	Vcan																		0.75	2.3916	0.5	0.5	0	EP2	BC100530
0.939	3.11547	0.878	0.923	0.123	ED2	Col9a1																		0.75	1.48142	0.5	0.69	0.308	EP2	Ppp1r13b
0.935	2.36505	0.87	1	0.333	ED2	Ncam1																		0.748	1.31564	0.496	0.738	0.462	EP2	Spty2d1
0.934	2.21123	0.868	1	0.358	ED2	Igf1																		0.748	1.20533	0.496	0.833	0.462	EP2	Sulf1
0.933	2.68369	0.866	0.923	0.098	ED2	Hmgcs2																		0.746	1.5395	0.492	0.643	0.154	EP2	Rnase4
0.93	2.59399	0.86	1	0.539	ED2	Tcf12																		0.746	1.21638	0.492	0.833	0.769	EP2	Nme3
0.929	2.06172	0.858	1	0.76	ED2	Ugdh																		0.745	1.03055	0.49	0.69	0.308	EP2	Tsc22d3
0.921	3.01406	0.842	0.923	0.245	ED2	Ackr3																		0.741	1.30097	0.482	0.833	0.462	EP2	Jup
0.921	1.37842	0.842	1	0.868	ED2	Txndc5																		0.739	1.022	0.478	0.69	0.308	EP2	Enpp4
0.919	2.06039	0.838	1	0.574	ED2	Col3a1																		0.738	4.58073	0.476	0.476	0	EP2	Mgp
0.919	1.65266	0.838	1	0.319	ED2	Mmp2																		0.738	2.80075	0.476	0.476	0	EP2	Colec11
0.917	2.4806	0.834	0.962	0.441	ED2	Smad6																		0.738	2.00862	0.476	0.476	0	EP2	Igfbp7
0.917	2.26739	0.834	0.962	0.206	ED2	Igfbp7																		0.738	1.56699	0.476	0.571	0.154	EP2	Wnt5b
0.915	2.89615	0.83	0.923	0.206	ED2	Tgfbi																		0.738	1.32993	0.476	0.476	0	EP2	Pdk2
0.915	1.61663	0.83	1	0.363	ED2	Emilin1																		0.736	1.31836	0.472	0.929	0.692	EP2	Cbr1
0.906	2.03279	0.812	1	0.848	ED2	Mfap2																		0.732	1.07761	0.464	0.786	0.769	EP2	Cir1
0.905	1.68821	0.81	1	0.877	ED2	Tagln2																		0.731	1.81442	0.462	0.524	0.077	EP2	Ddx25
0.893	1.12015	0.786	1	0.931	ED2	Cd63																		0.73	1.49916	0.46	0.786	0.462	EP2	Fmod
0.891	2.18525	0.782	0.923	0.314	ED2	Arhgef40																		0.729	1.31129	0.458	0.619	0.231	EP2	Msrb2
0.891	1.88932	0.782	1	0.672	ED2	Tbx20																		0.728	1.07659	0.456	0.548	0.154	EP2	Vcpkmt
0.891	1.74529	0.782	0.962	0.324	ED2	Serpinf1																		0.727	1.92427	0.454	0.619	0.231	EP2	Smpx
0.89	1.95176	0.78	0.962	0.294	ED2	Bgn																		0.726	1.68819	0.452	0.452	0	EP2	Kirrel2
0.888	2.7473	0.776	0.846	0.221	ED2	Snai1																		0.725	1.73424	0.45	0.619	0.308	EP2	Lars2
0.887	1.93701	0.774	0.885	0.211	ED2	Itgb5																		0.723	1.76227	0.446	0.571	0.231	EP2	Dbndd2
0.886	2.08582	0.772	1	0.623	ED2	Serpine2																		0.723	1.36126	0.446	0.643	0.231	EP2	Agpat4
0.884	1.4874	0.768	1	0.789	ED2	Fbn2																		0.723	1.17213	0.446	0.833	0.692	EP2	Dsp
0.882	3.48345	0.764	0.808	0.078	ED2	Papss2																		0.718	1.33369	0.436	0.69	0.385	EP2	Serinc5
0.879	1.69243	0.758	0.923	0.181	ED2	Limch1																		0.718	1.06426	0.436	0.81	0.538	EP2	Sp3os
0.877	1.16629	0.754	0.923	0.162	ED2	Ltbp4																		0.716	1.35915	0.432	0.714	0.462	EP2	1110059G10Rik
0.876	1.75466	0.752	1	0.569	ED2	Lmo4																		0.715	1.18154	0.43	0.881	0.615	EP2	Lrrcc1
0.875	2.10429	0.75	0.923	0.515	ED2	Ltbp1																		0.714	1.75731	0.428	0.548	0.231	EP2	Nkain3
0.874	2.29014	0.748	0.846	0.191	ED2	Tmem86a																		0.714	1.27236	0.428	0.929	0.846	EP2	Spon1
0.873	2.1382	0.746	0.885	0.23	ED2	Lmcd1																		0.714	1.13721	0.428	0.429	0	EP2	Nudt22
0.873	1.90485	0.746	0.846	0.181	ED2	Sdc3																		0.713	1.39521	0.426	0.881	0.769	EP2	Tagln
0.872	1.88785	0.744	0.923	0.23	ED2	Eng																		0.712	1.42144	0.424	0.548	0.154	EP2	Selenbp1
0.87	1.07841	0.74	1	0.76	ED2	Mpzl1																		0.712	1.38166	0.424	0.595	0.308	EP2	Toporsos
0.869	1.13484	0.738	1	0.775	ED2	Ptms																		0.712	1.03129	0.424	0.905	0.692	EP2	Trpm7
0.869	1.1152	0.738	1	0.833	ED2	Fscn1																		0.711	1.79013	0.422	0.524	0.154	EP2	Mmp11
0.866	3.30149	0.732	0.808	0.147	ED2	Htra1																		0.711	1.17226	0.422	0.619	0.231	EP2	Brox
0.866	2.11096	0.732	0.962	0.5	ED2	Sox9																		0.711	1.02394	0.422	1	1	EP2	Maged2
0.866	2.03055	0.732	0.923	0.407	ED2	Phldb2																		0.71	1.25168	0.42	0.738	0.615	EP2	Rgs3
0.865	1.26163	0.73	1	0.534	ED2	Fbln2																		0.71	1.10858	0.42	0.69	0.462	EP2	Rasl11a
0.863	1.40268	0.726	0.962	0.485	ED2	Papss1																		0.705	3.05368	0.41	0.452	0.077	EP2	Pdgfrb
0.862	2.57669	0.724	0.885	0.387	ED2	Spint2																		0.705	1.74233	0.41	0.571	0.308	EP2	Hacd4
0.861	1.12804	0.722	1	0.936	ED2	B2m																		0.705	1.70522	0.41	0.786	0.692	EP2	Anxa1
0.86	2.57893	0.72	0.808	0.221	ED2	Col9a3																		0.702	1.46564	0.404	0.548	0.154	EP2	Adamts5
0.859	1.22933	0.718	0.962	0.382	ED2	Olfml3																		0.701	1.09229	0.402	0.619	0.231	EP2	P3h3
0.855	2.86492	0.71	0.808	0.172	ED2	Mecom																		0.701	1.02749	0.402	0.976	0.846	EP2	Sdc2
0.853	2.13694	0.706	0.962	0.397	ED2	Akr1b8
0.853	1.85032	0.706	0.846	0.211	ED2	Edil3
0.85	1.7457	0.7	1	0.574	ED2	Meis2
0.848	1.43204	0.696	0.962	0.52	ED2	Lhfp
0.847	2.48005	0.694	0.769	0.108	ED2	Crispld1
0.846	2.27987	0.692	0.808	0.147	ED2	Sox5
0.846	1.83457	0.692	0.885	0.27	ED2	Tubb3
0.838	1.10021	0.676	0.962	0.696	ED2	C430049B03Rik
0.837	1.13527	0.674	1	0.931	ED2	Ctnnb1
0.836	1.5723	0.672	0.885	0.422	ED2	Lef1
0.836	1.04285	0.672	1	0.922	ED2	Rcn3
0.834	2.30589	0.668	0.808	0.181	ED2	Dchs1
0.833	1.58434	0.666	0.885	0.309	ED2	Cyth3
0.833	1.40592	0.666	0.846	0.397	ED2	Cnpy4
0.832	1.13224	0.664	1	0.755	ED2	Flna
0.832	1.09065	0.664	0.962	0.667	ED2	H2afy2
0.831	1.95196	0.662	0.846	0.255	ED2	Fgfrl1
0.829	1.79571	0.658	0.923	0.392	ED2	Kitl
0.827	2.37558	0.654	0.692	0.044	ED2	Tmem119
0.825	1.6676	0.65	0.808	0.24	ED2	Gpc1
0.825	1.1424	0.65	0.923	0.456	ED2	Lasp1
0.822	1.43263	0.644	1	0.843	ED2	Marcks
0.821	1.11135	0.642	1	0.833	ED2	Id1
0.82	1.07251	0.64	1	0.77	ED2	Ckap4
0.819	1.59805	0.638	0.923	0.701	ED2	Gata6
0.818	1.77886	0.636	0.731	0.142	ED2	Sncaip
0.817	1.04322	0.634	1	0.583	ED2	Efemp2
0.816	2.32802	0.632	0.769	0.221	ED2	Ppp1r14a
0.816	1.03528	0.632	0.962	0.647	ED2	Casp3
0.815	1.20084	0.63	0.846	0.289	ED2	Ramp2
0.814	1.94625	0.628	0.769	0.176	ED2	St3gal4
0.814	1.19393	0.628	0.962	0.574	ED2	Dbn1
0.814	1.1515	0.628	1	0.745	ED2	Leprot
0.812	1.95222	0.624	0.731	0.137	ED2	2610035D17Rik
0.812	1.16871	0.624	1	0.848	ED2	Gata4
0.811	1.40262	0.622	0.923	0.392	ED2	Acot1
0.81	1.15043	0.62	1	0.608	ED2	Golim4
0.809	2.98417	0.618	0.769	0.348	ED2	Nkd1
0.809	1.1784	0.618	0.962	0.686	ED2	Gng10
0.809	1.05016	0.618	0.962	0.578	ED2	Il11ra1
0.808	1.78747	0.616	0.731	0.127	ED2	Garnl3
0.808	1.61044	0.616	0.885	0.382	ED2	Timp2
0.807	2.25119	0.614	0.808	0.397	ED2	Epha7
0.806	1.84563	0.612	0.654	0.054	ED2	Antxr1
0.806	1.19838	0.612	0.923	0.583	ED2	Myo1b
0.805	1.29495	0.61	0.846	0.407	ED2	Tmem64
0.804	1.98997	0.608	0.769	0.314	ED2	Lpar1
0.803	1.04804	0.606	1	0.559	ED2	Snhg5
0.8	1.02247	0.6	0.923	0.657	ED2	Litaf
0.799	1.48947	0.598	0.885	0.456	ED2	Mmp14
0.799	1.34303	0.598	0.846	0.348	ED2	Adam19
0.799	1.26271	0.598	0.923	0.544	ED2	Fam198b
0.798	1.89867	0.596	0.808	0.382	ED2	Flnb
0.798	1.34622	0.596	0.885	0.397	ED2	Col5a2
0.796	1.39773	0.592	0.769	0.26	ED2	Rnf130
0.796	1.33035	0.592	0.769	0.201	ED2	Gas7
0.796	1.00139	0.592	1	0.848	ED2	Ddah2
0.795	1.77952	0.59	0.731	0.196	ED2	Bmper
0.795	1.54741	0.59	0.885	0.49	ED2	Lima1
0.795	1.15683	0.59	0.923	0.583	ED2	Tcf3
0.794	1.25147	0.588	1	0.691	ED2	Gpx7
0.791	1.67873	0.582	0.923	0.471	ED2	Socs2
0.791	1.06349	0.582	0.923	0.779	ED2	Haus7
0.789	1.90639	0.578	0.692	0.181	ED2	Smad1
0.789	1.29064	0.578	0.808	0.471	ED2	Fam3c
0.786	1.13891	0.572	0.962	0.475	ED2	Trrap
0.786	1.13549	0.572	0.923	0.623	ED2	Nfib
0.783	1.80065	0.566	0.808	0.485	ED2	Fzd3
0.783	1.22546	0.566	0.731	0.191	ED2	Rhoj
0.783	1.15845	0.566	0.923	0.554	ED2	Fzd2
0.782	1.22631	0.564	0.692	0.176	ED2	Kdm3b
0.781	2.01365	0.562	0.731	0.221	ED2	Unc5c
0.78	1.57922	0.56	0.692	0.181	ED2	Ptprg
0.779	1.43029	0.558	0.846	0.402	ED2	Tgif1
0.777	1.60195	0.554	0.731	0.23	ED2	Dact3
0.777	1.11913	0.554	0.923	0.686	ED2	Dap
0.776	1.59797	0.552	0.731	0.26	ED2	Fgfr2
0.776	1.11633	0.552	0.846	0.314	ED2	Lrp1
0.775	1.50134	0.55	0.808	0.275	ED2	Enc1
0.774	2.48524	0.548	0.577	0.039	ED2	Twist2
0.774	1.03072	0.548	1	0.941	ED2	Fn1
0.772	2.63336	0.544	0.577	0.064	ED2	Klf1
0.772	2.11855	0.544	0.615	0.093	ED2	Adgre5
0.772	1.96656	0.544	0.654	0.176	ED2	Gli3
0.771	1.6749	0.542	0.769	0.299	ED2	Smad7
0.771	1.4684	0.542	0.769	0.392	ED2	Thbs1
0.771	1.32876	0.542	0.615	0.078	ED2	Tbx3
0.769	1.08975	0.538	0.962	0.809	ED2	Hbp1
0.769	1.08886	0.538	0.654	0.137	ED2	Pdgfrb
0.768	1.05087	0.536	1	0.799	ED2	Slc38a2
0.767	1.48918	0.534	0.808	0.436	ED2	Fat1
0.765	2.24981	0.53	0.577	0.059	ED2	Pde7b
0.765	1.83573	0.53	0.808	0.529	ED2	Sox4
0.764	2.42136	0.528	0.577	0.083	ED2	Clmp
0.764	1.417	0.528	0.731	0.235	ED2	Sema6d
0.763	1.93458	0.526	0.538	0.015	ED2	Epha3
0.763	1.24047	0.526	0.846	0.471	ED2	Chsy1
0.763	1.23015	0.526	0.692	0.157	ED2	Elk3
0.762	1.62843	0.524	0.731	0.314	ED2	Cdc42ep4
0.761	1.26	0.522	0.885	0.657	ED2	Spin1
0.76	1.24088	0.52	0.846	0.407	ED2	Sept6
0.759	1.04434	0.518	0.923	0.642	ED2	Usp22
0.758	1.88544	0.516	0.615	0.113	ED2	Gata3
0.758	1.31946	0.516	0.808	0.51	ED2	Gnb4
0.758	1.04997	0.516	0.885	0.662	ED2	Ppfibp1
0.756	1.28728	0.512	0.692	0.211	ED2	Specc1
0.756	1.01271	0.512	0.923	0.407	ED2	Slc39a6
0.754	1.41303	0.508	0.731	0.353	ED2	Qpct
0.753	1.37942	0.506	0.692	0.24	ED2	Synpo
0.753	1.06345	0.506	0.846	0.436	ED2	Cdc42ep5
0.751	1.00698	0.502	0.923	0.657	ED2	Ccdc88a
0.75	2.53525	0.5	0.538	0.049	ED2	Sall3
0.75	1.32512	0.5	0.577	0.083	ED2	Rarg
0.749	1.15154	0.498	0.885	0.652	ED2	Rcc2
0.749	1.14518	0.498	0.731	0.343	ED2	Fam212a
0.748	1.05871	0.496	0.808	0.392	ED2	Nfia
0.747	1.3261	0.494	0.692	0.216	ED2	Man2a2
0.745	1.33206	0.49	0.846	0.48	ED2	Map4k4
0.742	1.21696	0.484	0.808	0.451	ED2	Angptl2
0.741	1.23234	0.482	0.808	0.456	ED2	Traf4
0.74	1.90061	0.48	0.577	0.142	ED2	Boc
0.74	1.45287	0.48	0.538	0.069	ED2	Nfix
0.74	1.23987	0.48	0.731	0.363	ED2	Cd276
0.74	1.04069	0.48	0.731	0.328	ED2	Ptk7
0.739	1.18536	0.478	0.731	0.333	ED2	6330403K07Rik
0.738	1.54413	0.476	0.692	0.309	ED2	Adgrl1
0.738	1.4501	0.476	0.769	0.485	ED2	Rbms3
0.737	1.69831	0.474	0.577	0.152	ED2	Has2
0.737	1.04877	0.474	0.923	0.701	ED2	Ssbp3
0.735	1.58346	0.47	0.615	0.181	ED2	Lhfpl2
0.735	1.29624	0.47	0.615	0.176	ED2	Pcdh18
0.735	1.13374	0.47	0.692	0.304	ED2	Aldh2
0.735	1.13252	0.47	0.769	0.363	ED2	Fam171a1
0.732	1.67046	0.464	0.615	0.206	ED2	Nkain4
0.732	1.34865	0.464	0.769	0.461	ED2	Adpgk
0.732	1.13351	0.464	0.731	0.382	ED2	Tspan14
0.731	1.00769	0.462	0.808	0.49	ED2	Ndfip2
0.73	1.22484	0.46	0.731	0.377	ED2	Syap1
0.729	2.53044	0.458	0.462	0.005	ED2	Baalc
0.729	1.54658	0.458	0.692	0.333	ED2	Skil
0.729	1.53959	0.458	0.731	0.377	ED2	Ick
0.728	1.74489	0.456	0.615	0.221	ED2	Pxdc1
0.727	1.91369	0.454	0.615	0.221	ED2	Mgp
0.727	1.41619	0.454	0.654	0.309	ED2	Zfp704
0.727	1.14039	0.454	0.769	0.407	ED2	Rhog
0.726	2.09778	0.452	0.538	0.132	ED2	Robo2
0.726	1.48896	0.452	0.769	0.51	ED2	Unc5b
0.724	1.83704	0.448	0.538	0.118	ED2	Adarb1
0.724	1.39752	0.448	0.846	0.623	ED2	Phf14
0.722	2.66669	0.444	0.5	0.069	ED2	Prrx1
0.722	1.22486	0.444	0.885	0.574	ED2	Mapk6
0.722	1.19063	0.444	0.808	0.48	ED2	Sipa1l1
0.722	1.18079	0.444	0.846	0.529	ED2	Caml
0.721	1.05852	0.442	0.769	0.485	ED2	Arrdc3
0.72	1.40954	0.44	0.615	0.211	ED2	Ulk1
0.719	1.40854	0.438	0.615	0.23	ED2	Gcnt1
0.718	1.7021	0.436	0.538	0.108	ED2	Dnm3os
0.718	1.62853	0.436	0.538	0.172	ED2	Pde1a
0.718	1.50223	0.436	0.5	0.078	ED2	Ppp1r36
0.718	1.42095	0.436	0.692	0.436	ED2	Cdc25a
0.718	1.40566	0.436	0.5	0.064	ED2	Fam19a5
0.717	1.70651	0.434	0.615	0.221	ED2	Msantd2
0.717	1.10219	0.434	0.654	0.24	ED2	Tmtc3
0.716	1.15775	0.432	0.846	0.623	ED2	Ptprs
0.716	1.05115	0.432	0.808	0.475	ED2	Numa1
0.715	1.5572	0.43	0.5	0.088	ED2	Kif21b
0.714	2.13507	0.428	0.577	0.201	ED2	Mfap4
0.714	1.96308	0.428	0.577	0.211	ED2	Rmdn2
0.714	1.46278	0.428	0.654	0.319	ED2	Smad5
0.713	2.16923	0.426	0.577	0.25	ED2	Stk17b
0.712	2.03071	0.424	0.615	0.348	ED2	Rtn1
0.712	1.32848	0.424	0.692	0.309	ED2	Arhgap28
0.711	1.7169	0.422	0.5	0.088	ED2	Chst11
0.711	1.71164	0.422	0.654	0.328	ED2	Brd1
0.711	1.07616	0.422	0.769	0.539	ED2	Dazap1
0.71	1.13003	0.42	0.692	0.309	ED2	Paip1
0.71	1.01419	0.42	0.808	0.676	ED2	Plscr1
0.709	1.57821	0.418	0.538	0.157	ED2	Slc27a3
0.709	1.43359	0.418	0.615	0.275	ED2	Vat1
0.709	1.20096	0.418	0.885	0.583	ED2	P3h1
0.709	1.03783	0.418	0.577	0.211	ED2	Tbc1d10a
0.709	1.00399	0.418	0.846	0.583	ED2	Fam168b
0.708	1.43898	0.416	0.577	0.162	ED2	Cdon
0.708	1.0453	0.416	0.769	0.461	ED2	Klhl22
0.707	1.43756	0.414	0.5	0.098	ED2	Foxc2
0.706	2.224	0.412	0.5	0.127	ED2	Foxp2
0.706	1.10224	0.412	0.692	0.324	ED2	Zkscan1
0.706	1.08199	0.412	0.692	0.461	ED2	Slc44a2
0.706	1.01363	0.412	0.692	0.324	ED2	Doc2a
0.705	1.38701	0.41	0.577	0.201	ED2	Robo1
0.704	1.3166	0.408	0.577	0.216	ED2	Dlg5
0.702	2.18603	0.404	0.5	0.123	ED2	Shisa2
0.702	1.14675	0.404	0.577	0.191	ED2	Zfp275
0.701	1.71316	0.402	0.577	0.24	ED2	Vangl1
0.701	1.20519	0.402	0.615	0.235	ED2	Scrn1
0.701	1.14499	0.402	0.538	0.142	ED2	Dusp9
0.701	1.06325	0.402	0.808	0.515	ED2	Snhg18
0.701	1.0383	0.402	0.692	0.373	ED2	Trio
0.967	2.49699	0.934	1	0.29	EP1	Itga4
0.963	1.85054	0.926	1	0.641	EP1	Pls3
0.955	2.30055	0.91	1	0.447	EP1	Lsp1
0.954	2.24205	0.908	1	0.825	EP1	Ccnd1
0.949	2.08477	0.898	1	0.502	EP1	Upk1b
0.948	1.84516	0.896	1	0.415	EP1	Wt1
0.946	2.34346	0.892	1	0.221	EP1	Lrrn4
0.943	2.02737	0.886	1	0.645	EP1	Pmp22
0.936	2.03597	0.872	1	0.272	EP1	Upk3b
0.936	1.79723	0.872	1	0.765	EP1	Pgp
0.935	1.82796	0.87	1	0.373	EP1	Flrt2
0.925	1.531	0.85	1	0.35	EP1	Tbx18
0.922	1.73038	0.844	1	0.235	EP1	Aldh1a1
0.921	1.32916	0.842	1	0.576	EP1	Ddr1
0.92	1.43463	0.84	1	0.714	EP1	Pvrl2
0.917	1.52075	0.834	1	0.332	EP1	Myrf
0.913	1.14446	0.826	1	0.829	EP1	Ruvbl2
0.905	1.36569	0.81	1	0.392	EP1	Zfp579
0.904	1.22734	0.808	1	0.627	EP1	Sfxn1
0.9	1.92068	0.8	1	0.659	EP1	Krt18
0.9	1.31423	0.8	1	0.382	EP1	Rnf128
0.898	2.32536	0.796	0.846	0.115	EP1	Hid1
0.897	1.52308	0.794	1	0.406	EP1	Sdc4
0.896	1.25444	0.792	1	0.433	EP1	Loxl1
0.895	1.67144	0.79	1	0.498	EP1	Rap2c
0.895	1.24427	0.79	1	0.263	EP1	Daam2
0.894	2.72501	0.788	0.846	0.147	EP1	Sfrp5
0.891	1.74744	0.782	1	0.553	EP1	Rnd3
0.89	1.27405	0.78	1	0.355	EP1	Axl
0.888	1.66381	0.776	0.923	0.258	EP1	Thsd4
0.887	1.27967	0.774	1	0.608	EP1	Fam178a
0.887	1.13858	0.774	1	0.71	EP1	Ptbp1
0.886	1.02359	0.772	1	0.931	EP1	Ewsr1
0.885	1.2079	0.77	1	0.452	EP1	Ly6e
0.884	1.20828	0.768	1	0.816	EP1	Phgdh
0.884	1.16366	0.768	1	0.608	EP1	Smim1
0.884	1.09794	0.768	1	0.585	EP1	Lbr
0.881	1.41948	0.762	0.923	0.184	EP1	Bcar3
0.881	1.34868	0.762	1	0.498	EP1	Plat
0.881	1.2966	0.762	1	0.806	EP1	Tubb6
0.881	1.21781	0.762	1	0.94	EP1	Cyb5a
0.881	1.20867	0.762	1	0.765	EP1	Fam213a
0.88	1.35186	0.76	1	0.253	EP1	Fah
0.878	1.31419	0.756	0.923	0.724	EP1	Zcchc3
0.878	1.12853	0.756	1	0.654	EP1	Nek6
0.877	1.72774	0.754	0.923	0.668	EP1	Akap12
0.877	1.37533	0.754	1	0.783	EP1	Igfbp5
0.877	1.2549	0.754	1	0.567	EP1	Ftsj3
0.876	1.39215	0.752	0.923	0.35	EP1	B4galt4
0.876	1.15874	0.752	1	0.811	EP1	Cgnl1
0.875	1.93849	0.75	0.923	0.461	EP1	Podxl
0.875	1.43414	0.75	1	0.571	EP1	Mycn
0.875	1.22726	0.75	1	0.594	EP1	Nadk
0.875	1.1012	0.75	1	0.581	EP1	Me2
0.874	1.98467	0.748	0.923	0.59	EP1	Krt8
0.874	1.35988	0.748	1	0.447	EP1	Slc9a3r2
0.873	2.10972	0.746	0.846	0.171	EP1	Ccdc92
0.873	1.88465	0.746	0.846	0.138	EP1	Actn3
0.873	1.0415	0.746	1	0.65	EP1	Umps
0.872	1.47174	0.744	0.923	0.332	EP1	Lsr
0.872	1.30897	0.744	1	0.558	EP1	Ppan
0.872	1.22196	0.744	1	0.571	EP1	Frmd4b
0.872	1.17241	0.744	0.923	0.194	EP1	Spry1
0.872	1.17038	0.744	1	0.765	EP1	Eif1a
0.871	1.85599	0.742	0.923	0.304	EP1	Tubb3
0.871	1.11807	0.742	1	0.7	EP1	Dkc1
0.87	1.74868	0.74	1	0.737	EP1	Ppp1r12a
0.869	1.53237	0.738	1	0.733	EP1	Atp2b1
0.869	1.32854	0.738	1	0.475	EP1	Amotl2
0.869	1.0499	0.738	0.923	0.175	EP1	Igdcc3
0.868	1.67803	0.736	0.923	0.594	EP1	Ccdc86
0.866	1.31879	0.732	1	0.382	EP1	Hey1
0.865	1.49148	0.73	0.923	0.433	EP1	Snx18
0.865	1.14567	0.73	1	0.687	EP1	Klf6
0.864	1.12435	0.728	1	0.825	EP1	Igf2bp1
0.863	1.30878	0.726	1	0.594	EP1	Tmem97
0.862	1.897	0.724	1	0.765	EP1	Srm
0.862	1.19246	0.724	1	0.502	EP1	Aldh9a1
0.862	1.0485	0.724	1	0.696	EP1	Tcof1
0.861	1.34237	0.722	0.923	0.336	EP1	Glul
0.857	1.27653	0.714	1	0.548	EP1	Snx7
0.856	1.29968	0.712	1	0.396	EP1	Basp1
0.855	1.21669	0.71	0.923	0.415	EP1	Rnf145
0.854	1.40696	0.708	0.923	0.341	EP1	Prkcb
0.854	1.17976	0.708	1	0.521	EP1	Sdad1
0.85	1.40613	0.7	1	0.567	EP1	Soat1
0.85	1.13241	0.7	0.923	0.24	EP1	Rab32
0.85	1.09946	0.7	1	0.825	EP1	Coro1c
0.849	1.04007	0.698	1	0.691	EP1	Dnajc3
0.848	1.45631	0.696	0.923	0.272	EP1	Mgarp
0.848	1.15745	0.696	1	0.475	EP1	Trmt2a
0.847	1.08662	0.694	1	0.548	EP1	Noc4l
0.845	1.15182	0.69	0.923	0.23	EP1	Stk26
0.845	1.13598	0.69	1	0.576	EP1	Nop2
0.844	1.01441	0.688	0.923	0.502	EP1	Smyd5
0.843	2.16984	0.686	0.692	0.009	EP1	6030407O03Rik
0.843	1.09055	0.686	1	0.618	EP1	Tbc1d15
0.843	1.00785	0.686	1	0.912	EP1	Nop56
0.842	1.28987	0.684	1	0.664	EP1	Syne2
0.839	1.36474	0.678	0.923	0.364	EP1	Mical1
0.839	1.25514	0.678	0.923	0.318	EP1	Gxylt1
0.839	1.20619	0.678	1	0.935	EP1	Ccnd2
0.839	1.11024	0.678	0.923	0.567	EP1	Lrrc59
0.838	1.5739	0.676	0.923	0.535	EP1	Krt19
0.837	1.88972	0.674	0.769	0.166	EP1	Eps8
0.836	1.32872	0.672	0.846	0.323	EP1	Arl4c
0.834	1.57466	0.668	0.769	0.134	EP1	Bnc1
0.833	2.7229	0.666	0.769	0.18	EP1	Car4
0.833	1.10396	0.666	1	0.922	EP1	Serp1
0.833	1.10048	0.666	1	0.627	EP1	Racgap1
0.833	1.01674	0.666	1	0.488	EP1	Peg3
0.832	1.1479	0.664	1	0.802	EP1	Hmga2
0.832	1.08744	0.664	1	0.774	EP1	Lyar
0.832	1.08684	0.664	1	0.585	EP1	Fuca1
0.831	1.03619	0.662	1	0.544	EP1	Rrs1
0.829	1.24797	0.658	0.846	0.244	EP1	Scrn1
0.829	1.18476	0.658	1	0.77	EP1	Nip7
0.829	1.17591	0.658	1	0.576	EP1	Ptprf
0.827	1.04771	0.654	1	0.82	EP1	Smtnl2
0.825	1.18229	0.65	0.923	0.369	EP1	Ctsf
0.825	1.08193	0.65	0.923	0.304	EP1	Aplp1
0.825	1.08158	0.65	0.923	0.392	EP1	Dse
0.825	1.02557	0.65	1	0.747	EP1	Rnf181
0.825	1.01983	0.65	1	0.737	EP1	Pcbp4
0.824	1.10429	0.648	1	0.664	EP1	Rrp15
0.824	1.08515	0.648	0.923	0.687	EP1	Ddx21
0.823	1.82192	0.646	0.692	0.041	EP1	Lipg
0.822	1.31008	0.644	0.846	0.359	EP1	Agfg2
0.821	1.88203	0.642	0.769	0.184	EP1	Enpp1
0.821	1.22621	0.642	0.923	0.539	EP1	Derl2
0.821	1.06306	0.642	0.846	0.323	EP1	Exosc6
0.82	1.15925	0.64	0.846	0.263	EP1	Pard6b
0.82	1.05938	0.64	0.923	0.35	EP1	Ptpn13
0.819	1.01306	0.638	1	0.654	EP1	Zmiz1
0.817	1.30421	0.634	0.769	0.161	EP1	Cpz
0.816	1.43961	0.632	0.769	0.18	EP1	Zdhhc2
0.816	1.06081	0.632	1	0.894	EP1	Zyx
0.816	1.01994	0.632	1	0.535	EP1	Nufip2
0.815	1.21743	0.63	0.769	0.138	EP1	Dok1
0.815	1.09604	0.63	0.923	0.622	EP1	Zfp664
0.815	1.08818	0.63	1	0.525	EP1	Map3k4
0.811	1.01187	0.622	1	0.774	EP1	Fbl
0.809	1.31994	0.618	0.769	0.221	EP1	Prkcz
0.809	1.25877	0.618	0.846	0.263	EP1	Slc4a2
0.809	1.08026	0.618	0.846	0.484	EP1	Wdr46
0.807	1.69723	0.614	0.923	0.35	EP1	Fam126a
0.804	1.25442	0.608	0.769	0.189	EP1	Ddx51
0.8	1.64033	0.6	0.692	0.143	EP1	Lhx9
0.8	1.21822	0.6	0.692	0.097	EP1	Nog
0.799	1.38424	0.598	0.692	0.106	EP1	Clcf1
0.799	1.27763	0.598	0.846	0.498	EP1	Rhou
0.799	1.21363	0.598	1	0.456	EP1	Grina
0.799	1.04047	0.598	0.923	0.567	EP1	Rrp1b
0.794	1.36756	0.588	0.769	0.212	EP1	Synm
0.791	1.43472	0.582	0.692	0.092	EP1	Steap1
0.791	1.00677	0.582	0.923	0.512	EP1	Mettl16
0.789	1.6161	0.578	0.615	0.037	EP1	Sorcs1
0.788	1.18868	0.576	0.692	0.138	EP1	Arhgdig
0.786	1.04276	0.572	0.846	0.507	EP1	Rcc1
0.785	1.56028	0.57	0.692	0.134	EP1	Cebpd
0.785	1.12524	0.57	0.923	0.65	EP1	Rras2
0.784	1.82839	0.568	1	0.853	EP1	Casc4
0.783	1.09067	0.566	0.769	0.263	EP1	Cdc42ep2
0.783	1.02082	0.566	0.692	0.129	EP1	Bicd1
0.782	1.34814	0.564	0.692	0.143	EP1	Tm4sf5
0.782	1.16607	0.564	0.846	0.364	EP1	Mns1
0.781	1.74411	0.562	0.615	0.065	EP1	Tulp2
0.777	1.48062	0.554	1	0.783	EP1	Loxl2
0.777	1.34371	0.554	0.615	0.06	EP1	B3gnt7
0.776	1.26301	0.552	0.615	0.069	EP1	Pcolce2
0.772	1.89046	0.544	0.615	0.115	EP1	Mbp
0.772	1.06285	0.544	0.769	0.276	EP1	Ints5
0.771	1.15696	0.542	0.769	0.244	EP1	Cryl1
0.771	1.05779	0.542	1	0.94	EP1	Manf
0.77	1.33135	0.54	0.846	0.705	EP1	Igfbp2
0.767	1.27324	0.534	0.615	0.088	EP1	Sowahd
0.766	2.02469	0.532	0.615	0.124	EP1	6030498E09Rik
0.766	1.13673	0.532	0.846	0.585	EP1	Sec23b
0.765	1.03625	0.53	0.692	0.203	EP1	Slc19a1
0.764	1.20127	0.528	0.692	0.198	EP1	Cdh3
0.761	1.21339	0.522	0.615	0.083	EP1	Gadd45a
0.759	1.18765	0.518	0.769	0.327	EP1	Prr5
0.745	1.47723	0.49	0.615	0.207	EP1	Parm1
0.743	1.3273	0.486	0.692	0.253	EP1	Bin1
0.743	1.15786	0.486	0.692	0.203	EP1	Csf1
0.742	1.6857	0.484	0.615	0.207	EP1	Ehd2
0.742	1.10089	0.484	0.923	0.479	EP1	Amer1
0.739	1.05573	0.478	0.692	0.3	EP1	Fpgs
0.738	1.20117	0.476	0.615	0.175	EP1	Wdr86
0.738	1.00647	0.476	0.615	0.147	EP1	Myo1d
0.735	1.32259	0.47	0.615	0.194	EP1	Ildr2
0.731	1.26843	0.462	0.769	0.406	EP1	Psrc1
0.73	1.00771	0.46	0.769	0.359	EP1	Rbm19
0.729	1.16314	0.458	0.769	0.465	EP1	Gramd3
0.727	1.13977	0.454	0.615	0.147	EP1	Armc9
0.726	1.23475	0.452	0.538	0.106	EP1	Loxl3
0.722	1.31377	0.444	0.462	0.014	EP1	Prrg4
0.72	1.29801	0.44	0.538	0.106	EP1	Dclk1
0.719	1.27451	0.438	0.538	0.134	EP1	Wnk3
0.716	1.15598	0.432	0.538	0.12	EP1	Zswim1
0.716	1.11019	0.432	0.923	0.631	EP1	Spc25
0.715	1.15781	0.43	0.538	0.152	EP1	Hps3
0.713	1.05695	0.426	0.462	0.032	EP1	Sh3gl3
0.707	1.45059	0.414	0.769	0.419	EP1	Nrf1
0.704	1.90549	0.408	0.462	0.078	EP1	Vwa1
0.703	1.0501	0.406	0.538	0.147	EP1	Plcb1
0.702	1.27798	0.404	0.462	0.06	EP1	Ccdc40
0.702	1.13227	0.404	0.538	0.161	EP1	Zim1
0.701	1.23839	0.402	0.538	0.129	EP1	Adcy1
0.991	3.86546	0.982	1	0.436	EP2	Dcn
0.989	2.67646	0.978	1	0.894	EP2	S100a10
0.972	2.18589	0.944	1	0.718	EP2	Tmem98
0.971	2.62871	0.942	1	0.191	EP2	Aplp1
0.969	3.29996	0.938	0.976	0.202	EP2	Aldh1a2
0.968	3.07971	0.936	0.976	0.17	EP2	Hpgd
0.968	2.45478	0.936	1	0.638	EP2	Ezr
0.967	2.72627	0.934	0.976	0.149	EP2	Tmem255a
0.966	2.69726	0.932	1	0.5	EP2	Col1a2
0.963	3.57709	0.926	0.976	0.314	EP2	Kcne1l
0.96	2.43026	0.92	1	0.468	EP2	Gucy1a3
0.954	2.84262	0.908	0.952	0.186	EP2	Pdlim2
0.954	2.25704	0.908	1	0.399	EP2	Tcf21
0.953	2.71121	0.906	0.952	0.133	EP2	Gpm6a
0.952	3.21319	0.904	0.976	0.447	EP2	S100a6
0.95	2.20666	0.9	1	0.346	EP2	Loxl1
0.949	2.51714	0.898	0.976	0.186	EP2	Serping1
0.949	2.14468	0.898	1	0.16	EP2	Upk3b
0.946	2.52266	0.892	0.952	0.149	EP2	Fah
0.942	1.99338	0.884	0.976	0.351	EP2	Nrk
0.941	2.32768	0.882	1	0.346	EP2	Ptn
0.937	1.93671	0.874	1	0.367	EP2	Ly6e
0.936	2.17882	0.872	0.952	0.16	EP2	Clca3a1
0.935	1.73606	0.87	1	0.633	EP2	Tmem108
0.932	2.40442	0.864	0.929	0.186	EP2	Sema3d
0.931	1.81395	0.862	1	0.314	EP2	Sdc4
0.93	1.90732	0.86	1	0.324	EP2	Wt1
0.928	2.14203	0.856	0.976	0.436	EP2	Mgst1
0.927	2.8359	0.854	0.905	0.09	EP2	Hsd11b2
0.927	2.00119	0.854	0.976	0.271	EP2	Ctsf
0.927	1.73505	0.854	1	0.399	EP2	Cdh11
0.926	2.09885	0.852	1	0.25	EP2	Tbx18
0.926	1.92515	0.852	1	0.67	EP2	Rbp1
0.922	2.35012	0.844	0.976	0.367	EP2	Col1a1
0.922	1.89886	0.844	1	0.495	EP2	Colec12
0.921	1.95505	0.842	1	0.415	EP2	Mmp23
0.918	2.64393	0.836	0.952	0.277	EP2	Apela
0.915	1.58184	0.83	1	0.787	EP2	Phgdh
0.913	2.23965	0.826	0.929	0.298	EP2	Pdpn
0.911	3.22763	0.822	0.905	0.234	EP2	Krt7
0.91	1.7201	0.82	0.929	0.122	EP2	Stk26
0.909	1.32849	0.818	0.976	0.761	EP2	Prickle3
0.908	2.02076	0.816	0.881	0.202	EP2	Stom
0.908	1.88699	0.816	0.976	0.553	EP2	Smim1
0.906	1.11822	0.812	1	0.931	EP2	Cstb
0.902	1.51065	0.804	1	0.729	EP2	Fam213a
0.901	1.93347	0.802	0.952	0.436	EP2	Upk1b
0.895	1.7208	0.79	1	0.388	EP2	Eva1b
0.89	2.28416	0.78	0.857	0.17	EP2	9930012K11Rik
0.89	1.2667	0.78	1	0.59	EP2	Pmp22
0.889	1.59801	0.778	0.952	0.239	EP2	Myrf
0.887	1.80279	0.774	0.952	0.367	EP2	Pcsk5
0.885	1.36546	0.77	1	0.809	EP2	Cald1
0.881	1.96772	0.762	0.857	0.133	EP2	Tmem151a
0.881	1.3099	0.762	1	0.91	EP2	Id3
0.88	1.58959	0.76	0.857	0.117	EP2	Creb3l1
0.88	1.41792	0.76	0.976	0.468	EP2	Gstm2
0.878	1.29109	0.756	0.976	0.335	EP2	Acot1
0.877	2.21083	0.754	0.833	0.133	EP2	Sulf1
0.877	1.35525	0.754	1	0.787	EP2	Alad
0.877	1.22771	0.754	1	0.362	EP2	Slc9a3r2
0.874	1.41741	0.748	1	0.495	EP2	Fbln2
0.871	2.24176	0.742	0.833	0.154	EP2	Aldh1a1
0.871	1.81982	0.742	0.881	0.223	EP2	Rpp25
0.87	2.03698	0.74	0.786	0.08	EP2	Cd82
0.869	1.23113	0.738	1	0.947	EP2	Anxa2
0.868	1.06348	0.736	1	0.771	EP2	Fkbp9
0.867	2.33494	0.734	0.786	0.096	EP2	Dpp4
0.863	1.48856	0.726	0.976	0.532	EP2	Arid5b
0.862	1.22466	0.724	1	0.707	EP2	Pcolce
0.862	1.1431	0.724	1	0.42	EP2	Plat
0.86	1.92609	0.72	0.833	0.197	EP2	Naaa
0.859	1.30002	0.718	0.976	0.559	EP2	B4galt1
0.857	2.48	0.714	0.786	0.096	EP2	Fmod
0.857	1.64676	0.714	0.81	0.122	EP2	Frmd7
0.857	1.08924	0.714	0.976	0.787	EP2	Parva
0.857	1.04849	0.714	1	0.904	EP2	Capn6
0.856	1.64447	0.712	0.976	0.527	EP2	Sdc2
0.856	1.49307	0.712	0.905	0.298	EP2	Flrt2
0.855	1.52667	0.71	0.952	0.532	EP2	Jam3
0.852	1.39137	0.704	1	0.713	EP2	Arxes2
0.851	2.07144	0.702	0.786	0.09	EP2	Ildr2
0.85	1.66022	0.7	0.833	0.197	EP2	Arhgap18
0.848	1.79794	0.696	0.929	0.404	EP2	Gas1
0.848	1.36202	0.696	0.952	0.617	EP2	Krt18
0.848	1.17194	0.696	0.881	0.293	EP2	Natd1
0.848	1.03602	0.696	1	0.83	EP2	Pola2
0.847	1.92985	0.694	0.786	0.165	EP2	Rab32
0.847	1.32036	0.694	0.929	0.473	EP2	Map3k1
0.847	1.27746	0.694	1	0.83	EP2	Nnat
0.847	1.01387	0.694	1	0.819	EP2	Pgrmc1
0.846	1.31927	0.692	0.976	0.468	EP2	Bcam
0.846	1.18569	0.692	1	0.702	EP2	Igfbp4
0.845	1.59816	0.69	0.929	0.473	EP2	Krt19
0.845	1.52088	0.69	1	0.612	EP2	Akap12
0.843	1.41179	0.686	0.929	0.606	EP2	Pigyl
0.841	2.1804	0.682	0.81	0.218	EP2	Efemp1
0.84	1.53624	0.68	0.929	0.436	EP2	Ptgis
0.84	1.51479	0.68	0.762	0.08	EP2	Csdc2
0.839	1.06018	0.678	1	0.883	EP2	Isyna1
0.838	1.06938	0.676	0.976	0.511	EP2	Tmem246
0.837	1.33874	0.674	0.881	0.25	EP2	Lsr
0.837	1.22023	0.674	0.976	0.553	EP2	Efemp2
0.836	1.80855	0.672	0.786	0.149	EP2	Arl4d
0.833	1.18347	0.666	0.952	0.495	EP2	Rnd3
0.832	2.55326	0.664	0.69	0.043	EP2	Il18
0.831	1.50027	0.662	0.905	0.394	EP2	Aebp1
0.83	2.69722	0.66	0.786	0.239	EP2	Anxa1
0.83	1.35195	0.66	0.905	0.457	EP2	Syngr2
0.829	1.31182	0.658	0.881	0.324	EP2	Zfp579
0.828	1.3057	0.656	0.952	0.59	EP2	Golm1
0.828	1.17979	0.656	0.952	0.537	EP2	Arhgap29
0.827	1.04601	0.654	1	0.5	EP2	Soat1
0.826	2.11557	0.652	0.714	0.122	EP2	Enpep
0.825	1.31008	0.65	0.786	0.149	EP2	Lrrn4
0.824	1.20014	0.648	0.976	0.681	EP2	P3h4
0.824	1.13323	0.648	0.976	0.691	EP2	2410006H16Rik
0.823	1.35619	0.646	0.881	0.314	EP2	Rnf128
0.823	1.06257	0.646	0.976	0.612	EP2	Slc16a1
0.822	1.38399	0.644	0.881	0.314	EP2	Hey1
0.821	1.8241	0.642	0.762	0.165	EP2	Cryl1
0.821	1.55951	0.642	0.881	0.335	EP2	Vasn
0.818	1.97056	0.636	0.667	0.037	EP2	Pkhd1l1
0.815	1.34753	0.63	0.881	0.404	EP2	1190002N15Rik
0.813	1.21777	0.626	0.833	0.277	EP2	Pdgfa
0.81	1.26203	0.62	0.857	0.287	EP2	Axl
0.809	1.36014	0.618	0.976	0.511	EP2	Plxnb2
0.807	1.25946	0.614	1	0.644	EP2	Cmtm3
0.806	2.52102	0.612	0.643	0.048	EP2	Ddit4l
0.804	1.20747	0.608	0.81	0.277	EP2	Ifi30
0.803	1.35037	0.606	0.857	0.372	EP2	D15Ertd621e
0.802	2.27712	0.604	0.69	0.16	EP2	Rasl11a
0.802	1.69184	0.604	0.786	0.25	EP2	Tmem37
0.8	1.32684	0.6	0.929	0.596	EP2	Rab9
0.798	1.05212	0.596	0.81	0.261	EP2	Ppfibp2
0.798	1.0422	0.596	0.952	0.372	EP2	Emp3
0.797	1.22063	0.594	0.881	0.404	EP2	Cd2ap
0.797	1.03402	0.594	0.952	0.686	EP2	1500012F01Rik
0.795	1.23645	0.59	0.738	0.176	EP2	Bin1
0.794	1.86175	0.588	0.69	0.133	EP2	Spry1
0.794	1.84845	0.588	0.667	0.09	EP2	Cpz
0.794	1.68686	0.588	0.714	0.144	EP2	Itga3
0.794	1.57434	0.588	0.786	0.309	EP2	Pxmp2
0.79	1.02577	0.58	0.857	0.367	EP2	Hs6st2
0.787	1.03627	0.574	0.762	0.239	EP2	Npnt
0.786	1.86317	0.572	0.667	0.133	EP2	Smpd3
0.785	1.01503	0.57	0.952	0.681	EP2	1110038B12Rik
0.783	1.55086	0.566	0.643	0.064	EP2	Bnc1
0.781	1.63214	0.562	0.69	0.181	EP2	Serinc5
0.781	1.08781	0.562	0.952	0.745	EP2	Bex2
0.78	1.37496	0.56	0.738	0.207	EP2	Daam2
0.779	1.71106	0.558	0.667	0.149	EP2	Dlk1
0.778	2.87379	0.556	0.714	0.223	EP2	Spon2
0.778	1.6873	0.556	0.738	0.314	EP2	Bhlhe40
0.778	1.47372	0.556	0.595	0.043	EP2	Gpr39
0.777	1.00884	0.554	0.976	0.553	EP2	Col4a2
0.776	1.40401	0.552	0.714	0.197	EP2	Car13
0.775	1.48955	0.55	0.619	0.08	EP2	Sh3bgrl2
0.774	1.63683	0.548	0.714	0.239	EP2	Lama5
0.773	1.48437	0.546	0.714	0.202	EP2	Trf
0.772	1.68822	0.544	0.643	0.112	EP2	Olfml1
0.771	1.5179	0.542	0.667	0.133	EP2	Igfbp3
0.769	1.14403	0.538	0.81	0.356	EP2	Smap1
0.768	1.79381	0.536	0.571	0.048	EP2	Wnt5b
0.767	2.21856	0.534	0.571	0.048	EP2	Cyp2s1
0.767	1.32818	0.534	0.643	0.122	EP2	Enpp1
0.767	1.05104	0.534	0.786	0.362	EP2	Pddc1
0.766	1.18799	0.532	0.69	0.165	EP2	Enpp4
0.766	1.17857	0.532	0.762	0.223	EP2	Scarb2
0.765	1.80177	0.53	0.595	0.08	EP2	Myo1d
0.762	1.17117	0.524	0.595	0.08	EP2	Zbtb7c
0.762	1.10387	0.524	0.929	0.537	EP2	Tfdp2
0.759	2.13284	0.518	0.548	0.048	EP2	Nkain3
0.759	1.03576	0.518	0.857	0.463	EP2	Smarca1
0.757	2.23485	0.514	0.548	0.037	EP2	Adamts5
0.757	1.84638	0.514	0.571	0.074	EP2	Matn2
0.756	1.8306	0.512	0.548	0.043	EP2	Egfl6
0.755	1.10802	0.51	0.762	0.309	EP2	Sept10
0.754	1.51855	0.508	0.929	0.761	EP2	Mfsd11
0.754	1.04685	0.508	0.929	0.654	EP2	Fkbp7
0.753	1.36453	0.506	0.595	0.085	EP2	Actn3
0.751	1.33584	0.502	0.643	0.154	EP2	Plekhh2
0.749	1.49638	0.498	0.643	0.176	EP2	Rnase4
0.749	1.16042	0.498	0.619	0.149	EP2	Zbtb8a
0.748	1.06574	0.496	0.81	0.388	EP2	Hivep1
0.746	1.13761	0.492	0.833	0.447	EP2	Peg3
0.746	1.05747	0.492	0.81	0.356	EP2	Lats2
0.746	1.00528	0.492	0.69	0.197	EP2	Efna2
0.745	1.85209	0.49	0.524	0.053	EP2	Rspo1
0.745	1.14806	0.49	0.69	0.202	EP2	Ppp1r13b
0.744	1.1152	0.488	0.69	0.229	EP2	Lppr5
0.743	1.54244	0.486	0.667	0.266	EP2	Lum
0.741	1.86513	0.482	0.5	0.016	EP2	Ppl
0.741	1.355	0.482	0.548	0.074	EP2	Nfe2l3
0.741	1.21984	0.482	0.595	0.128	EP2	Ggct
0.741	1.19513	0.482	0.667	0.191	EP2	Cacnb3
0.74	1.98437	0.48	0.548	0.09	EP2	Tm4sf5
0.74	1.24821	0.48	0.524	0.032	EP2	Il33
0.739	1.6556	0.478	0.619	0.17	EP2	Man2a1
0.739	1.24073	0.478	0.595	0.122	EP2	Col16a1
0.739	1.23476	0.478	0.738	0.282	EP2	Hs6st1
0.738	1.84858	0.476	0.571	0.106	EP2	Epha2
0.737	1.91733	0.474	0.619	0.223	EP2	F3
0.737	1.68427	0.474	0.738	0.415	EP2	Ddit3
0.737	1.26603	0.474	0.643	0.165	EP2	Nkain4
0.737	1.20137	0.474	0.857	0.559	EP2	2310009B15Rik
0.736	1.21266	0.472	0.548	0.069	EP2	Frk
0.735	1.37401	0.47	0.738	0.367	EP2	Ier3
0.732	1.11133	0.464	0.69	0.266	EP2	Cdc42ep3
0.731	1.38869	0.462	0.762	0.388	EP2	Mxra8
0.731	1.24339	0.462	0.857	0.617	EP2	Dusp6
0.731	1.12283	0.462	0.667	0.229	EP2	Wnt11
0.728	1.28117	0.456	0.524	0.064	EP2	Egfr
0.728	1.05551	0.456	0.595	0.149	EP2	Csf1
0.725	2.29925	0.45	0.524	0.085	EP2	Usp53
0.725	1.51344	0.45	0.714	0.362	EP2	Mid1ip1
0.724	1.8807	0.448	0.524	0.101	EP2	Abcg1
0.724	1.66331	0.448	0.452	0.005	EP2	Kirrel2
0.723	1.19571	0.446	0.548	0.112	EP2	Bicc1
0.722	1.15892	0.444	0.738	0.415	EP2	Ifnar2
0.721	1.82347	0.442	0.476	0.037	EP2	6030408B16Rik
0.72	1.06886	0.44	0.5	0.064	EP2	Maf
0.718	1.53399	0.436	0.595	0.207	EP2	Crls1
0.718	1.05889	0.436	0.738	0.431	EP2	Sc5d
0.717	1.48774	0.434	0.524	0.09	EP2	Lcp1
0.716	2.05883	0.432	0.452	0.021	EP2	Gdf6
0.715	1.0164	0.43	0.643	0.239	EP2	Gprc5c
0.714	2.30767	0.428	0.476	0.059	EP2	Colec11
0.714	1.08479	0.428	0.571	0.165	EP2	Vav3
0.714	1.02798	0.428	0.571	0.144	EP2	Arhgef26
0.714	1.02638	0.428	0.619	0.186	EP2	Ebf1
0.713	1.20339	0.426	0.571	0.181	EP2	Hacd4
0.711	1.90118	0.422	0.452	0.032	EP2	Fgf18
0.711	1.00966	0.422	0.524	0.106	EP2	Zim1
0.71	1.11514	0.42	0.595	0.197	EP2	Fam110a
0.709	1.1179	0.418	0.571	0.181	EP2	P2rx4
0.709	1.05639	0.418	0.738	0.372	EP2	Katnbl1
0.705	1.605	0.41	0.429	0.027	EP2	Lrp2
0.704	1.53859	0.408	0.5	0.106	EP2	Mxd3
0.704	1.11082	0.408	0.548	0.154	EP2	Exo5
0.702	1.58984	0.404	0.452	0.059	EP2	Nnmt
0.702	1.07479	0.404	0.548	0.17	EP2	Crb2
0.701	1.14642	0.402	0.524	0.138	EP2	Ccdc92

## Sheet: DEGs_of_somite_cells
DEGs of each somite cell cluster corresponding to Fig. S7b, 7c and 7d
DEGs of each somite cell cluster corresponding to Fig. S7b									DEGs of somite neuronal cells compared with somite mesenchymal cells corresponding to Fig. S7c									DEGs of somite neuronal cells compared with brain neuronal cells corresponding to Fig. S7d
myAUC	avg_diff	power	avg_logFC	pct.1	pct.2	cluster	gene		myAUC	avg_diff	power	pct.1	pct.2	cluster	gene			myAUC	avg_diff	power	avg_logFC	pct.1	pct.2	cluster	gene
0.968	1.36407	0.936	1.36407	1	0.966	Somite1	Ubb		0.999	4.21503	0.998	1	1	mes	H19			0.894	3.21933	0.788	3.21933	0.789	0	brain	Aes
0.949	1.25048	0.898	1.25048	1	1	Somite1	Eif4a1		0.993	4.22506	0.986	0.995	0.2	mes	Igf2			0.883	1.49883	0.766	1.49883	0.995	0.9	brain	Psip1
0.947	1.52923	0.894	1.52923	1	0.973	Somite1	Dkc1		0.981	1.31264	0.962	1	1	mes	Tmsb10			0.866	1.11384	0.732	1.11384	0.997	1	brain	Bex2
0.937	1.12815	0.874	1.12815	1	1	Somite1	Ewsr1		0.976	3.16018	0.952	1	0.5	mes	Mest			0.864	1.00753	0.728	1.00753	1	1	brain	Dynll1
0.92	1.03461	0.84	1.03461	1	1	Somite1	Fkbp3		0.97	4.08176	0.94	0.941	0	mes	Dusp6			0.862	3.65121	0.724	3.65121	0.767	0.1	brain	Lix1
0.916	1.20182	0.832	1.20182	1	1	Somite1	Igf2bp1		0.968	4.84097	0.936	0.936	0	mes	Cnn2			0.857	2.25437	0.714	2.25437	0.965	0.7	brain	Igfbp2
0.913	1.63462	0.826	1.63462	1	0.89	Somite1	Srm		0.964	4.56161	0.928	0.98	0.3	mes	Id3			0.857	1.75956	0.714	1.75956	0.949	0.7	brain	Hnrnpd
0.898	1.87376	0.796	1.87376	0.944	0.377	Somite1	Prtg		0.964	3.85329	0.928	0.936	0.1	mes	Lpar1			0.829	1.66077	0.658	1.66077	0.797	0.1	brain	Zmynd11
[truncated: 887 more rows]
